# Supplementary material for: Identification of a locus associated with chlorosis and antioxidant capacity using RNA-seq and BSA-seq in soybean [Glycine max (L.) Merr]
Source: Front Plant Sci. 2026 Jun 29;16:1598930. doi: 10.3389/fpls.2025.1598930 (PMC13358223; doi:10.3389/fpls.2025.1598930)
Supplement: Supplementary file 9 [file Table1.xlsx]

## Sheet: Sheet1
Table S1 Comparison of chloroplast pigment contents of leaves from different node between VS-5 and el-5y
	Node	Chlorophyll a ( μg·g-1 FW)	Chlorophyll b ( μg·g-1 FW)	Carotenoid a ( μg·g-1 FW)	Total pigments ( μg·g-1 FW)	Chlorophyll a/ Chlorophyll b
	order
VS-5	2	2197.58±16.21 *	712.31±10.11 *	616.11±4.91 *	3526.00±11.01 *	3.09±0.07
	3	2618.68±164.98	880.44±62.44	576.36±32.24	4075.48±256.64	2.98±0.07
	4	2023.26±212.35	698.63±69.6	276.12±35.92	2998.01±317.64	2.90±0.03
	5	2532.89±172.35	847.53±73.74	489.84±35.81	3870.26±278.08	2.99±0.07
	6	2229.48±227.57 *	770.83±84.78 *	377.71±50.01 *	3378.01±359.79 *	2.89±0.06
	7	2369.23±212.83 *	833.06±71.22 *	387.58±66.13 *	3589.87±347.43 *	2.84±0.02
VS-5Y	2	1432.85±50.96	425.05±22.90	450.07±15.17	2307.97±89.03	3.37±0.06 *
	3	2439.46±257.35	747.11±95.46	629.72±70.95	3816.29±422.72	3.27±0.09 *
	4	1959.55±165.28	600.76±63.19	337.82±43.88	2898.13±240.56	3.28±0.29
	5	2280.60±174.96	752.02±61.15	483.86±31.99	3516.46±267.18	3.03±0.03
	6	679.73±37.61	116.23±16.57	202.71±33.06	998.66±40.89	5.92±0.75 *
	7	344.49±24.91	38.07±11.74	130.71±6.34	513.27±37.23	9.57±2.56 *
