# Supplementary material for: Identification of a locus associated with chlorosis and antioxidant capacity using RNA-seq and BSA-seq in soybean [Glycine max (L.) Merr]
Source: Front Plant Sci. 2026 Jun 29;16:1598930. doi: 10.3389/fpls.2025.1598930 (PMC13358223; doi:10.3389/fpls.2025.1598930)
Supplement: Supplementary file 10 [file Table2.xlsx]

## Sheet: Sheet1
DEG in the leaves at the second node
	FPKM								Database annotation
#ID	VS-5-1	VS-5-2	VS-5-3	el-5y-1	el-5y-2	el-5y-3	log2FC	regulated	COG_class	COG_class_annotation	GO_annotation	KEGG_annotation	KEGG_pathway_annotation	KOG_class	KOG_class_annotation	Pfam_annotation	Swiss_Prot_annotation	NR_annotation
glyma.Wm82.gnm2.Glyma.02G096600	5.59778	5.40602	5.48823	12.2993	9.0488	9.51659	-0.756372	down	[OT]	Posttranslational modification, protein turnover, chaperones;; Signal transduction mechanisms	Biological Process: metabolic process (GO:0008152);; Molecular Function: amino acid binding (GO:0016597);; Molecular Function: nucleotidyltransferase activity (GO:0016779);;	--	--	--	--	ACT domain;; ACT domain;; ACT domain	ACT domain-containing protein ACR4 OS=Arabidopsis thaliana OX=3702 GN=ACR4 PE=2 SV=1	PREDICTED: ACT domain-containing protein ACR4-like [Glycine max]
glyma.Wm82.gnm2.Glyma.20G201400	6.03292	5.30431	5.61519	13.983	7.85415	8.9091	-0.701411	down	[S]	Function unknown	Cellular Component: cytoplasm (GO:0005737);; Molecular Function: S-adenosylmethionine-dependent methyltransferase activity (GO:0008757);; Molecular Function: oxidoreductase activity (GO:0016491);; Biological Process: methylation (GO:0032259);; Biological Process: oxidation-reduction process (GO:0055114);;	K00574|0|gmx:100815937|K00574 cyclopropane-fatty-acyl-phospholipid synthase [EC:2.1.1.79] | (RefSeq) tuberculostearic acid methyltransferase UfaA1-like	--	--	--	Mycolic acid cyclopropane synthetase;; Flavin containing amine oxidoreductase;; NAD(P)-binding Rossmann-like domain;; Methyltransferase domain;; Methyltransferase domain;; Methyltransferase domain;; Methyltransferase domain;; Methyltransferase domain;; Methyltransferase small domain;; FAD dependent oxidoreductase;; FAD binding domain;; Nodulation protein S (NodS)	(S)-tetrahydroprotoberberine N-methyltransferase OS=Eschscholzia californica OX=3467 PE=1 SV=1	PREDICTED: uncharacterized protein LOC100815937 isoform X1 [Glycine max]
Glycine_max_newGene_2185	0	0	0	3.4461690000000003	2.9106479999999997	3.25704	-3.73796	down	--	--	--	--	--	--	--	--	--	--
glyma.Wm82.gnm2.Glyma.09G179900	6.30775	5.922924999999999	4.64394	6.42294	12.9932	13.646370000000001	-0.707084	down	--	--	Cellular Component: cytoplasm (GO:0005737);; Cellular Component: integral component of membrane (GO:0016021);; Biological Process: metal ion transport (GO:0030001);; Molecular Function: transition metal ion binding (GO:0046914);; Biological Process: cellular transition metal ion homeostasis (GO:0046916);;	--	--	--	--	--	--	PREDICTED: uncharacterized protein LOC100817981 isoform X1 [Glycine max]
glyma.Wm82.gnm2.Glyma.02G028100	12.9028	3.76984	2.55034	570.759	309.415	394.24	-1.46181	down	[O]	Posttranslational modification, protein turnover, chaperones	Molecular Function: metalloendopeptidase activity (GO:0004222);; Biological Process: proteolysis (GO:0006508);; Molecular Function: zinc ion binding (GO:0008270);; Cellular Component: integral component of membrane (GO:0016021);; Cellular Component: extracellular matrix (GO:0031012);;	--	--	[OW]	Posttranslational modification, protein turnover, chaperones;; Extracellular structures	Matrixin;; Putative peptidoglycan binding domain	Metalloendoproteinase 5-MMP OS=Arabidopsis thaliana OX=3702 GN=5MMP PE=1 SV=1	matrix metalloproteinase precursor [Glycine max]
glyma.Wm82.gnm2.Glyma.08G069100	2.31056	0.186559	2.67019	10.273	7.22427	4.74704	-0.953593	down	--	--	--	--	--	--	--	--	--	uncharacterized protein LOC100306320 precursor [Glycine max]
glyma.Wm82.gnm2.Glyma.09G056600	0.711594	0.493046	0.935145	3.55011	3.16086	3.10739	-1.30202	down	--	--	--	--	--	--	--	--	Transcription factor bHLH146 OS=Arabidopsis thaliana OX=3702 GN=BHLH146 PE=2 SV=1	uncharacterized protein LOC100527269 [Glycine max]
glyma.Wm82.gnm2.Glyma.13G075700	4.97247	4.72237	6.89904	12.0198	9.18967	11.4755	-0.773705	down	--	--	Cellular Component: membrane (GO:0016020);;	--	--	--	--	Probable lipid transfer;; Protease inhibitor/seed storage/LTP family	Non-specific lipid transfer protein GPI-anchored 2 OS=Arabidopsis thaliana OX=3702 GN=LTPG2 PE=2 SV=1	uncharacterized protein LOC100306166 precursor [Glycine max]
glyma.Wm82.gnm2.Glyma.01G152900	17.3407	21.221	17.6024	48.7074	36.6188	35.8823	-0.96253	down	[IR]	Lipid transport and metabolism;; General function prediction only	Cellular Component: integral component of membrane (GO:0016021);; Molecular Function: long-chain-alcohol oxidase activity (GO:0046577);; Molecular Function: flavin adenine dinucleotide binding (GO:0050660);; Biological Process: oxidation-reduction process (GO:0055114);;	K17756|0|gmx:100775376|K17756 long-chain-alcohol oxidase [EC:1.1.3.20] | (RefSeq) long-chain-alcohol oxidase FAO4A-like	--	--	--	GMC oxidoreductase;; GMC oxidoreductase	Long-chain-alcohol oxidase FAO4A OS=Arabidopsis thaliana OX=3702 GN=FAO4A PE=3 SV=2	PREDICTED: long-chain-alcohol oxidase FAO4A-like [Glycine max]
glyma.Wm82.gnm2.Glyma.02G242800	4.02233	3.98182	4.65002	8.95851	8.39017	9.27331	-0.882365	down	[M]	Cell wall/membrane/envelope biogenesis	Molecular Function: protein serine/threonine kinase activity (GO:0004674);; Molecular Function: ATP binding (GO:0005524);; Biological Process: protein phosphorylation (GO:0006468);; Cellular Component: integral component of membrane (GO:0016021);;	--	--	--	--	Protein kinase domain;; Protein tyrosine kinase	Receptor protein kinase TMK1 OS=Arabidopsis thaliana OX=3702 GN=TMK1 PE=1 SV=1	Putative receptor protein kinase TMK1 [Glycine soja]
glyma.Wm82.gnm2.Glyma.18G134500	3.9832	3.03915	3.1703	14.2136	16.81	15.9757	-1.59877	down	--	--	Molecular Function: GTPase activity (GO:0003924);;	--	--	--	--	--	--	hypothetical protein glysoja_041289 [Glycine soja]
glyma.Wm82.gnm2.Glyma.13G220900	1.81234	1.63826	1.71303	2.47438	5.05619	5.4078	-0.996471	down	--	--	Molecular Function: 4-alpha-glucanotransferase activity (GO:0004134);; Cellular Component: vacuolar membrane (GO:0005774);; Cellular Component: plasma membrane (GO:0005886);; Biological Process: glycogen metabolic process (GO:0005977);; Cellular Component: plasmodesma (GO:0009506);; Cellular Component: chloroplast envelope (GO:0009941);; Cellular Component: integral component of membrane (GO:0016…	--	--	[R]	General function prediction only	Calcium-dependent channel, 7TM region, putative phosphate;; Cytosolic domain of 10TM putative phosphate transporter;; Late exocytosis, associated with Golgi transport	CSC1-like protein ERD4 OS=Arabidopsis thaliana OX=3702 GN=ERD4 PE=2 SV=1	PREDICTED: CSC1-like protein ERD4 [Glycine max]
glyma.Wm82.gnm2.Glyma.19G050000	0.316191	0.568652	0.654535	2.07283	3.05029	3.78354	-1.58766	down	[IR]	Lipid transport and metabolism;; General function prediction only	Cellular Component: integral component of membrane (GO:0016021);; Molecular Function: hydrolase activity, acting on ester bonds (GO:0016788);; Molecular Function: 9,9'-dicis-carotene:quinone oxidoreductase activity (GO:0052886);; Molecular Function: 7,9,9'-tricis-neurosporene:quinone oxidoreductase activity (GO:0052887);; Biological Process: 9,9'-di-cis-zeta-carotene desaturation to 7,9,7',9'-tet…	--	--	--	--	GDSL-like Lipase/Acylhydrolase	GDSL esterase/lipase At5g33370 OS=Arabidopsis thaliana OX=3702 GN=At5g33370 PE=2 SV=1	PREDICTED: GDSL esterase/lipase At5g33370 [Glycine max]
glyma.Wm82.gnm2.Glyma.19G245500	1.88111	0.885146	2.25597	4.90899	3.1797	8.67891	-1.02345	down	--	--	Molecular Function: chitin binding (GO:0008061);; Biological Process: defense response to bacterium (GO:0042742);; Biological Process: defense response to fungus (GO:0050832);;	--	--	[R]	General function prediction only	Barwin family;; Chitin recognition protein	Wound-induced protein WIN2 OS=Solanum tuberosum OX=4113 GN=WIN2 PE=2 SV=1	PREDICTED: pathogenesis-related protein PR-4-like [Glycine max]
glyma.Wm82.gnm2.Glyma.01G104100	0.949892	1.03358	1.23654	5.30358	2.17973	3.2523	-1.23956	down	[HQ]	Coenzyme transport and metabolism;; Secondary metabolites biosynthesis, transport and catabolism	Molecular Function: isochorismate synthase activity (GO:0008909);; Biological Process: biosynthetic process (GO:0009058);;	K02552|0|gmx:100804974|K02552 menaquinone-specific isochorismate synthase [EC:5.4.4.2] | (RefSeq) isochorismate synthase, chloroplastic-like	Ubiquinone and other terpenoid-quinone biosynthesis (ko00130)	[E]	Amino acid transport and metabolism	chorismate binding enzyme	Isochorismate synthase, chloroplastic OS=Catharanthus roseus OX=4058 PE=1 SV=1	PREDICTED: isochorismate synthase 2, chloroplastic-like isoform X1 [Glycine max]
glyma.Wm82.gnm2.Glyma.18G030700	0.228876	0.257936	0.125681	0.73876	0.53045	0.90557	-0.855078	down	[G]	Carbohydrate transport and metabolism	Molecular Function: cellulase activity (GO:0008810);; Biological Process: cellulose catabolic process (GO:0030245);;	--	--	--	--	Glycosyl hydrolase family 9	Endoglucanase 1 OS=Persea americana OX=3435 GN=CEL1 PE=2 SV=1	PREDICTED: endoglucanase 1 [Glycine max]
glyma.Wm82.gnm2.Glyma.07G251200	8.11479	4.90343	5.68377	11.6727	9.29731	13.2921	-0.672477	down	--	--	Cellular Component: plasma membrane (GO:0005886);; Cellular Component: integral component of membrane (GO:0016021);;	--	--	--	--	Domain of unknown function (DUF588)	CASP-like protein 1E1 OS=Glycine max OX=3847 PE=2 SV=1	CASP-like protein 1E1 [Glycine max]
glyma.Wm82.gnm2.Glyma.02G123000	0.164351	0.254221	0.234766	0.752798	1.14779	0.675201	-0.860269	down	--	--	Molecular Function: serine-type carboxypeptidase activity (GO:0004185);; Biological Process: proteolysis (GO:0006508);; Molecular Function: dipeptidyl-peptidase activity (GO:0008239);;	K01285|0|gmx:100811751|K01285 lysosomal Pro-X carboxypeptidase [EC:3.4.16.2] | (RefSeq) lysosomal Pro-X carboxypeptidase-like	--	[OR]	Posttranslational modification, protein turnover, chaperones;; General function prediction only	Serine carboxypeptidase S28;; Prolyl oligopeptidase family	Probable serine protease EDA2 OS=Arabidopsis thaliana OX=3702 GN=EDA2 PE=2 SV=2	hypothetical protein GLYMA_02G123000 [Glycine max]
glyma.Wm82.gnm2.Glyma.04G005100	1.51017	1.24355	2.75348	5.26796	4.619	7.61164	-1.1821	down	--	--	--	--	--	--	--	Pollen proteins Ole e I like	--	PREDICTED: uncharacterized protein LOC100780626 [Glycine max]
glyma.Wm82.gnm2.Glyma.04G242800	3.4728909999999997	3.7378530000000003	3.60635	7.71432	6.479666999999999	6.22614	-0.752806	down	[OT]	Posttranslational modification, protein turnover, chaperones;; Signal transduction mechanisms	Biological Process: metabolic process (GO:0008152);; Molecular Function: amino acid binding (GO:0016597);; Molecular Function: nucleotidyltransferase activity (GO:0016779);;	--	--	--	--	ACT domain;; ACT domain;; ACT domain	ACT domain-containing protein ACR3 OS=Arabidopsis thaliana OX=3702 GN=ACR3 PE=2 SV=1	PREDICTED: ACT domain-containing protein ACR3-like [Glycine max]
glyma.Wm82.gnm2.Glyma.19G051000	0.487269	0.549247	0.679216	1.47404	2.25729	3.07438	-1.21076	down	[IR]	Lipid transport and metabolism;; General function prediction only	Cellular Component: integral component of membrane (GO:0016021);; Molecular Function: hydrolase activity, acting on ester bonds (GO:0016788);; Molecular Function: 9,9'-dicis-carotene:quinone oxidoreductase activity (GO:0052886);; Molecular Function: 7,9,9'-tricis-neurosporene:quinone oxidoreductase activity (GO:0052887);; Biological Process: 9,9'-di-cis-zeta-carotene desaturation to 7,9,7',9'-tet…	--	--	--	--	GDSL-like Lipase/Acylhydrolase	GDSL esterase/lipase At5g33370 OS=Arabidopsis thaliana OX=3702 GN=At5g33370 PE=2 SV=1	PREDICTED: GDSL esterase/lipase At5g33370-like [Glycine max]
glyma.Wm82.gnm2.Glyma.08G069300	74.6285	87.6834	68.8035	153.212	161.16	187.686	-0.974184	down	--	--	--	--	--	--	--	--	--	hypothetical protein glysoja_034595 [Glycine soja]
glyma.Wm82.gnm2.Glyma.04G052000	6.6820569999999995	8.26935	5.14951	22.482	40.034059000000006	15.7859	-1.46801	down	--	--	Molecular Function: transcription factor activity, sequence-specific DNA binding (GO:0003700);; Cellular Component: nucleus (GO:0005634);; Biological Process: regulation of transcription, DNA-templated (GO:0006355);; Biological Process: response to stress (GO:0006950);; Biological Process: response to abiotic stimulus (GO:0009628);; Molecular Function: sequence-specific DNA binding (GO:0043565);;	K09419|0|gmx:100794605|K09419 heat shock transcription factor, other eukaryote | (RefSeq) heat shock factor protein HSF30-like	--	[K]	Transcription	HSF-type DNA-binding	Heat shock factor protein HSF30 OS=Solanum peruvianum OX=4082 GN=HSF30 PE=2 SV=1	heat shock factor protein HSF30-like [Glycine max]
glyma.Wm82.gnm2.Glyma.18G260900	1.57553	1.13719	1.23577	3.1913970000000003	5.80614	5.3596129999999995	-1.25173	down	--	--	Cellular Component: extracellular region (GO:0005576);; Cellular Component: cell wall (GO:0005618);; Biological Process: plant-type cell wall organization (GO:0009664);; Cellular Component: membrane (GO:0016020);;	--	--	--	--	Pollen allergen;; Lytic transglycolase	Expansin-A1 OS=Arabidopsis thaliana OX=3702 GN=EXPA1 PE=2 SV=1	PREDICTED: expansin-A1 [Glycine max]
Glycine_max_newGene_2017	0.779212	1.14099	0.647572	2.51972	2.59113	4.09295	-1.19877	down	--	--	--	--	--	--	--	--	--	Putative WRKY transcription factor 4 [Glycine soja]
glyma.Wm82.gnm2.Glyma.07G189300	0.532803	0.995908	0.764345	1.85129	2.39236	2.12092	-0.904247	down	--	--	Molecular Function: DNA binding (GO:0003677);;	K09422|0|gmx:100808310|K09422 myb proto-oncogene protein, plant | (RefSeq) transcription factor MYB32	--	[K]	Transcription	Myb-like DNA-binding domain;; Myb-like DNA-binding domain	Transcription factor MYB102 OS=Arabidopsis thaliana OX=3702 GN=MYB102 PE=2 SV=1	PREDICTED: transcription factor MYB32 [Glycine max]
glyma.Wm82.gnm2.Glyma.17G062300	3.01654	2.83537	3.47086	4.79027	7.9557	6.1648	-0.792915	down	[U]	Intracellular trafficking, secretion, and vesicular transport	Molecular Function: protein serine/threonine kinase activity (GO:0004674);; Molecular Function: transmembrane receptor protein tyrosine kinase activity (GO:0004714);; Molecular Function: ATP binding (GO:0005524);; Biological Process: peptidyl-tyrosine phosphorylation (GO:0018108);;	K04733|0|gmx:100305398|K04733 interleukin-1 receptor-associated kinase 4 [EC:2.7.11.1] | (RefSeq) protein kinase family protein	--	[T]	Signal transduction mechanisms	Protein kinase domain;; Protein tyrosine kinase	Probable receptor-like serine/threonine-protein kinase At5g57670 OS=Arabidopsis thaliana OX=3702 GN=At5g57670 PE=2 SV=1	protein kinase family protein [Glycine max]
glyma.Wm82.gnm2.Glyma.12G203600	0.994989	1.19283	1.79144	3.51741	1.96679	5.44456	-0.880934	down	--	--	Cellular Component: extracellular region (GO:0005576);; Biological Process: syncytium formation (GO:0006949);; Cellular Component: plasmodesma (GO:0009506);; Molecular Function: hydrolase activity (GO:0016787);; Biological Process: sexual reproduction (GO:0019953);;	K20628|0|gmx:100780112|K20628 expansin | (RefSeq) EXPB8; expansin-B3-like	--	--	--	Pollen allergen;; Lytic transglycolase	Expansin-B3 OS=Arabidopsis thaliana OX=3702 GN=EXPB3 PE=2 SV=2	expansin-B3-like precursor [Glycine max]
glyma.Wm82.gnm2.Glyma.13G047700	3.58411	4.17247	3.7147	8.732216000000001	4.62937	7.55807	-0.675681	down	--	--	Molecular Function: nucleic acid binding (GO:0003676);; Molecular Function: zinc ion binding (GO:0008270);; Cellular Component: integral component of membrane (GO:0016021);;	K13128|0|gmx:100805423|K13128 zinc finger CCHC domain-containing protein 8 | (RefSeq) uncharacterized LOC100805423	--	[S]	Function unknown	PSP	--	uncharacterized protein LOC100527170 [Glycine max]
glyma.Wm82.gnm2.Glyma.03G257900	0.83635	1.07848	2.15193	3.66028	3.42554	4.24497	-1.02824	down	--	--	Molecular Function: aspartic-type endopeptidase activity (GO:0004190);; Biological Process: proteolysis (GO:0006508);; Cellular Component: plant-type cell wall (GO:0009505);; Cellular Component: integral component of membrane (GO:0016021);; Biological Process: protein catabolic process (GO:0030163);;	--	--	[O]	Posttranslational modification, protein turnover, chaperones	Xylanase inhibitor N-terminal;; Xylanase inhibitor C-terminal;; Eukaryotic aspartyl protease	Aspartyl protease family protein 2 OS=Arabidopsis thaliana OX=3702 GN=APF2 PE=2 SV=1	PREDICTED: protein ASPARTIC PROTEASE IN GUARD CELL 1-like [Glycine max]
glyma.Wm82.gnm2.Glyma.10G106300	0.155856	0	0	8.69616	11.9651	8.43783	-2.3428	down	--	--	--	--	--	[R]	General function prediction only	--	Transport inhibitor response 1-like protein OS=Arabidopsis thaliana OX=3702 GN=At5g49980 PE=2 SV=1	hypothetical protein GLYMA_10G106300 [Glycine max]
glyma.Wm82.gnm2.Glyma.04G234500	1.4469429999999999	2.01794	1.96368	3.54729	3.25034	3.93818	-0.694313	down	--	--	--	--	--	--	--	--	Protein ABIL2 OS=Arabidopsis thaliana OX=3702 GN=ABIL2 PE=2 SV=1	PREDICTED: protein ABIL2-like isoform X1 [Glycine max]
glyma.Wm82.gnm2.Glyma.11G215700	16.2526	14.6334	19.6626	24.3482	27.9623	32.9486	-0.62704	down	[FR]	Nucleotide transport and metabolism;; General function prediction only	Molecular Function: hydrolase activity (GO:0016787);;	K07766|6.62539e-137|gmx:100500105|K07766 diphosphoinositol-polyphosphate diphosphatase [EC:3.6.1.52] | (RefSeq) uncharacterized LOC100500105	--	[T]	Signal transduction mechanisms	NUDIX domain	Nudix hydrolase 17, mitochondrial OS=Arabidopsis thaliana OX=3702 GN=NUDT17 PE=2 SV=1	Nudix hydrolase 17, mitochondrial [Glycine soja]
glyma.Wm82.gnm2.Glyma.01G197300	0.386394	0.582164	0.760738	3.03452	1.14417	1.88651	-0.959768	down	--	--	--	--	--	--	--	--	--	PREDICTED: uncharacterized protein LOC102669011 [Glycine max]
glyma.Wm82.gnm2.Glyma.07G161900	3.46238	3.03078	3.6313	7.1256889999999995	6.97924	7.30342	-0.931098	down	[I]	Lipid transport and metabolism	Biological Process: long-chain fatty acid metabolic process (GO:0001676);; Molecular Function: long-chain fatty acid-CoA ligase activity (GO:0004467);;	K01897|0|gmx:100795926|K01897 long-chain acyl-CoA synthetase [EC:6.2.1.3] | (RefSeq) long chain acyl-CoA synthetase 2-like	Fatty acid biosynthesis (ko00061);; Fatty acid degradation (ko00071);; Fatty acid metabolism (ko01212);; Peroxisome (ko04146)	[I]	Lipid transport and metabolism	AMP-binding enzyme	Long chain acyl-CoA synthetase 2 OS=Arabidopsis thaliana OX=3702 GN=LACS2 PE=2 SV=1	PREDICTED: long chain acyl-CoA synthetase 2-like [Glycine max]
glyma.Wm82.gnm2.Glyma.20G049800	1.31299	0.828847	1.37961	4.12304	2.16488	4.22742	-1.00513	down	--	--	Cellular Component: integral component of membrane (GO:0016021);;	--	--	--	--	Probable lipid transfer;; Protease inhibitor/seed storage/LTP family	Non-specific lipid transfer protein GPI-anchored 2 OS=Arabidopsis thaliana OX=3702 GN=LTPG2 PE=2 SV=1	PREDICTED: non-specific lipid transfer protein GPI-anchored 2-like [Glycine max]
glyma.Wm82.gnm2.Glyma.01G243400	7.03486	7.94136	14.7686	12.9954	17.0903	36.1517	-0.789585	down	--	--	--	--	--	--	--	--	--	PREDICTED: classical arabinogalactan protein 9-like [Glycine max]
glyma.Wm82.gnm2.Glyma.19G179800	6.76976	8.73533	9.00646	13.4857	17.2374	13.0491	-0.672534	down	--	--	--	--	--	--	--	Protein of unknown function (DUF1685)	--	PREDICTED: uncharacterized protein LOC100786645 isoform X2 [Glycine max]
glyma.Wm82.gnm2.Glyma.19G250200	7.12868	5.18195	6.28963	26.3198	13.3086	17.8295	-1.31367	down	--	--	Cellular Component: integral component of membrane (GO:0016021);; Molecular Function: hydrolase activity, acting on ester bonds (GO:0016788);; Molecular Function: 9,9'-dicis-carotene:quinone oxidoreductase activity (GO:0052886);; Molecular Function: 7,9,9'-tricis-neurosporene:quinone oxidoreductase activity (GO:0052887);; Biological Process: 9,9'-di-cis-zeta-carotene desaturation to 7,9,7',9'-tet…	--	--	--	--	--	GDSL esterase/lipase LTL1 OS=Arabidopsis thaliana OX=3702 GN=LTL1 PE=2 SV=1	hypothetical protein GLYMA_19G2502002, partial [Glycine max]
glyma.Wm82.gnm2.Glyma.11G007900	1.01876	0.464214	0.77938	2.79672	1.37016	2.95847	-0.905013	down	--	--	Biological Process: lipid transport (GO:0006869);; Molecular Function: lipid binding (GO:0008289);; Cellular Component: integral component of membrane (GO:0016021);;	--	--	--	--	Probable lipid transfer;; Protease inhibitor/seed storage/LTP family	--	hypothetical protein GLYMA_11G007900 [Glycine max]
glyma.Wm82.gnm2.Glyma.19G096200	2.3795	1.96928	1.29979	6.55869	6.43118	6.89884	-1.28196	down	--	--	--	--	--	--	--	Pollen proteins Ole e I like	Major pollen allergen Ole e 1 OS=Olea europaea OX=4146 PE=1 SV=2	uncharacterized protein LOC100500029 precursor [Glycine max]
glyma.Wm82.gnm2.Glyma.20G141800	0.327539	0.055926	0.221244	1.13503	1.28914	1.05912	-1.0322	down	[G]	Carbohydrate transport and metabolism	Molecular Function: hydrolase activity, hydrolyzing O-glycosyl compounds (GO:0004553);; Cellular Component: cell wall (GO:0005618);; Biological Process: xyloglucan metabolic process (GO:0010411);; Molecular Function: xyloglucan:xyloglucosyl transferase activity (GO:0016762);; Biological Process: cell wall biogenesis (GO:0042546);; Cellular Component: apoplast (GO:0048046);; Biological Process: ce…	K08235|0|gmx:100793766|K08235 xyloglucan:xyloglucosyl transferase [EC:2.4.1.207] | (RefSeq) probable xyloglucan endotransglucosylase/hydrolase protein 8	--	--	--	Glycosyl hydrolases family 16;; Xyloglucan endo-transglycosylase (XET) C-terminus	Probable xyloglucan endotransglucosylase/hydrolase protein 8 OS=Arabidopsis thaliana OX=3702 GN=XTH8 PE=2 SV=2	PREDICTED: probable xyloglucan endotransglucosylase/hydrolase protein 8 [Glycine max]
glyma.Wm82.gnm2.Glyma.09G180800	1.38752	0.735865	2.05839	1.65279	6.46216	13.3617	-1.14236	down	--	--	Cellular Component: endoplasmic reticulum membrane (GO:0005789);; Cellular Component: integral component of membrane (GO:0016021);; Molecular Function: transferase activity (GO:0016740);;	--	--	[U]	Intracellular trafficking, secretion, and vesicular transport	Reticulon	Reticulon-like protein B9 OS=Arabidopsis thaliana OX=3702 GN=RTNLB9 PE=2 SV=1	hypothetical protein GLYMA_09G180800 [Glycine max]
Glycine_max_newGene_2341	0.018743	0.036341	0.017455	1.25368	1.29669	1.19467	-2.17901	down	--	--	--	--	--	--	--	--	--	--
glyma.Wm82.gnm2.Glyma.05G223700	0.436553	0.37531	0.491361	1.58532	1.27963	1.63056	-1.36894	down	[R]	General function prediction only	Molecular Function: metalloendopeptidase activity (GO:0004222);; Cellular Component: mitochondrion (GO:0005739);; Biological Process: proteolysis (GO:0006508);; Cellular Component: chloroplast (GO:0009507);; Molecular Function: metal ion binding (GO:0046872);;	--	--	[O]	Posttranslational modification, protein turnover, chaperones	Peptidase M16 inactive domain;; Insulinase (Peptidase family M16)	Zinc protease PQQL-like OS=Arabidopsis thaliana OX=3702 GN=At5g56730 PE=1 SV=1	PREDICTED: probable zinc protease PqqL isoform X1 [Glycine max]
glyma.Wm82.gnm2.Glyma.18G241500	0.14332	0.096629	0.216239	0.883128	0.46615	0.355571	-0.881448	down	--	--	Molecular Function: zinc ion binding (GO:0008270);;	--	--	[R]	General function prediction only	PPR repeat family;; PPR repeat;; DYW family of nucleic acid deaminases;; PPR repeat;; Pentatricopeptide repeat domain	Putative pentatricopeptide repeat-containing protein At3g23330 OS=Arabidopsis thaliana OX=3702 GN=PCMP-H32 PE=3 SV=1	PREDICTED: putative pentatricopeptide repeat-containing protein At3g23330 [Glycine max]
glyma.Wm82.gnm2.Glyma.18G123500	5.47207	5.97933	8.7577	9.29317	14.0803	21.3867	-0.856695	down	--	--	Molecular Function: transcription factor activity, sequence-specific DNA binding (GO:0003700);; Cellular Component: nucleus (GO:0005634);; Biological Process: regulation of transcription, DNA-templated (GO:0006355);; Molecular Function: sequence-specific DNA binding (GO:0043565);;	K09338|0|gmx:100801479|K09338 homeobox-leucine zipper protein | (RefSeq) homeobox-leucine zipper protein ATHB-13-like	--	[K]	Transcription	Homeobox associated leucine zipper;; Homeobox domain;; Homeobox KN domain	Homeobox-leucine zipper protein ATHB-13 OS=Arabidopsis thaliana OX=3702 GN=ATHB-13 PE=2 SV=2	Homeobox-leucine zipper protein ATHB-13 [Glycine soja]
glyma.Wm82.gnm2.Glyma.08G161700	7.37245	3.74681	4.5851939999999995	11.689091999999999	12.2152	12.992816999999999	-0.922615	down	--	--	Biological Process: lipid transport (GO:0006869);; Molecular Function: lipid binding (GO:0008289);;	--	--	--	--	Protease inhibitor/seed storage/LTP family;; Probable lipid transfer	Non-specific lipid-transfer protein 8 OS=Arabidopsis thaliana OX=3702 GN=LTP8 PE=3 SV=1	Non-specific lipid-transfer protein 8 [Glycine soja]
glyma.Wm82.gnm2.Glyma.01G149300	15.360954999999999	17.3137	22.3898	32.9282	29.4956	28.3518	-0.592784	down	[H]	Coenzyme transport and metabolism	Cellular Component: endosome (GO:0005768);; Cellular Component: vacuolar membrane (GO:0005774);; Cellular Component: trans-Golgi network (GO:0005802);; Molecular Function: S-adenosylmethionine-dependent methyltransferase activity (GO:0008757);; Cellular Component: integral component of membrane (GO:0016021);; Biological Process: methylation (GO:0032259);;	--	--	--	--	Putative S-adenosyl-L-methionine-dependent methyltransferase;; Methyltransferase domain;; Methyltransferase domain	Probable methyltransferase PMT20 OS=Arabidopsis thaliana OX=3702 GN=At1g31850 PE=2 SV=1	PREDICTED: probable methyltransferase PMT20 [Glycine max]
Glycine_max_newGene_2336	0.535135	0.6984760000000001	0.553353	15.060205999999999	6.59873	9.848707000000001	-3.17356	down	[R]	General function prediction only	Molecular Function: oxidoreductase activity (GO:0016491);; Cellular Component: intrinsic component of membrane (GO:0031224);; Cellular Component: cell periphery (GO:0071944);;	--	--	[Q]	Secondary metabolites biosynthesis, transport and catabolism	Multicopper oxidase	Monocopper oxidase-like protein SKU5 OS=Arabidopsis thaliana OX=3702 GN=SKU5 PE=1 SV=1	PREDICTED: uncharacterized protein LOC100806774 [Glycine max]
glyma.Wm82.gnm2.Glyma.06G012200	17.2273	14.3929	18.2772	26.1166	20.7621	35.2325	-0.58695	down	--	--	Cellular Component: integral component of membrane (GO:0016021);; Molecular Function: protein dimerization activity (GO:0046983);;	--	--	--	--	Helix-loop-helix DNA-binding domain	Transcription factor bHLH63 OS=Arabidopsis thaliana OX=3702 GN=BHLH63 PE=1 SV=1	hypothetical protein GLYMA_06G012200 [Glycine max]
glyma.Wm82.gnm2.Glyma.19G038400	7.95307	6.45895	9.14291	11.1435	16.9861	19.0076	-0.803857	down	[G]	Carbohydrate transport and metabolism	Molecular Function: phosphogluconate dehydrogenase (decarboxylating) activity (GO:0004616);; Cellular Component: peroxisome (GO:0005777);; Cellular Component: cytosol (GO:0005829);; Biological Process: pentose-phosphate shunt (GO:0006098);; Cellular Component: chloroplast stroma (GO:0009570);; Biological Process: oxidation-reduction process (GO:0055114);;	K00033|0|gmx:100799034|K00033 6-phosphogluconate dehydrogenase [EC:1.1.1.44 1.1.1.343] | (RefSeq) 6-phosphogluconate dehydrogenase, decarboxylating 3-like	Pentose phosphate pathway (ko00030);; Glutathione metabolism (ko00480);; Carbon metabolism (ko01200)	[G]	Carbohydrate transport and metabolism	6-phosphogluconate dehydrogenase, C-terminal domain;; NAD binding domain of 6-phosphogluconate dehydrogenase	6-phosphogluconate dehydrogenase, decarboxylating 3 OS=Arabidopsis thaliana OX=3702 GN=At3g02360 PE=2 SV=1	PREDICTED: 6-phosphogluconate dehydrogenase, decarboxylating 3-like isoform X1 [Glycine max]
glyma.Wm82.gnm2.Glyma.19G015500	44.108	46.577	46.2673	73.7215	126.846	134.364	-1.06561	down	--	--	--	--	--	--	--	--	--	uncharacterized protein LOC100305542 [Glycine max]
glyma.Wm82.gnm2.Glyma.13G034000	2.92871	3.3579	3.07795	20.9966	14.8352	15.1328	-1.82198	down	[IQR]	Lipid transport and metabolism;; Secondary metabolites biosynthesis, transport and catabolism;; General function prediction only	Molecular Function: oxidoreductase activity (GO:0016491);; Biological Process: oxidation-reduction process (GO:0055114);;	--	--	[Q]	Secondary metabolites biosynthesis, transport and catabolism	--	Short-chain dehydrogenase TIC 32, chloroplastic OS=Arabidopsis thaliana OX=3702 GN=TIC32 PE=2 SV=1	hypothetical protein GLYMA_13G034000 [Glycine max]
glyma.Wm82.gnm2.Glyma.01G114000	4.66954	4.66956	4.73314	8.25461	7.68605	9.20273	-0.704213	down	--	--	Biological Process: amino acid transmembrane transport (GO:0003333);; Cellular Component: plasma membrane (GO:0005886);; Molecular Function: amino acid transmembrane transporter activity (GO:0015171);; Cellular Component: integral component of membrane (GO:0016021);;	K13946|0|gmx:100778756|K13946 auxin influx carrier (AUX1 LAX family) | (RefSeq) auxin transporter-like protein 2	Plant hormone signal transduction (ko04075)	[E]	Amino acid transport and metabolism	Transmembrane amino acid transporter protein	Auxin transporter-like protein 4 OS=Medicago truncatula OX=3880 GN=LAX4 PE=2 SV=1	PREDICTED: auxin transporter-like protein 2 [Glycine max]
glyma.Wm82.gnm2.Glyma.18G044000	0.127051	0.0105	0.203335	0.317218	0.304047	1.05039	-0.865247	down	[DZ]	Cell cycle control, cell division, chromosome partitioning;; Cytoskeleton	Cellular Component: vacuole (GO:0005773);; Cellular Component: plasma membrane (GO:0005886);; Molecular Function: ligase activity (GO:0016874);; Molecular Function: metal ion binding (GO:0046872);;	--	--	--	--	Regulator of chromosome condensation (RCC1) repeat;; Regulator of chromosome condensation (RCC1) repeat;; Transcription factor regulating root and shoot growth via Pin3;; FYVE zinc finger;; Pleckstrin homology domain	PH, RCC1 and FYVE domains-containing protein 1 OS=Arabidopsis thaliana OX=3702 GN=PRAF1 PE=1 SV=1	PREDICTED: uncharacterized protein LOC100797223 [Glycine max]
glyma.Wm82.gnm2.Glyma.16G045000	0.639917	0.647228	1.32337	2.73087	2.30093	3.044	-1.04641	down	[G]	Carbohydrate transport and metabolism	Molecular Function: hydrolase activity, hydrolyzing O-glycosyl compounds (GO:0004553);; Cellular Component: cell wall (GO:0005618);; Biological Process: xyloglucan metabolic process (GO:0010411);; Molecular Function: xyloglucan:xyloglucosyl transferase activity (GO:0016762);; Biological Process: cell wall biogenesis (GO:0042546);; Cellular Component: apoplast (GO:0048046);; Biological Process: ce…	K08235|0|gmx:547775|K08235 xyloglucan:xyloglucosyl transferase [EC:2.4.1.207] | (RefSeq) XTH1, XTH, ext; endo-xyloglucan transferase	--	--	--	Glycosyl hydrolases family 16;; Xyloglucan endo-transglycosylase (XET) C-terminus	Xyloglucan endotransglucosylase/hydrolase 1 OS=Glycine max OX=3847 GN=XTH1 PE=2 SV=2	hypothetical protein GLYMA_16G045000 [Glycine max]
glyma.Wm82.gnm2.Glyma.19G256400	0.376138	0.576975	0.778866	2.07711	1.409	3.85426	-1.2517	down	--	--	Molecular Function: aspartic-type endopeptidase activity (GO:0004190);; Biological Process: proteolysis (GO:0006508);; Cellular Component: plant-type cell wall (GO:0009505);; Cellular Component: integral component of membrane (GO:0016021);; Biological Process: protein catabolic process (GO:0030163);;	--	--	[O]	Posttranslational modification, protein turnover, chaperones	Xylanase inhibitor N-terminal;; Xylanase inhibitor C-terminal;; Eukaryotic aspartyl protease	Aspartyl protease family protein 2 OS=Arabidopsis thaliana OX=3702 GN=APF2 PE=2 SV=1	PREDICTED: protein ASPARTIC PROTEASE IN GUARD CELL 1 [Glycine max]
glyma.Wm82.gnm2.Glyma.02G306500	1.65683	1.60643	2.34062	3.85294	3.44274	4.46469	-0.771568	down	[T]	Signal transduction mechanisms	Molecular Function: protein serine/threonine kinase activity (GO:0004674);; Molecular Function: ATP binding (GO:0005524);; Cellular Component: cytosol (GO:0005829);; Biological Process: protein phosphorylation (GO:0006468);; Biological Process: intracellular signal transduction (GO:0035556);;	K08867|0|gmx:100798280|K08867 WNK lysine deficient protein kinase [EC:2.7.11.1] | (RefSeq) probable serine/threonine-protein kinase WNK11	--	[R]	General function prediction only	Protein kinase domain;; Protein tyrosine kinase	Probable serine/threonine-protein kinase WNK11 OS=Arabidopsis thaliana OX=3702 GN=WNK11 PE=2 SV=1	Putative serine/threonine-protein kinase WNK11, partial [Glycine soja]
glyma.Wm82.gnm2.Glyma.07G066900	0.74289	0.476099	1.0241	2.44575	2.86768	2.07099	-1.16393	down	[G]	Carbohydrate transport and metabolism	Molecular Function: polygalacturonase activity (GO:0004650);; Cellular Component: extracellular region (GO:0005576);; Biological Process: carbohydrate metabolic process (GO:0005975);; Biological Process: cell wall organization (GO:0071555);;	--	--	--	--	Glycosyl hydrolases family 28;; Pectate lyase superfamily protein	Probable polygalacturonase OS=Vitis vinifera OX=29760 GN=GSVIVT00026920001 PE=1 SV=1	PREDICTED: probable polygalacturonase [Glycine max]
glyma.Wm82.gnm2.Glyma.06G283800	1.29303	1.40645	3.08578	2.91712	6.77149	7.65679	-1.00878	down	--	--	Cellular Component: Golgi apparatus (GO:0005794);; Cellular Component: integral component of membrane (GO:0016021);; Molecular Function: O-acetyltransferase activity (GO:0016413);; Biological Process: cell wall organization or biogenesis (GO:0071554);;	--	--	--	--	GDSL/SGNH-like Acyl-Esterase family found in Pmr5 and Cas1p;; PMR5 N terminal Domain	Protein trichome birefringence-like 39 OS=Arabidopsis thaliana OX=3702 GN=TBL39 PE=2 SV=1	PREDICTED: protein trichome birefringence-like 39 [Glycine max]
glyma.Wm82.gnm2.Glyma.14G203900	0.587093	0.387399	0.500551	2.02554	3.26093	4.15583	-1.54766	down	--	--	Cellular Component: extracellular region (GO:0005576);; Cellular Component: cell wall (GO:0005618);; Biological Process: plant-type cell wall organization (GO:0009664);; Cellular Component: membrane (GO:0016020);;	--	--	--	--	Pollen allergen;; Lytic transglycolase	Expansin-A8 OS=Arabidopsis thaliana OX=3702 GN=EXPA8 PE=2 SV=1	PREDICTED: expansin-A8 [Glycine max]
glyma.Wm82.gnm2.Glyma.14G078400	0.605619	0.608157	0.407827	1.57007	1.95731	1.57562	-0.871354	down	--	--	Cellular Component: exocyst (GO:0000145);; Molecular Function: phosphatidylinositol-4,5-bisphosphate binding (GO:0005546);; Cellular Component: plasma membrane (GO:0005886);; Biological Process: exocytosis (GO:0006887);; Biological Process: Golgi to plasma membrane transport (GO:0006893);; Molecular Function: GTP-Rho binding (GO:0017049);; Biological Process: exocyst localization (GO:0051601);;	K19983|0|gmx:100812048|K19983 exocyst complex component 1 | (RefSeq) exocyst complex component SEC3A-like	--	[U]	Intracellular trafficking, secretion, and vesicular transport	Exocyst complex component Sec3;; Vps52 / Sac2 family	Exocyst complex component SEC3A OS=Arabidopsis thaliana OX=3702 GN=SEC3A PE=1 SV=1	PREDICTED: exocyst complex component SEC3A-like isoform X1 [Glycine max]
glyma.Wm82.gnm2.Glyma.18G067600	4.83655	4.89245	5.43988	21.6504	11.305	14.398	-1.36994	down	--	--	Biological Process: response to red or far red light (GO:0009639);; Biological Process: negative gravitropism (GO:0009959);;	--	--	--	--	Plant protein of unknown function (DUF641)	Protein GRAVITROPIC IN THE LIGHT 1 OS=Arabidopsis thaliana OX=3702 GN=GIL1 PE=2 SV=1	hypothetical protein GLYMA_18G067600 [Glycine max]
glyma.Wm82.gnm2.Glyma.05G044100	0.295278	0.493063	0.318189	1.26813	0.681483	0.708978	-0.790569	down	[L]	Replication, recombination and repair	Molecular Function: DNA clamp loader activity (GO:0003689);; Molecular Function: DNA-directed DNA polymerase activity (GO:0003887);; Molecular Function: ATP binding (GO:0005524);; Cellular Component: DNA replication factor C complex (GO:0005663);; Biological Process: DNA-dependent DNA replication (GO:0006261);; Cellular Component: DNA polymerase III complex (GO:0009360);; Biological Process: DNA …	--	--	[L]	Replication, recombination and repair	DNA polymerase III, delta subunit;; ATPase family associated with various cellular activities (AAA)	Protein STICHEL-like 2 OS=Arabidopsis thaliana OX=3702 GN=At4g24790 PE=3 SV=1	hypothetical protein GLYMA_05G044100 [Glycine max]
glyma.Wm82.gnm2.Glyma.17G126500	8.01397	6.82906	17.6943	23.176416999999997	25.837203000000002	37.302806000000004	-1.06129	down	[G]	Carbohydrate transport and metabolism	Molecular Function: pectate lyase activity (GO:0030570);; Biological Process: pectin catabolic process (GO:0045490);; Molecular Function: metal ion binding (GO:0046872);;	K01728|0|gmx:100101868|K01728 pectate lyase [EC:4.2.2.2] | (RefSeq) PL2; probable pectate lyase 18	Pentose and glucuronate interconversions (ko00040)	--	--	Pectate lyase	Probable pectate lyase 22 OS=Arabidopsis thaliana OX=3702 GN=At5g63180 PE=2 SV=1	PREDICTED: probable pectate lyase 18 [Glycine max]
glyma.Wm82.gnm2.Glyma.01G038400	0.32955	0.510316	0.609841	0.577344	1.39851	2.56601	-0.886758	down	--	--	Cellular Component: microtubule (GO:0005874);;	--	--	--	--	HEAT repeats;; HEAT repeat;; HEAT-like repeat	TORTIFOLIA1-like protein 4 OS=Arabidopsis thaliana OX=3702 GN=TOR1L4 PE=2 SV=1	PREDICTED: microtubule-associated protein TORTIFOLIA1-like [Glycine max]
glyma.Wm82.gnm2.Glyma.01G170200	11.3407	10.6396	10.3278	39.6929	21.7487	21.5075	-1.13363	down	[G]	Carbohydrate transport and metabolism	Molecular Function: beta-galactosidase activity (GO:0004565);; Cellular Component: cell wall (GO:0005618);; Cellular Component: vacuole (GO:0005773);; Biological Process: carbohydrate metabolic process (GO:0005975);; Molecular Function: carbohydrate binding (GO:0030246);;	--	--	[G]	Carbohydrate transport and metabolism	Glycosyl hydrolases family 35;; Galactose binding lectin domain;; Beta-galactosidase;; Beta-galactosidase jelly roll domain	Beta-galactosidase 3 OS=Arabidopsis thaliana OX=3702 GN=BGAL3 PE=2 SV=1	hypothetical protein GLYMA_01G170200 [Glycine max]
glyma.Wm82.gnm2.Glyma.12G092200	0.815861	1.0164009999999999	1.1404	1.70975	2.1255	1.96346	-0.756384	down	--	--	Biological Process: cell morphogenesis (GO:0000902);;	--	--	--	--	--	Uncharacterized protein At5g41620 OS=Arabidopsis thaliana OX=3702 GN=At5g41620 PE=2 SV=2	PREDICTED: uncharacterized protein At5g41620-like [Glycine max]
glyma.Wm82.gnm2.Glyma.12G155900	6.32263	6.12393	6.97701	10.2378	9.19151	12.5343	-0.609744	down	[K]	Transcription	Molecular Function: protein serine/threonine kinase activity (GO:0004674);; Molecular Function: transmembrane receptor protein tyrosine kinase activity (GO:0004714);; Molecular Function: ATP binding (GO:0005524);; Cellular Component: plasma membrane (GO:0005886);; Cellular Component: integral component of membrane (GO:0016021);; Biological Process: peptidyl-tyrosine phosphorylation (GO:0018108);;	--	--	--	--	Protein tyrosine kinase;; Protein kinase domain;; Di-glucose binding within endoplasmic reticulum;; Leucine rich repeat;; Leucine Rich repeats (2 copies);; Leucine Rich Repeat	Probable LRR receptor-like serine/threonine-protein kinase At1g53430 OS=Arabidopsis thaliana OX=3702 GN=At1g53430 PE=1 SV=1	PREDICTED: probable LRR receptor-like serine/threonine-protein kinase At1g53430 [Glycine max]
glyma.Wm82.gnm2.Glyma.18G154900	12.2247	8.51948	12.1543	16.5942	18.2753	20.5307	-0.596788	down	[CI]	Energy production and conversion;; Lipid transport and metabolism	Molecular Function: cytochrome-b5 reductase activity, acting on NAD(P)H (GO:0004128);; Cellular Component: endoplasmic reticulum (GO:0005783);; Cellular Component: integral component of membrane (GO:0016021);; Molecular Function: heme binding (GO:0020037);; Molecular Function: metal ion binding (GO:0046872);; Biological Process: oxidation-reduction process (GO:0055114);;	--	--	[C]	Energy production and conversion	Cytochrome b5-like Heme/Steroid binding domain	Cytochrome b5 OS=Nicotiana tabacum OX=4097 PE=2 SV=1	Cytochrome b5 [Glycine soja]
glyma.Wm82.gnm2.Glyma.11G193200	1.443	1.17537	2.21965	3.01954	4.81735	3.4224	-0.798861	down	--	--	--	--	--	--	--	Protein of unknown function (DUF1635)	--	PREDICTED: uncharacterized protein LOC100781323 [Glycine max]
glyma.Wm82.gnm2.Glyma.20G210500	17.8054	12.1079	12.9858	17.481	25.4294	36.5896	-0.687957	down	--	--	Cellular Component: nucleus (GO:0005634);; Biological Process: regulation of transcription, DNA-templated (GO:0006355);; Biological Process: auxin-activated signaling pathway (GO:0009734);;	K14484|2.20294e-132|gmx:100527777|K14484 auxin-responsive protein IAA | (RefSeq) uncharacterized LOC100527777	Plant hormone signal transduction (ko04075)	--	--	AUX/IAA family	Auxin-induced protein 22B OS=Vigna radiata var. radiata OX=3916 GN=AUX22B PE=2 SV=1	uncharacterized protein LOC100527777 [Glycine max]
glyma.Wm82.gnm2.Glyma.20G177200	3.07688	4.49878	3.65585	5.83142	6.3305	6.97231	-0.609592	down	[G]	Carbohydrate transport and metabolism	Molecular Function: sucrose alpha-glucosidase activity (GO:0004575);; Biological Process: metabolic process (GO:0008152);; Molecular Function: glycopeptide alpha-N-acetylgalactosaminidase activity (GO:0033926);;	--	--	--	--	Alkaline and neutral invertase;; Amylo-alpha-1,6-glucosidase	Alkaline/neutral invertase CINV2 OS=Arabidopsis thaliana OX=3702 GN=CINV2 PE=1 SV=1	PREDICTED: probable alkaline/neutral invertase D [Glycine max]
glyma.Wm82.gnm2.Glyma.15G203000	5.56959	6.10082	5.24152	12.7357	7.28999	8.4852	-0.6016	down	--	--	Cellular Component: integral component of membrane (GO:0016021);;	--	--	[U]	Intracellular trafficking, secretion, and vesicular transport	Endomembrane protein 70	Transmembrane 9 superfamily member 11 OS=Arabidopsis thaliana OX=3702 GN=TMN11 PE=2 SV=1	PREDICTED: transmembrane 9 superfamily member 11-like [Glycine max]
glyma.Wm82.gnm2.Glyma.15G063000	48.4888	50.3517	50.8563	85.11	93.0156	65.8058	-0.595725	down	--	--	Molecular Function: protein dimerization activity (GO:0046983);;	--	--	--	--	Helix-loop-helix DNA-binding domain	Transcription factor ILR3 OS=Arabidopsis thaliana OX=3702 GN=ILR3 PE=1 SV=1	PREDICTED: transcription factor ILR3-like [Glycine max]
glyma.Wm82.gnm2.Glyma.09G156700	1.23193	1.78829	0.61123	2.50293	3.73753	3.09705	-0.843003	down	--	--	Molecular Function: peroxidase activity (GO:0004601);; Cellular Component: extracellular region (GO:0005576);; Biological Process: response to oxidative stress (GO:0006979);; Cellular Component: plant-type cell wall (GO:0009505);; Biological Process: plant-type cell wall organization (GO:0009664);; Cellular Component: integral component of membrane (GO:0016021);; Molecular Function: heme binding …	K00430|0|gmx:100809245|K00430 peroxidase [EC:1.11.1.7] | (RefSeq) peroxidase 47-like	Phenylpropanoid biosynthesis (ko00940)	--	--	Peroxidase	Peroxidase 47 OS=Arabidopsis thaliana OX=3702 GN=PER47 PE=2 SV=2	PREDICTED: peroxidase 47-like [Glycine max]
glyma.Wm82.gnm2.Glyma.07G139600	2.63697	1.21107	2.74278	5.99463	6.12035	4.60581	-0.929486	down	[O]	Posttranslational modification, protein turnover, chaperones	Molecular Function: glutathione transferase activity (GO:0004364);; Cellular Component: cytoplasm (GO:0005737);; Biological Process: glutathione metabolic process (GO:0006749);; Biological Process: toxin catabolic process (GO:0009407);;	K00799|6.32802e-149|gmx:100806714|K00799 glutathione S-transferase [EC:2.5.1.18] | (RefSeq) GSTU22; probable glutathione S-transferase	Glutathione metabolism (ko00480)	[O]	Posttranslational modification, protein turnover, chaperones	Glutathione S-transferase, N-terminal domain;; Glutathione S-transferase, N-terminal domain;; Glutathione S-transferase, C-terminal domain;; Glutathione S-transferase, N-terminal domain;; Glutathione S-transferase, C-terminal domain;; Glutathione S-transferase, C-terminal domain	Probable glutathione S-transferase OS=Glycine max OX=3847 GN=HSP26-A PE=2 SV=1	probable glutathione S-transferase [Glycine max]
glyma.Wm82.gnm2.Glyma.01G199400	4.38922	4.65269	4.81549	7.83912	7.72024	8.63399	-0.677667	down	--	--	Cellular Component: plant-type vacuole membrane (GO:0009705);; Molecular Function: malate transmembrane transporter activity (GO:0015140);; Cellular Component: integral component of membrane (GO:0016021);; Biological Process: malate transmembrane transport (GO:0071423);;	--	--	[R]	General function prediction only	Aluminium activated malate transporter;; Fusaric acid resistance protein-like;; Fusaric acid resistance protein family	Aluminum-activated malate transporter 12 OS=Arabidopsis thaliana OX=3702 GN=ALMT12 PE=2 SV=1	PREDICTED: aluminum-activated malate transporter 12-like [Glycine max]
glyma.Wm82.gnm2.Glyma.15G146400	5.98797	3.9836	8.74543	16.014	16.7019	15.6984	-1.10048	down	--	--	Molecular Function: protein phosphatase inhibitor activity (GO:0004864);; Molecular Function: receptor activity (GO:0004872);; Cellular Component: nucleus (GO:0005634);; Cellular Component: cytoplasm (GO:0005737);; Biological Process: defense response (GO:0006952);; Biological Process: response to biotic stimulus (GO:0009607);; Biological Process: abscisic acid-activated signaling pathway (GO:000…	--	--	--	--	Pathogenesis-related protein Bet v I family	Major allergen Pru ar 1 OS=Prunus armeniaca OX=36596 PE=1 SV=1	PREDICTED: MLP-like protein 34 [Glycine max]
glyma.Wm82.gnm2.Glyma.13G251300	29.4552	24.0915	27.5876	44.2511	41.7877	46.5115	-0.603262	down	--	--	Molecular Function: protein dimerization activity (GO:0046983);;	--	--	--	--	Helix-loop-helix DNA-binding domain	Transcription factor ILR3 OS=Arabidopsis thaliana OX=3702 GN=ILR3 PE=1 SV=1	PREDICTED: transcription factor ILR3-like [Glycine max]
glyma.Wm82.gnm2.Glyma.06G193800	22.7925	17.5081	20.5352	59.4531	62.8289	64.1044	-1.41781	down	--	--	Cellular Component: integral component of membrane (GO:0016021);;	--	--	--	--	Gibberellin regulated protein	Gibberellin-regulated protein 6 OS=Arabidopsis thaliana OX=3702 GN=GASA6 PE=3 SV=1	hypothetical protein GLYMA_06G193800 [Glycine max]
glyma.Wm82.gnm2.Glyma.01G146900	2.20072	2.26372	3.31031	11.283878999999999	3.4743950000000003	6.067825999999999	-0.949488	down	--	--	Molecular Function: double-stranded DNA binding (GO:0003690);; Molecular Function: double-stranded RNA binding (GO:0003725);; Molecular Function: zinc ion binding (GO:0008270);; Biological Process: RNA splicing (GO:0008380);; Biological Process: seed germination (GO:0009845);; Cellular Component: Cajal body (GO:0015030);; Biological Process: RNA-directed DNA methylation (GO:0080188);;	K13220|1.69495e-171|gmx:100776500|K13220 WW domain-binding protein 4 | (RefSeq) WW domain-binding protein 4	--	[A]	RNA processing and modification	U1 zinc finger	Zinc finger protein ZOP1 OS=Arabidopsis thaliana OX=3702 GN=ZOP1 PE=1 SV=1	PREDICTED: WW domain-binding protein 4-like [Glycine max]
glyma.Wm82.gnm2.Glyma.01G168200	4.446592000000001	5.25948	5.06351	11.8287	6.15738	7.89798	-0.642205	down	--	--	Molecular Function: microtubule motor activity (GO:0003777);; Molecular Function: ATP binding (GO:0005524);; Cellular Component: kinesin complex (GO:0005871);; Cellular Component: microtubule (GO:0005874);; Biological Process: microtubule-based movement (GO:0007018);; Molecular Function: microtubule binding (GO:0008017);; Molecular Function: ATPase activity (GO:0016887);;	K11498|0|gmx:100809766|K11498 centromeric protein E | (RefSeq) kinesin-like protein NACK2	--	[Z]	Cytoskeleton	Kinesin motor domain;; Domain of unknown function (DUF3490);; Microtubule binding	Kinesin-like protein KIN-7G OS=Arabidopsis thaliana OX=3702 GN=KIN7G PE=2 SV=1	PREDICTED: kinesin-like protein NACK2 [Glycine max]
glyma.Wm82.gnm2.Glyma.07G096700	1.31796	0.628227	1.58697	5.82162	3.51502	3.98809	-0.935984	down	--	--	--	--	--	--	--	Probable lipid transfer	Non-specific lipid-transfer protein 2 OS=Prunus armeniaca OX=36596 PE=1 SV=1	Putative non-specific lipid-transfer protein AKCS9 [Glycine soja]
glyma.Wm82.gnm2.Glyma.07G244200	3.48977	3.3931	4.0772010000000005	7.54371	7.55284	5.45311	-0.72952	down	[G]	Carbohydrate transport and metabolism	Molecular Function: polygalacturonase activity (GO:0004650);; Cellular Component: extracellular region (GO:0005576);; Biological Process: carbohydrate metabolic process (GO:0005975);; Biological Process: cell wall organization (GO:0071555);;	--	--	--	--	Glycosyl hydrolases family 28;; Pectate lyase superfamily protein;; Right handed beta helix region	Probable polygalacturonase OS=Vitis vinifera OX=29760 GN=GSVIVT00026920001 PE=1 SV=1	PREDICTED: probable polygalacturonase isoform X1 [Glycine max]
glyma.Wm82.gnm2.Glyma.15G068900	2.4434	1.24319	2.64199	9.50736	5.42945	6.74869	-1.168	down	--	--	--	--	--	--	--	--	--	uncharacterized protein LOC100776783 precursor [Glycine max]
Glycine_max_newGene_2048	0	0	0	1.39274	2.0537199999999998	2.37904	-3.26495	down	--	--	--	--	--	[R]	General function prediction only	Reverse transcriptase (RNA-dependent DNA polymerase);; Reverse transcriptase (RNA-dependent DNA polymerase)	Retrovirus-related Pol polyprotein from transposon RE1 OS=Arabidopsis thaliana OX=3702 GN=RE1 PE=2 SV=1	Retrovirus-related Pol polyprotein from transposon TNT 1-94 [Glycine soja]
glyma.Wm82.gnm2.Glyma.19G220100	0.33679	0.438685	0.460288	1.3941	0.866748	0.690571	-0.869364	down	[R]	General function prediction only	--	--	--	[R]	General function prediction only	WD domain, G-beta repeat	Dynein assembly factor with WDR repeat domains 1 OS=Chlamydomonas reinhardtii OX=3055 GN=DAW1 PE=1 SV=1	PREDICTED: uncharacterized protein LOC100780968 [Glycine max]
glyma.Wm82.gnm2.Glyma.17G069100	83.8672	97.3381	87.54853999999999	188.955	155.864	187.71	-0.875058	down	[I]	Lipid transport and metabolism	Molecular Function: C-4 methylsterol oxidase activity (GO:0000254);; Molecular Function: iron ion binding (GO:0005506);; Cellular Component: plasma membrane (GO:0005886);; Biological Process: fatty acid biosynthetic process (GO:0006633);; Biological Process: cuticle hydrocarbon biosynthetic process (GO:0006723);; Biological Process: wax biosynthetic process (GO:0010025);; Cellular Component: inte…	--	--	--	--	WAX2 C-terminal domain;; Fatty acid hydroxylase superfamily	Protein ECERIFERUM 3 OS=Arabidopsis thaliana OX=3702 GN=CER3 PE=1 SV=1	PREDICTED: protein ECERIFERUM 3 [Glycine max]
glyma.Wm82.gnm2.Glyma.18G152400	21.8345	26.1241	27.487387000000002	46.128693000000005	55.1488	52.597	-0.880554	down	--	--	Cellular Component: integral component of membrane (GO:0016021);;	--	--	--	--	Probable lipid transfer;; Protease inhibitor/seed storage/LTP family	Putative lipid-transfer protein DIR1 OS=Arabidopsis thaliana OX=3702 GN=DIR1 PE=1 SV=1	alpha-amylase inhibitor/lipid transfer/seed storage family protein precursor [Glycine max]
glyma.Wm82.gnm2.Glyma.06G085700	1.40866	2.89877	3.16655	5.89713	6.0709	8.2765	-0.969824	down	--	--	Molecular Function: DNA binding (GO:0003677);; Molecular Function: transcription factor activity, sequence-specific DNA binding (GO:0003700);; Cellular Component: nucleus (GO:0005634);; Biological Process: regulation of transcription, DNA-templated (GO:0006355);;	K09286|6.98947e-123|gmx:100794316|K09286 EREBP-like factor | (RefSeq) AP2-1; dehydration-responsive element-binding protein 3-like	--	--	--	AP2 domain	Dehydration-responsive element-binding protein 3 OS=Arabidopsis thaliana OX=3702 GN=DREB3 PE=2 SV=1	dehydration-responsive element-binding protein 3-like [Glycine max]
glyma.Wm82.gnm2.Glyma.19G014400	0.374338	0.432413	1.10078	1.03018	5.63645	5.2641	-1.23627	down	[O]	Posttranslational modification, protein turnover, chaperones	Molecular Function: metalloendopeptidase activity (GO:0004222);; Biological Process: proteolysis (GO:0006508);; Molecular Function: zinc ion binding (GO:0008270);; Cellular Component: extracellular matrix (GO:0031012);;	--	--	[OW]	Posttranslational modification, protein turnover, chaperones;; Extracellular structures	Matrixin;; Putative peptidoglycan binding domain	Metalloendoproteinase 5-MMP OS=Arabidopsis thaliana OX=3702 GN=5MMP PE=1 SV=1	PREDICTED: metalloendoproteinase 5-MMP-like [Glycine max]
glyma.Wm82.gnm2.Glyma.13G104300	0.054411	0.163048	0.150787	0.365701	0.422082	0.508296	-0.959918	down	[M]	Cell wall/membrane/envelope biogenesis	Molecular Function: protein kinase activity (GO:0004672);; Molecular Function: ATP binding (GO:0005524);; Biological Process: protein phosphorylation (GO:0006468);; Cellular Component: integral component of membrane (GO:0016021);;	--	--	[T]	Signal transduction mechanisms	Protein tyrosine kinase;; Protein kinase domain	Receptor-like serine/threonine-protein kinase ALE2 OS=Arabidopsis thaliana OX=3702 GN=ALE2 PE=1 SV=1	PREDICTED: receptor-like serine/threonine-protein kinase ALE2 isoform X5 [Glycine max]
glyma.Wm82.gnm2.Glyma.13G246700	4.28494	4.61541	4.93382	8.90298	7.34529	9.16842	-0.740268	down	--	--	Cellular Component: nucleus (GO:0005634);; Cellular Component: cytoplasm (GO:0005737);; Cellular Component: integral component of membrane (GO:0016021);;	--	--	[S]	Function unknown	Armadillo/beta-catenin-like repeat;; V-ATPase subunit H	--	PREDICTED: uncharacterized protein LOC100783537 [Glycine max]
glyma.Wm82.gnm2.Glyma.15G183000	1.64129	1.43811	1.3482	3.16605	3.4427	3.44304	-0.903445	down	[IR]	Lipid transport and metabolism;; General function prediction only	Cellular Component: integral component of membrane (GO:0016021);; Molecular Function: hydrolase activity, acting on ester bonds (GO:0016788);; Molecular Function: 9,9'-dicis-carotene:quinone oxidoreductase activity (GO:0052886);; Molecular Function: 7,9,9'-tricis-neurosporene:quinone oxidoreductase activity (GO:0052887);; Biological Process: 9,9'-di-cis-zeta-carotene desaturation to 7,9,7',9'-tet…	--	--	--	--	GDSL-like Lipase/Acylhydrolase	GDSL esterase/lipase 5 OS=Arabidopsis thaliana OX=3702 GN=GLIP5 PE=2 SV=2	PREDICTED: GDSL esterase/lipase 5-like [Glycine max]
glyma.Wm82.gnm2.Glyma.09G149200	0.818325	2.08516	1.00135	3.41525	5.0347	4.84781	-1.17479	down	[Q]	Secondary metabolites biosynthesis, transport and catabolism	Molecular Function: iron ion binding (GO:0005506);; Biological Process: response to light stimulus (GO:0009416);; Biological Process: gibberellin biosynthetic process (GO:0009686);; Biological Process: gibberellic acid mediated signaling pathway (GO:0009740);; Biological Process: unidimensional cell growth (GO:0009826);; Biological Process: flower development (GO:0009908);; Molecular Function: gi…	K05282|0|pvu:PHAVU_004G123600g|K05282 gibberellin 20-oxidase [EC:1.14.11.12] | (RefSeq) hypothetical protein	Diterpenoid biosynthesis (ko00904)	[QR]	Secondary metabolites biosynthesis, transport and catabolism;; General function prediction only	2OG-Fe(II) oxygenase superfamily;; non-haem dioxygenase in morphine synthesis N-terminal	Gibberellin 20 oxidase 2 OS=Arabidopsis thaliana OX=3702 GN=GA20OX2 PE=2 SV=1	PREDICTED: gibberellin 20-oxidase 1 isoform X1 [Glycine max]
glyma.Wm82.gnm2.Glyma.16G053300	0.914255	0.123115	0.631503	2.13706	1.9907169999999998	1.64292	-0.949991	down	--	--	Molecular Function: shikimate O-hydroxycinnamoyltransferase activity (GO:0047172);; Molecular Function: anthranilate N-benzoyltransferase activity (GO:0047672);;	K15400|0|gmx:100792433|K15400 omega-hydroxypalmitate O-feruloyl transferase [EC:2.3.1.188] | (RefSeq) omega-hydroxypalmitate O-feruloyl transferase-like	Cutin, suberine and wax biosynthesis (ko00073)	--	--	Transferase family	Omega-hydroxypalmitate O-feruloyl transferase OS=Arabidopsis thaliana OX=3702 GN=HHT1 PE=1 SV=1	hypothetical protein GLYMA_16G053300 [Glycine max]
glyma.Wm82.gnm2.Glyma.15G012700	3.5763	4.45354	5.73275	9.14397	11.8476	8.59284	-0.809054	down	--	--	Cellular Component: nucleus (GO:0005634);; Biological Process: regulation of transcription, DNA-templated (GO:0006355);; Biological Process: auxin-activated signaling pathway (GO:0009734);; Cellular Component: integral component of membrane (GO:0016021);;	K14484|7.44691e-139|gmx:100815098|K14484 auxin-responsive protein IAA | (RefSeq) auxin-responsive protein IAA17-like	Plant hormone signal transduction (ko04075)	--	--	AUX/IAA family	Auxin-responsive protein IAA17 OS=Arabidopsis thaliana OX=3702 GN=IAA17 PE=1 SV=2	PREDICTED: auxin-responsive protein IAA17-like isoform X1 [Glycine max]
glyma.Wm82.gnm2.Glyma.05G049600	1.67295	1.8977	2.56673	6.95797	2.85612	6.04395	-0.920912	down	--	--	Molecular Function: chaperone binding (GO:0051087);;	--	--	[T]	Signal transduction mechanisms	BAG domain	BAG family molecular chaperone regulator 1 OS=Arabidopsis thaliana OX=3702 GN=BAG1 PE=1 SV=1	PREDICTED: uncharacterized protein LOC100792005 isoform X1 [Glycine max]
glyma.Wm82.gnm2.Glyma.06G165100	3.63464	2.85525	3.00799	15.9491	11.4885	10.2964	-1.5197	down	[L]	Replication, recombination and repair	Molecular Function: ATP binding (GO:0005524);; Molecular Function: hydrolase activity (GO:0016787);;	K10706|1.31815e-72|gmx:100781902|K10706 senataxin [EC:3.6.4.-] | (RefSeq) uncharacterized LOC100781902	--	[A]	RNA processing and modification	AAA domain	Regulator of nonsense transcripts 1 homolog OS=Arabidopsis thaliana OX=3702 GN=UPF1 PE=1 SV=2	hypothetical protein GLYMA_06G165100 [Glycine max]
glyma.Wm82.gnm2.Glyma.18G026600	2.66694	3.58895	4.17653	5.44179	5.59702	6.80854	-0.62672	down	[O]	Posttranslational modification, protein turnover, chaperones	Molecular Function: ATP binding (GO:0005524);; Molecular Function: hydrolase activity (GO:0016787);; Biological Process: protein metabolic process (GO:0019538);;	--	--	[O]	Posttranslational modification, protein turnover, chaperones	AAA domain (Cdc48 subfamily)	Protein DWARF 53 OS=Oryza sativa subsp. japonica OX=39947 GN=D53 PE=1 SV=1	hypothetical protein GLYMA_18G026600 [Glycine max]
glyma.Wm82.gnm2.Glyma.16G200100	1.66581	2.29947	2.19812	3.59079	3.2422	3.58736	-0.593482	down	[E]	Amino acid transport and metabolism	Molecular Function: catalytic activity (GO:0003824);;	--	--	[H]	Coenzyme transport and metabolism	Aminotransferase class-V	Molybdenum cofactor sulfurase OS=Oryza sativa subsp. japonica OX=39947 GN=MCSU3 PE=2 SV=2	PREDICTED: uncharacterized protein LOC100790494 [Glycine max]
glyma.Wm82.gnm2.Glyma.20G141200	3.46192	4.05962	3.63501	5.4784	10.8014	10.7253	-0.973194	down	[Q]	Secondary metabolites biosynthesis, transport and catabolism	Biological Process: gibberellin metabolic process (GO:0009685);; Molecular Function: metal ion binding (GO:0046872);; Molecular Function: C-20 gibberellin 2-beta-dioxygenase activity (GO:0052635);; Biological Process: oxidation-reduction process (GO:0055114);;	K04125|0|gmx:100792172|K04125 gibberellin 2-oxidase [EC:1.14.11.13] | (RefSeq) gibberellin 2-beta-dioxygenase 8-like	Diterpenoid biosynthesis (ko00904)	[QR]	Secondary metabolites biosynthesis, transport and catabolism;; General function prediction only	2OG-Fe(II) oxygenase superfamily;; non-haem dioxygenase in morphine synthesis N-terminal	Gibberellin 2-beta-dioxygenase 8 OS=Arabidopsis thaliana OX=3702 GN=GA2OX8 PE=1 SV=2	PREDICTED: gibberellin 2-beta-dioxygenase 8-like isoform X2 [Glycine max]
glyma.Wm82.gnm2.Glyma.20G170000	9.47369	10.0956	10.6863	19.5577	16.1833	17.79	-0.721193	down	--	--	Cellular Component: nucleoplasm (GO:0005654);; Biological Process: regulation of transcription, DNA-templated (GO:0006355);; Biological Process: response to cold (GO:0009409);; Biological Process: response to blue light (GO:0009637);; Biological Process: response to far red light (GO:0010218);; Biological Process: temperature compensation of the circadian clock (GO:0010378);; Biological Process: …	K12124|0|gmx:100779044|K12124 GIGANTEA | (RefSeq) GI1, GIGANTEA, GIL1, GIL2, GmGIb; protein GIGANTEA	Circadian rhythm - plant (ko04712)	--	--	--	Protein GIGANTEA OS=Arabidopsis thaliana OX=3702 GN=GI PE=1 SV=2	hypothetical protein GLYMA_20G170000 [Glycine max]
Glycine_max_newGene_6750	0.820542	0.354913	0.547806	4.25453	1.48484	1.72056	-1.20541	down	--	--	Molecular Function: RNA binding (GO:0003723);; Molecular Function: GTP binding (GO:0005525);; Cellular Component: intracellular (GO:0005622);; Biological Process: small GTPase mediated signal transduction (GO:0007264);;	--	--	--	--	--	CRM-domain containing factor CFM2, chloroplastic OS=Arabidopsis thaliana OX=3702 GN=CFM2 PE=1 SV=1	hypothetical protein glysoja_042494, partial [Glycine soja]
glyma.Wm82.gnm2.Glyma.10G161200	3.29224	3.19775	3.14764	5.82562	5.02693	5.88906	-0.661884	down	--	--	Cellular Component: integral component of membrane (GO:0016021);;	--	--	[K]	Transcription	Myb/SANT-like DNA-binding domain;; Myb-like DNA-binding domain	Trihelix transcription factor GTL2 OS=Arabidopsis thaliana OX=3702 GN=At5g28300 PE=2 SV=1	Trihelix transcription factor GTL2 [Glycine soja]
glyma.Wm82.gnm2.Glyma.03G143100	0.928103	0.99568	1.2478	2.46661	2.43076	1.915	-0.747688	down	--	--	Molecular Function: DNA binding (GO:0003677);; Cellular Component: nucleus (GO:0005634);;	--	--	--	--	SBP domain	Squamosa promoter-binding-like protein 9 OS=Arabidopsis thaliana OX=3702 GN=SPL9 PE=2 SV=2	PREDICTED: squamosa promoter-binding-like protein 9 isoform X1 [Glycine max]
glyma.Wm82.gnm2.Glyma.03G148500	3.59455	4.74658	4.36448	10.9266	5.40339	8.28416	-0.726002	down	[K]	Transcription	Molecular Function: kinase activity (GO:0016301);; Biological Process: phosphorylation (GO:0016310);; Molecular Function: 2-alkenal reductase [NAD(P)] activity (GO:0032440);; Biological Process: oxidation-reduction process (GO:0055114);;	--	--	[R]	General function prediction only	Leucine Rich repeats (2 copies);; Leucine rich repeat;; Leucine Rich repeat;; Leucine Rich Repeat;; Leucine rich repeat N-terminal domain	Probably inactive leucine-rich repeat receptor-like protein kinase IMK2 OS=Arabidopsis thaliana OX=3702 GN=IMK2 PE=1 SV=1	PREDICTED: probable LRR receptor-like serine/threonine-protein kinase At4g36180 [Glycine max]
glyma.Wm82.gnm2.Glyma.02G142400	3.66359	4.60271	7.08815	7.5858	17.9414	26.7358	-0.972786	down	--	--	Cellular Component: nucleus (GO:0005634);; Biological Process: regulation of transcription, DNA-templated (GO:0006355);; Biological Process: auxin-activated signaling pathway (GO:0009734);;	K14484|3.3655e-30|gmx:100803065|K14484 auxin-responsive protein IAA | (RefSeq) auxin-induced protein AUX28-like	Plant hormone signal transduction (ko04075)	--	--	AUX/IAA family	Auxin-responsive protein IAA30 OS=Oryza sativa subsp. japonica OX=39947 GN=IAA30 PE=2 SV=1	hypothetical protein GLYMA_02G142400 [Glycine max]
Glycine_max_newGene_947	0.56018	0.519245	0.563869	1.30158	1.62689	1.28989	-0.983788	down	--	--	Molecular Function: phosphorelay sensor kinase activity (GO:0000155);; Biological Process: phosphorelay signal transduction system (GO:0000160);; Cellular Component: nucleus (GO:0005634);; Biological Process: regulation of transcription, DNA-templated (GO:0006355);; Biological Process: detection of visible light (GO:0009584);; Biological Process: red, far-red light phototransduction (GO:0009585);…	K12121|1.60787e-106|gmx:100799831|K12121 phytochrome B | (RefSeq) PHYB; phytochrome B-like	Circadian rhythm - plant (ko04712)	--	--	PAS fold;; PAS fold	Phytochrome B OS=Glycine max OX=3847 GN=PHYB PE=3 SV=1	hypothetical protein GLYMA_15G140000 [Glycine max]
glyma.Wm82.gnm2.Glyma.13G275300	4.8476	5.04651	7.54865	11.3525	13.9439	17.916	-0.814257	down	--	--	--	--	--	--	--	--	--	poly [ADP-ribose] polymerase 2 isoform X2 [Brassica napus]
glyma.Wm82.gnm2.Glyma.18G138700	0	0	0	0.668257	0.691209	0.790669	-1.97895	down	--		Molecular Function: protein serine/threonine kinase activity (GO:0004674);; Molecular Function: ATP binding (GO:0005524);; Biological Process: protein phosphorylation (GO:0006468);; Cellular Component: integral component of membrane (GO:0016021);;	K04733|0|gmx:100797563|K04733 interleukin-1 receptor-associated kinase 4 [EC:2.7.11.1] | (RefSeq) proline-rich receptor-like protein kinase PERK12	--	[T]	Signal transduction mechanisms	Protein tyrosine kinase;; Protein kinase domain	Proline-rich receptor-like protein kinase PERK13 OS=Arabidopsis thaliana OX=3702 GN=PERK13 PE=1 SV=1	PREDICTED: proline-rich receptor-like protein kinase PERK13 isoform X1 [Glycine max]
glyma.Wm82.gnm2.Glyma.13G304500	9.10416	13.7709	11.8344	27.0494	25.6161	25.3413	-1.00134	down	--	--	Molecular Function: magnesium ion binding (GO:0000287);; Biological Process: metabolic process (GO:0008152);; Molecular Function: isoprene synthase activity (GO:0034009);;	--	--	--	--	Terpene synthase family, metal binding domain;; Terpene synthase, N-terminal domain	Probable terpene synthase 11 OS=Ricinus communis OX=3988 GN=TPS11 PE=3 SV=1	PREDICTED: probable terpene synthase 11 [Glycine max]
glyma.Wm82.gnm2.Glyma.14G052100	2.54527	3.21296	3.43982	3.74915	8.38265	10.7749	-0.822844	down	--	--	--	--	--	--	--	Glycine rich protein family	--	PREDICTED: cysteine-rich and transmembrane domain-containing protein B-like [Glycine max]
glyma.Wm82.gnm2.Glyma.19G127700	46.7596	53.8623	60.6603	177.526	128.081	137.288	-1.29172	down	--	--	Molecular Function: GTPase activity (GO:0003924);; Molecular Function: structural constituent of cytoskeleton (GO:0005200);; Molecular Function: GTP binding (GO:0005525);; Cellular Component: microtubule (GO:0005874);; Cellular Component: plasma membrane (GO:0005886);; Biological Process: microtubule-based process (GO:0007017);; Biological Process: response to cold (GO:0009409);; Cellular Compone…	K07375|0|gmx:100798849|K07375 tubulin beta | (RefSeq) tubulin beta-4 chain	Phagosome (ko04145)	[Z]	Cytoskeleton	Tubulin/FtsZ family, GTPase domain;; Tubulin C-terminal domain	Tubulin beta-6 chain OS=Arabidopsis thaliana OX=3702 GN=TUBB6 PE=2 SV=1	Tubulin beta-1 chain [Glycine soja]
glyma.Wm82.gnm2.Glyma.12G122300	1.42676	1.09013	2.2905800000000003	1.6470339999999999	4.0847	7.43447	-0.898568	down	--	--	Cellular Component: Golgi apparatus (GO:0005794);; Cellular Component: integral component of membrane (GO:0016021);; Molecular Function: O-acetyltransferase activity (GO:0016413);; Biological Process: cell wall organization or biogenesis (GO:0071554);;	--	--	--	--	GDSL/SGNH-like Acyl-Esterase family found in Pmr5 and Cas1p;; PMR5 N terminal Domain	Protein trichome birefringence-like 39 OS=Arabidopsis thaliana OX=3702 GN=TBL39 PE=2 SV=1	uncharacterized protein LOC100786668 precursor [Glycine max]
glyma.Wm82.gnm2.Glyma.11G098400	162.573	251.9	182.992	619.021	350.245	438.501	-1.02006	down	--	--	Cellular Component: integral component of membrane (GO:0016021);;	--	--	--	--	--	--	hypothetical protein GLYMA_11G0984003, partial [Glycine max]
glyma.Wm82.gnm2.Glyma.08G120700	0.639708	1.00823	1.14975	2.99483	2.41713	3.36216	-1.12804	down	[IR]	Lipid transport and metabolism;; General function prediction only	Molecular Function: hydrolase activity, acting on ester bonds (GO:0016788);;	--	--	--	--	GDSL-like Lipase/Acylhydrolase	GDSL esterase/lipase At5g45670 OS=Arabidopsis thaliana OX=3702 GN=At5g45670 PE=2 SV=1	hypothetical protein GLYMA_08G120700 [Glycine max]
glyma.Wm82.gnm2.Glyma.18G142700	0	0	0	3.56667	2.24148	2.29026	-2.11577	down	--	--	Molecular Function: ATP binding (GO:0005524);; Cellular Component: cytoplasm (GO:0005737);; Biological Process: protein folding (GO:0006457);; Molecular Function: unfolded protein binding (GO:0051082);;	K09498|3.19501e-138|gmx:102664939|K09498 T-complex protein 1 subunit zeta | (RefSeq) uncharacterized LOC102664939	--	[O]	Posttranslational modification, protein turnover, chaperones	Cell differentiation family, Rcd1-like;; TCP-1/cpn60 chaperonin family	T-complex protein 1 subunit zeta 1 OS=Arabidopsis thaliana OX=3702 GN=CCT6A PE=1 SV=1	hypothetical protein GLYMA_18G142700 [Glycine max]
glyma.Wm82.gnm2.Glyma.U033000	0.952996	0.341078	0.435342	2.2231	1.15654	2.54645	-1.05679	down	[Q]	Secondary metabolites biosynthesis, transport and catabolism	Biological Process: fatty acid biosynthetic process (GO:0006633);; Cellular Component: integral component of membrane (GO:0016021);; Molecular Function: transferase activity, transferring acyl groups other than amino-acyl groups (GO:0016747);;	K15397|0|gmx:100809149|K15397 3-ketoacyl-CoA synthase [EC:2.3.1.199] | (RefSeq) 3-ketoacyl-CoA synthase 12-like	Fatty acid elongation (ko00062)	--	--	FAE1/Type III polyketide synthase-like protein;; 3-Oxoacyl-[acyl-carrier-protein (ACP)] synthase III C terminal;; Chalcone and stilbene synthases, C-terminal domain	3-ketoacyl-CoA synthase 12 OS=Arabidopsis thaliana OX=3702 GN=KCS12 PE=2 SV=1	hypothetical protein GLYMA_U033000 [Glycine max]
glyma.Wm82.gnm2.Glyma.06G265800	2.69101	2.42592	2.00998	3.88806	4.61017	4.83153	-0.70977	down	--	--	Molecular Function: NAD+ ADP-ribosyltransferase activity (GO:0003950);; Molecular Function: metal ion binding (GO:0046872);;	--	--	--	--	--	--	uncharacterized protein LOC100787790 [Glycine max]
glyma.Wm82.gnm2.Glyma.09G021100	6.71695	5.33904	7.22227	12.6627	10.3966	10.7401	-0.673922	down	[G]	Carbohydrate transport and metabolism	Molecular Function: polygalacturonase activity (GO:0004650);; Cellular Component: extracellular region (GO:0005576);; Biological Process: carbohydrate metabolic process (GO:0005975);; Molecular Function: galacturan 1,4-alpha-galacturonidase activity (GO:0047911);; Biological Process: cell wall organization (GO:0071555);;	K01184|0|gmx:100786608|K01184 polygalacturonase [EC:3.2.1.15] | (RefSeq) polygalacturonase-like	Pentose and glucuronate interconversions (ko00040);; Starch and sucrose metabolism (ko00500)	--	--	Glycosyl hydrolases family 28;; Pectate lyase superfamily protein	Polygalacturonase OS=Prunus persica OX=3760 PE=2 SV=1	hypothetical protein GLYMA_09G021100 [Glycine max]
glyma.Wm82.gnm2.Glyma.02G000500	2.24982	2.8819	3.26257	2.56528	10.0119	10.2563	-0.852205	down	--	--	Molecular Function: protein binding (GO:0005515);; Cellular Component: nucleus (GO:0005634);; Biological Process: regulation of transcription, DNA-templated (GO:0006355);; Biological Process: auxin-activated signaling pathway (GO:0009734);;	K14484|9.8166e-140|gmx:100800212|K14484 auxin-responsive protein IAA | (RefSeq) auxin-induced protein 22B-like	Plant hormone signal transduction (ko04075)	--	--	AUX/IAA family	Auxin-induced protein 22B OS=Vigna radiata var. radiata OX=3916 GN=AUX22B PE=2 SV=1	PREDICTED: auxin-induced protein 22B-like [Glycine max]
glyma.Wm82.gnm2.Glyma.17G231000	68.6929	70.0918	70.2884	147.67	88.6182	112.072	-0.601342	down	--	--	--	--	--	--	--	--	--	--
glyma.Wm82.gnm2.Glyma.18G066100	1.99889	2.80422	2.49815	3.76133	4.27376	5.68888	-0.678695	down	--	--	Molecular Function: NAD+ ADP-ribosyltransferase activity (GO:0003950);; Cellular Component: integral component of membrane (GO:0016021);; Molecular Function: metal ion binding (GO:0046872);;	--	--	--	--	--	--	PREDICTED: uncharacterized protein LOC100785244 [Glycine max]
glyma.Wm82.gnm2.Glyma.12G121000	1.56966	1.95965	1.72625	5.64245	3.6168	5.21198	-1.09749	down	--	--	Molecular Function: transcription factor activity, sequence-specific DNA binding (GO:0003700);; Biological Process: regulation of transcription, DNA-templated (GO:0006355);; Molecular Function: sequence-specific DNA binding (GO:0043565);;	--	--	--	--	Basic region leucine zipper;; bZIP transcription factor;; bZIP Maf transcription factor	Basic leucine zipper 61 OS=Arabidopsis thaliana OX=3702 GN=BZIP61 PE=1 SV=1	transcription factor bZIP48 [Glycine max]
glyma.Wm82.gnm2.Glyma.05G191800	5.84519	5.56453	5.05397	11.1249	8.75831	10.4643	-0.70041	down	[R]	General function prediction only	Molecular Function: GTP binding (GO:0005525);; Cellular Component: intracellular (GO:0005622);; Biological Process: small GTPase mediated signal transduction (GO:0007264);;	K07910|1.09417e-151|gmx:100787603|K07910 Ras-related protein Rab-18 | (RefSeq) ras-related protein RABC1-like	--	[R]	General function prediction only	Ras family;; Ras of Complex, Roc, domain of DAPkinase;; ADP-ribosylation factor family;; 50S ribosome-binding GTPase;; Gtr1/RagA G protein conserved region	Ras-related protein RABC1 OS=Arabidopsis thaliana OX=3702 GN=RABC1 PE=1 SV=1	hypothetical protein GLYMA_05G191800 [Glycine max]
glyma.Wm82.gnm2.Glyma.20G077300	5.20288	4.93886	7.50673	13.1082	8.71326	10.5176	-0.703449	down	[G]	Carbohydrate transport and metabolism	Molecular Function: pectate lyase activity (GO:0030570);; Biological Process: pectin catabolic process (GO:0045490);; Molecular Function: metal ion binding (GO:0046872);;	K01728|0|gmx:100808253|K01728 pectate lyase [EC:4.2.2.2] | (RefSeq) probable pectate lyase 8	Pentose and glucuronate interconversions (ko00040)	--	--	Pectate lyase;; Right handed beta helix region	Probable pectate lyase 15 OS=Arabidopsis thaliana OX=3702 GN=At4g13710 PE=2 SV=1	PREDICTED: probable pectate lyase 8 [Glycine max]
glyma.Wm82.gnm2.Glyma.14G087600	0.573823	0.537173	0.589688	1.35386	1.53577	2.52201	-1.02511	down	[I]	Lipid transport and metabolism	Molecular Function: fatty-acyl-CoA binding (GO:0000062);; Molecular Function: dodecenoyl-CoA delta-isomerase activity (GO:0004165);; Cellular Component: integral component of membrane (GO:0016021);;	--	--	[I]	Lipid transport and metabolism	Acyl CoA binding protein	Acyl-CoA-binding domain-containing protein 3 OS=Arabidopsis thaliana OX=3702 GN=ACBP3 PE=1 SV=1	hypothetical protein GLYMA_14G087600 [Glycine max]
glyma.Wm82.gnm2.Glyma.14G038500	15.722	28.706	14.6508	33.739990000000006	32.827358000000004	39.3438	-0.632494	down	--	--	Molecular Function: cysteine-type endopeptidase inhibitor activity (GO:0004869);; Biological Process: negative regulation of endopeptidase activity (GO:0010951);;	--	--	--	--	Aspartic acid proteinase inhibitor;; Cystatin domain	Multicystatin OS=Solanum tuberosum OX=4113 PE=1 SV=1	hypothetical protein GLYMA_14G038500 [Glycine max]
glyma.Wm82.gnm2.Glyma.09G031400	0.274929	0.15947	0.209336	0.404965	0.580797	1.294	-0.890567	down	--	--	Molecular Function: inorganic anion exchanger activity (GO:0005452);; Cellular Component: integral component of plasma membrane (GO:0005887);; Biological Process: inorganic anion transport (GO:0015698);; Biological Process: regulation of intracellular pH (GO:0051453);; Biological Process: anion transmembrane transport (GO:0098656);;	--	--	[P]	Inorganic ion transport and metabolism	HCO3- transporter family	Probable boron transporter 2 OS=Arabidopsis thaliana OX=3702 GN=BOR2 PE=2 SV=1	PREDICTED: probable boron transporter 2 isoform X2 [Glycine max]
glyma.Wm82.gnm2.Glyma.06G141100	7.78235	7.703468999999999	9.87655	14.7389	12.396579000000001	14.854800999999998	-0.615443	down	[T]	Signal transduction mechanisms	Molecular Function: transmembrane receptor protein tyrosine kinase activity (GO:0004714);; Molecular Function: ATP binding (GO:0005524);; Cellular Component: integral component of membrane (GO:0016021);; Biological Process: peptidyl-tyrosine phosphorylation (GO:0018108);;	--	--	--	--	Protein kinase domain;; Protein tyrosine kinase;; Leucine rich repeat;; Leucine Rich repeats (2 copies);; Leucine rich repeat N-terminal domain;; Leucine Rich Repeat	Probable inactive receptor kinase At5g58300 OS=Arabidopsis thaliana OX=3702 GN=At5g58300 PE=2 SV=1	PREDICTED: probable inactive receptor kinase At5g58300 [Glycine max]
Glycine_max_newGene_5163	1.56908	0.900121	0.9714309999999999	3.6517130000000004	4.21188	4.08298	-1.28667	down	--	--	Molecular Function: DNA binding (GO:0003677);; Molecular Function: protein dimerization activity (GO:0046983);;	--	--	[L]	Replication, recombination and repair	hAT family C-terminal dimerisation region	--	hypothetical protein TSUD_424540, partial [Trifolium subterraneum]
glyma.Wm82.gnm2.Glyma.19G244100	1.58943	1.84923	2.46277	4.67437	3.13582	3.92877	-0.740463	down	--	--	Molecular Function: shikimate O-hydroxycinnamoyltransferase activity (GO:0047172);;	--	--	--	--	Transferase family	Protein ECERIFERUM 2 OS=Arabidopsis thaliana OX=3702 GN=CER2 PE=1 SV=1	PREDICTED: protein ECERIFERUM 1-like [Glycine max]
glyma.Wm82.gnm2.Glyma.12G228100	0.605523	0.511424	0.315508	2.01196	1.04203	1.3199	-0.911424	down	--	--	--	--	--	--	--	--	--	PREDICTED: uncharacterized protein LOC100801534 [Glycine max]
glyma.Wm82.gnm2.Glyma.05G044000	28.6511	25.7945	38.3379	76.1498	69.4332	97.8852	-1.21073	down	[G]	Carbohydrate transport and metabolism	Molecular Function: pectate lyase activity (GO:0030570);; Biological Process: pectin catabolic process (GO:0045490);; Molecular Function: metal ion binding (GO:0046872);;	K01728|0|gmx:100779940|K01728 pectate lyase [EC:4.2.2.2] | (RefSeq) probable pectate lyase 22-like	Pentose and glucuronate interconversions (ko00040)	--	--	Pectate lyase	Probable pectate lyase 22 OS=Arabidopsis thaliana OX=3702 GN=At5g63180 PE=2 SV=1	hypothetical protein GLYMA_05G044000 [Glycine max]
glyma.Wm82.gnm2.Glyma.18G141700	0.210154	0.225818	0.169223	1.83306	1.82837	2.0009	-2.17697	down	[T]	Signal transduction mechanisms	Molecular Function: protein serine/threonine kinase activity (GO:0004674);; Molecular Function: transmembrane receptor protein tyrosine kinase activity (GO:0004714);; Molecular Function: ATP binding (GO:0005524);; Cellular Component: plasma membrane (GO:0005886);; Cellular Component: integral component of membrane (GO:0016021);; Biological Process: peptidyl-tyrosine phosphorylation (GO:0018108);;	--	--	--	--	Protein kinase domain;; Protein tyrosine kinase;; Salt stress response/antifungal	Cysteine-rich receptor-like protein kinase 3 OS=Arabidopsis thaliana OX=3702 GN=CRK3 PE=2 SV=1	PREDICTED: cysteine-rich receptor-like protein kinase 3 isoform X1 [Glycine max]
glyma.Wm82.gnm2.Glyma.08G068400	9.62542	12.7521	17.2166	23.8914	29.2325	39.4626	-0.943143	down	--	--	--	--	--	--	--	--	--	hypothetical protein GLYMA_08G068400 [Glycine max]
glyma.Wm82.gnm2.Glyma.09G040800	1.03019	0.455659	1.96335	4.85656	4.47568	4.29867	-1.24409	down	--	--	Molecular Function: protein phosphatase inhibitor activity (GO:0004864);; Molecular Function: receptor activity (GO:0004872);; Cellular Component: nucleus (GO:0005634);; Cellular Component: cytoplasm (GO:0005737);; Biological Process: defense response (GO:0006952);; Biological Process: response to biotic stimulus (GO:0009607);; Biological Process: abscisic acid-activated signaling pathway (GO:000…	--	--	--	--	Pathogenesis-related protein Bet v I family	Major allergen Pru ar 1 OS=Prunus armeniaca OX=36596 PE=1 SV=1	SRPBCC ligand-binding domain superfamily protein [Glycine max]
glyma.Wm82.gnm2.Glyma.12G233000	0.219601	0.494784	0.281553	0.948401	0.943013	1.24811	-1.07196	down	--		Molecular Function: protein serine/threonine kinase activity (GO:0004674);; Molecular Function: ATP binding (GO:0005524);; Cellular Component: plasma membrane (GO:0005886);; Biological Process: protein phosphorylation (GO:0006468);; Cellular Component: integral component of membrane (GO:0016021);;	--	--	--	--	Protein tyrosine kinase;; Protein kinase domain;; Di-glucose binding within endoplasmic reticulum;; Leucine rich repeat;; Leucine Rich repeats (2 copies);; Leucine Rich Repeat	Probable LRR receptor-like serine/threonine-protein kinase At1g53430 OS=Arabidopsis thaliana OX=3702 GN=At1g53430 PE=1 SV=1	PREDICTED: probable LRR receptor-like serine/threonine-protein kinase At1g53430 isoform X1 [Glycine max]
glyma.Wm82.gnm2.Glyma.15G172200	5.46303	8.91362	7.55832	14.1266	11.7826	13.7557	-0.694878	down	[C]	Energy production and conversion	Molecular Function: monooxygenase activity (GO:0004497);; Cellular Component: integral component of membrane (GO:0016021);; Biological Process: xanthophyll biosynthetic process (GO:0016123);; Molecular Function: oxidoreductase activity, acting on paired donors, with incorporation or reduction of molecular oxygen (GO:0016705);; Biological Process: secondary metabolite biosynthetic process (GO:0044…	K06444|0|gmx:100788180|K06444 lycopene epsilon-cyclase [EC:5.5.1.18] | (RefSeq) lycopene epsilon cyclase, chloroplastic-like	Carotenoid biosynthesis (ko00906)	--	--	Lycopene cyclase protein	Lycopene epsilon cyclase, chloroplastic OS=Arabidopsis thaliana OX=3702 GN=LUT2 PE=1 SV=2	PREDICTED: lycopene epsilon cyclase, chloroplastic-like isoform X1 [Glycine max]
glyma.Wm82.gnm2.Glyma.13G094100	1.51618	1.73196	2.05679	8.48995	5.59434	8.83157	-1.54094	down	[S]	Function unknown	Cellular Component: extracellular region (GO:0005576);;	--	--	[S]	Function unknown	Cysteine-rich secretory protein family	Pathogenesis-related protein PR-1 OS=Medicago truncatula OX=3880 GN=PR-1 PE=2 SV=1	SCP-like extracellular protein domain-containing protein precursor [Glycine max]
glyma.Wm82.gnm2.Glyma.01G197500	3.41445	4.76533	8.91236	8.36151	11.8908	15.825	-0.776773	down	--	--	Molecular Function: GTPase activity (GO:0003924);; Molecular Function: structural constituent of cytoskeleton (GO:0005200);; Molecular Function: GTP binding (GO:0005525);; Cellular Component: cytoplasm (GO:0005737);; Cellular Component: microtubule (GO:0005874);; Biological Process: microtubule-based process (GO:0007017);;	K07374|0|gmx:100786598|K07374 tubulin alpha | (RefSeq) tubulin alpha-2 chain-like	Phagosome (ko04145)	[Z]	Cytoskeleton	Tubulin/FtsZ family, GTPase domain;; Tubulin C-terminal domain	Tubulin alpha chain OS=Prunus dulcis OX=3755 GN=TUBA PE=2 SV=1	PREDICTED: tubulin alpha-2 chain-like [Glycine max]
glyma.Wm82.gnm2.Glyma.20G247800	19.111	16.914	26.8551	47.7747	41.3758	60.5308	-1.01221	down	--	--	Cellular Component: integral component of membrane (GO:0016021);;	--	--	--	--	--	--	hypothetical protein GLYMA_20G247800 [Glycine max]
glyma.Wm82.gnm2.Glyma.11G054900	2.04821	1.43166	1.6618309999999998	3.65386	2.9652	3.20468	-0.732624	down	[G]	Carbohydrate transport and metabolism	Cellular Component: plasma membrane (GO:0005886);; Biological Process: lipid metabolic process (GO:0006629);; Molecular Function: phosphoric diester hydrolase activity (GO:0008081);; Molecular Function: kinase activity (GO:0016301);; Biological Process: phosphorylation (GO:0016310);;	--	--	--	--	--	PI-PLC X domain-containing protein At5g67130 OS=Arabidopsis thaliana OX=3702 GN=At5g67130 PE=1 SV=1	hypothetical protein GLYMA_11G054900 [Glycine max]
glyma.Wm82.gnm2.Glyma.U003600	0.58471	0.456634	0.394852	1.2956	2.2286979999999996	1.081	-0.960521	down	[E]	Amino acid transport and metabolism	Molecular Function: L-glutamate transmembrane transporter activity (GO:0005313);; Cellular Component: integral component of plasma membrane (GO:0005887);; Molecular Function: L-alanine transmembrane transporter activity (GO:0015180);; Molecular Function: arginine transmembrane transporter activity (GO:0015181);; Molecular Function: gamma-aminobutyric acid transmembrane transporter activity (GO:00…	--	--	[E]	Amino acid transport and metabolism	Amino acid permease;; Amino acid permease	Amino-acid permease BAT1 homolog OS=Oryza sativa subsp. japonica OX=39947 GN=BAT1 PE=2 SV=1	PREDICTED: amino-acid permease BAT1 homolog [Glycine max]
glyma.Wm82.gnm2.Glyma.04G050800	0.209612	0.166205	0.125276	0.55566	0.614092	0.725358	-0.936456	down	--	--	Molecular Function: DNA binding (GO:0003677);; Cellular Component: nucleus (GO:0005634);; Biological Process: regulation of transcription, DNA-templated (GO:0006355);;	--	--	[K]	Transcription	Associated with HOX;; Homeobox KN domain;; Homeobox domain	Homeobox protein ATH1 OS=Arabidopsis thaliana OX=3702 GN=ATH1 PE=1 SV=1	PREDICTED: uncharacterized protein LOC100820354 isoform X1 [Glycine max]
Glycine_max_newGene_5119	0	0	0	2.92129	1.95416	1.9957	-3.23739	down	--	--	--	K16296|1.616e-07|gmx:100781451|K16296 serine carboxypeptidase-like clade I [EC:3.4.16.-] | (RefSeq) serine carboxypeptidase-like 20	--	--	--	--	--	PREDICTED: serine carboxypeptidase-like 20 [Glycine max]
glyma.Wm82.gnm2.Glyma.17G234700	1.49235	1.24747	2.99893	3.48062	6.67799	4.7783	-0.848571	down	--	--	Cellular Component: plasma membrane (GO:0005886);; Molecular Function: zinc ion binding (GO:0008270);; Molecular Function: actin filament binding (GO:0051015);; Biological Process: actin filament bundle assembly (GO:0051017);;	K09377|5.39352e-143|gmx:100499947|K09377 cysteine and glycine-rich protein | (RefSeq) uncharacterized LOC100499947	--	[TZ]	Signal transduction mechanisms;; Cytoskeleton	LIM domain	LIM domain-containing protein WLIM1 OS=Arabidopsis thaliana OX=3702 GN=WLIM1 PE=1 SV=1	Pollen-specific protein SF3 [Glycine soja]
glyma.Wm82.gnm2.Glyma.14G126200	36.6535	42.8561	51.9811	81.8035	82.143	79.9706	-0.772601	down	--	--	Cellular Component: integral component of membrane (GO:0016021);;	--	--	--	--	Protein of unknown function (DUF642)	--	PREDICTED: uncharacterized protein LOC100776765 [Glycine max]
glyma.Wm82.gnm2.Glyma.18G034600	10.1334	15.4434	10.788946000000001	23.711562999999998	23.101786999999998	19.0719	-0.698212	down	[DZ]	Cell cycle control, cell division, chromosome partitioning;; Cytoskeleton	--	--	--	[S]	Function unknown	Regulator of chromosome condensation (RCC1) repeat;; Regulator of chromosome condensation (RCC1) repeat	Ultraviolet-B receptor UVR8 OS=Arabidopsis thaliana OX=3702 GN=UVR8 PE=1 SV=1	PREDICTED: ultraviolet-B receptor UVR8-like isoform X2 [Glycine max]
glyma.Wm82.gnm2.Glyma.12G035100	4.35642	3.56965	3.10733	5.7459	9.71246	12.4284	-0.849174	down	--	--	Biological Process: auxin-activated signaling pathway (GO:0009734);;	K14488|1.9555e-58|gmx:100786095|K14488 SAUR family protein | (RefSeq) auxin-induced protein 10A5-like	Plant hormone signal transduction (ko04075)	--	--	Auxin responsive protein	Auxin-induced protein 10A5 OS=Glycine max OX=3847 PE=2 SV=1	hypothetical protein GLYMA_12G035100 [Glycine max]
glyma.Wm82.gnm2.Glyma.13G311500	5.81171	3.70338	3.12488	10.2169	6.6854	10.2005	-0.787274	down	--	--	--	--	--	[R]	General function prediction only	ML domain	--	hypothetical protein GLYMA_13G311500 [Glycine max]
glyma.Wm82.gnm2.Glyma.09G222200	1.54489	2.1528	2.48502	5.93185	3.93101	7.41812	-0.867824	down	--	--	Biological Process: response to auxin (GO:0009733);; Cellular Component: integral component of membrane (GO:0016021);;	K14488|9.89263e-73|gmx:100790342|K14488 SAUR family protein | (RefSeq) auxin-induced protein 15A-like	Plant hormone signal transduction (ko04075)	--	--	Auxin responsive protein	Auxin-responsive protein SAUR50 OS=Arabidopsis thaliana OX=3702 GN=SAUR50 PE=1 SV=1	PREDICTED: auxin-induced protein 15A-like [Glycine max]
glyma.Wm82.gnm2.Glyma.10G202400	1.35085	2.41583	1.7146	4.93339	2.56955	4.73462	-0.83013	down	[QV]	Secondary metabolites biosynthesis, transport and catabolism;; Defense mechanisms	Molecular Function: iron ion binding (GO:0005506);; Biological Process: cutin biosynthetic process (GO:0010143);; Cellular Component: integral component of membrane (GO:0016021);; Molecular Function: oxidoreductase activity, acting on paired donors, with incorporation or reduction of molecular oxygen, NAD(P)H as one donor, and incorporation of one atom of oxygen (GO:0016709);; Molecular Function:…	K00517|0|gmx:100793522|K00517 [EC:1.14.-.-] | (RefSeq) CYP77A3v2; cytochrome P450 77A3-like	Limonene and pinene degradation (ko00903);; Stilbenoid, diarylheptanoid and gingerol biosynthesis (ko00945)	[Q]	Secondary metabolites biosynthesis, transport and catabolism	Cytochrome P450	Cytochrome P450 77A3 OS=Glycine max OX=3847 GN=CYP77A3 PE=2 SV=1	PREDICTED: cytochrome P450 77A3-like [Glycine max]
glyma.Wm82.gnm2.Glyma.04G222100	90.6004	59.3377	71.8421	171.3	117.91	178.66	-0.921338	down	--	--	Cellular Component: extracellular region (GO:0005576);; Cellular Component: cell wall (GO:0005618);; Biological Process: plant-type cell wall organization (GO:0009664);; Cellular Component: membrane (GO:0016020);;	--	--	--	--	Pollen allergen;; Lytic transglycolase	Expansin-A8 OS=Arabidopsis thaliana OX=3702 GN=EXPA8 PE=2 SV=1	PREDICTED: expansin-A8-like [Glycine max]
glyma.Wm82.gnm2.Glyma.13G160400	88.0312	69.8589	73.9263	167.275	123.926	125.015	-0.729542	down	--	--	Cellular Component: integral component of membrane (GO:0016021);;	--	--	--	--	Hydrophobic seed protein;; Probable lipid transfer;; Protease inhibitor/seed storage/LTP family	pEARLI1-like lipid transfer protein 1 OS=Arabidopsis thaliana OX=3702 GN=AZI1 PE=1 SV=1	unknown [Glycine max]
glyma.Wm82.gnm2.Glyma.04G100400	2.59715	1.89501	1.45721	4.96034	5.75057	6.38983	-1.17496	down	--	--	--	--	--	--	--	Phosphate-induced protein 1 conserved region	Protein EXORDIUM OS=Arabidopsis thaliana OX=3702 GN=EXO PE=2 SV=1	hypothetical protein GLYMA_04G100400 [Glycine max]
glyma.Wm82.gnm2.Glyma.12G062700	25.8402	21.1386	24.992772000000002	67.7301	34.8893	61.6547	-0.977688	down	--	--	Cellular Component: extracellular region (GO:0005576);; Cellular Component: cell wall (GO:0005618);; Biological Process: plant-type cell wall organization (GO:0009664);; Cellular Component: membrane (GO:0016020);;	--	--	--	--	Pollen allergen;; Lytic transglycolase	Expansin-A4 OS=Arabidopsis thaliana OX=3702 GN=EXPA4 PE=1 SV=1	expansin-A4-like precursor [Glycine max]
glyma.Wm82.gnm2.Glyma.17G238200	23.9122	18.4066	20.6283	48.8936	28.593	42.985	-0.783066	down	[E]	Amino acid transport and metabolism	Molecular Function: asparaginase activity (GO:0004067);;	K13051|0|gmx:100803038|K13051 beta-aspartyl-peptidase (threonine type) [EC:3.4.19.5] | (RefSeq) probable isoaspartyl peptidase/L-asparaginase 2	--	[E]	Amino acid transport and metabolism	Asparaginase	Probable isoaspartyl peptidase/L-asparaginase 2 OS=Arabidopsis thaliana OX=3702 GN=At3g16150 PE=2 SV=2	PREDICTED: probable isoaspartyl peptidase/L-asparaginase 2 [Glycine max]
glyma.Wm82.gnm2.Glyma.14G208500	1.40317	2.35272	2.10147	4.19111	3.15526	3.71238	-0.713654	down	--	--	Molecular Function: DNA binding (GO:0003677);; Cellular Component: nucleus (GO:0005634);; Biological Process: regulation of transcription, DNA-templated (GO:0006355);; Biological Process: auxin-activated signaling pathway (GO:0009734);;	--	--	--	--	Auxin response factor;; B3 DNA binding domain;; AUX/IAA family	Auxin response factor 8 OS=Arabidopsis thaliana OX=3702 GN=ARF8 PE=1 SV=2	PREDICTED: auxin response factor 8-like [Glycine max]
glyma.Wm82.gnm2.Glyma.03G158600	2.34362	0.95769	1.73827	2.13421	6.17181	8.48199	-0.964798	down	--	--	Cellular Component: nucleus (GO:0005634);; Biological Process: regulation of transcription, DNA-templated (GO:0006355);; Biological Process: auxin-activated signaling pathway (GO:0009734);;	K14484|3.1332e-116|gmx:100809479|K14484 auxin-responsive protein IAA | (RefSeq) auxin-induced protein 22E-like	Plant hormone signal transduction (ko04075)	--	--	AUX/IAA family	Auxin-induced protein 22E OS=Vigna radiata var. radiata OX=3916 GN=AUX22E PE=2 SV=1	PREDICTED: auxin-induced protein 22E-like [Glycine max]
glyma.Wm82.gnm2.Glyma.13G210700	3.20168	2.91863	6.3132	8.43517	8.16976	6.83914	-0.686131	down	[T]	Signal transduction mechanisms	--	--	--	[R]	General function prediction only	Serine aminopeptidase, S33;; alpha/beta hydrolase fold	--	PREDICTED: uncharacterized protein LOC100815597 isoform X1 [Glycine max]
glyma.Wm82.gnm2.Glyma.06G002000	8.27592	9.56218	8.96544	16.8332	16.4802	16.994	-0.786363	down	--	--	Molecular Function: calmodulin binding (GO:0005516);; Cellular Component: plasma membrane (GO:0005886);; Biological Process: defense response (GO:0006952);; Biological Process: response to biotic stimulus (GO:0009607);; Cellular Component: integral component of membrane (GO:0016021);;	K08472|0|gmx:100801746|K08472 mlo protein | (RefSeq) MLO-like protein 1	--	--	--	Mlo family	MLO-like protein 1 OS=Arabidopsis thaliana OX=3702 GN=MLO1 PE=1 SV=1	PREDICTED: MLO-like protein 1 [Glycine max]
glyma.Wm82.gnm2.Glyma.01G015400	12.382	16.1249	13.7625	25.0367	18.2513	28.6587	-0.599691	down	--	--	Cellular Component: integral component of membrane (GO:0016021);;	--	--	--	--	--	--	PREDICTED: uncharacterized protein LOC100808005 [Glycine max]
Glycine_max_newGene_1908	1.00111	1.4174069999999999	1.11497	2.42356	3.21016	3.71431	-0.989122	down	--	--	--	--	--	--	--	--	--	--
glyma.Wm82.gnm2.Glyma.16G067700	0.162683	0.251113	0.543562	1.18269	2.0744	2.84688	-1.57164	down	--	--	--	--	--	--	--	Sieve element occlusion N-terminus;; Sieve element occlusion C-terminus	Protein SIEVE ELEMENT OCCLUSION B OS=Arabidopsis thaliana OX=3702 GN=SEOB PE=1 SV=1	uncharacterized protein LOC100801064 [Glycine max]
glyma.Wm82.gnm2.Glyma.05G203300	2.49226	2.14591	2.25443	6.57912	3.0865039999999997	4.27758	-0.735159	down	[R]	General function prediction only	Cellular Component: integral component of membrane (GO:0016021);; Molecular Function: oxidoreductase activity (GO:0016491);; Biological Process: oxidation-reduction process (GO:0055114);;	--	--	[Q]	Secondary metabolites biosynthesis, transport and catabolism	short chain dehydrogenase;; Enoyl-(Acyl carrier protein) reductase;; KR domain	11-beta-hydroxysteroid dehydrogenase 1B OS=Arabidopsis thaliana OX=3702 GN=HSD1 PE=1 SV=1	uncharacterized protein LOC100808990 [Glycine max]
glyma.Wm82.gnm2.Glyma.11G199700	1.42603	1.62527	1.45608	3.05505	2.80342	3.85983	-0.879457	down	[K]	Transcription	Molecular Function: transmembrane receptor protein tyrosine kinase activity (GO:0004714);; Molecular Function: ATP binding (GO:0005524);; Cellular Component: integral component of membrane (GO:0016021);; Biological Process: peptidyl-tyrosine phosphorylation (GO:0018108);;	--	--	--	--	Protein kinase domain;; Protein tyrosine kinase;; Leucine rich repeat;; Leucine rich repeat N-terminal domain;; Leucine Rich repeats (2 copies);; Leucine Rich Repeat	Probable inactive receptor kinase At5g58300 OS=Arabidopsis thaliana OX=3702 GN=At5g58300 PE=2 SV=1	PREDICTED: probable inactive receptor kinase At5g58300 isoform X3 [Glycine max]
glyma.Wm82.gnm2.Glyma.08G266000	0.569897	0.572027	0.726943	1.87842	1.73277	1.79222	-0.986184	down	[M]	Cell wall/membrane/envelope biogenesis	Biological Process: chloroplast organization (GO:0009658);; Cellular Component: chloroplast inner membrane (GO:0009706);; Cellular Component: integral component of membrane (GO:0016021);;	--	--	--	--	LrgB-like family	Plastidal glycolate/glycerate translocator 1, chloroplastic OS=Arabidopsis thaliana OX=3702 GN=PLGG1 PE=1 SV=1	hypothetical protein GLYMA_08G266000 [Glycine max]
glyma.Wm82.gnm2.Glyma.16G082100	10.9245	7.20166	8.99311	29.0151	15.6601	15.6542	-0.779874	down	--	--	Molecular Function: oxidoreductase activity (GO:0016491);; Biological Process: oxidation-reduction process (GO:0055114);;	--	--	--	--	--	Probable aldo-keto reductase 1 OS=Glycine max OX=3847 GN=AKR1 PE=2 SV=1	hypothetical protein GLYMA_16G082100 [Glycine max]
glyma.Wm82.gnm2.Glyma.08G345100	23.6552	20.8068	16.3251	57.9246	31.8672	33.0281	-0.803634	down	--	--	Biological Process: stomatal complex patterning (GO:0010375);; Biological Process: positive regulation of stomatal complex development (GO:2000123);;	--	--	--	--	Stomagen	EPIDERMAL PATTERNING FACTOR-like protein 9 OS=Arabidopsis thaliana OX=3702 GN=EPFL9 PE=1 SV=1	EPIDERMAL PATTERNING FACTOR-like protein 9 [Glycine soja]
glyma.Wm82.gnm2.Glyma.14G206000	0.49505	0.336743	0.604802	1.50009	1.22219	1.37894	-1.01774	down	[K]	Transcription	Molecular Function: protein kinase activity (GO:0004672);; Molecular Function: ATP binding (GO:0005524);; Biological Process: protein phosphorylation (GO:0006468);; Cellular Component: integral component of membrane (GO:0016021);;	--	--	--	--	Protein kinase domain;; Protein tyrosine kinase;; Leucine rich repeat;; Leucine Rich repeats (2 copies);; Leucine rich repeat N-terminal domain;; Leucine Rich Repeat	Probable inactive receptor kinase At5g58300 OS=Arabidopsis thaliana OX=3702 GN=At5g58300 PE=2 SV=1	hypothetical protein GLYMA_14G206000 [Glycine max]
glyma.Wm82.gnm2.Glyma.13G217700	3.96256	3.47552	4.47504	7.00591	7.22184	5.98858	-0.614424	down	--	--	Cellular Component: integral component of membrane (GO:0016021);;	--	--	--	--	Protein of unknown function (DUF642)	--	PREDICTED: uncharacterized protein LOC100788675 [Glycine max]
glyma.Wm82.gnm2.Glyma.01G140000	4.34654	4.96476	4.34024	12.7773	11.5875	11.5378	-1.18463	down	[J]	Translation, ribosomal structure and biogenesis	Biological Process: tRNA threonylcarbamoyladenosine modification (GO:0002949);; Molecular Function: metalloendopeptidase activity (GO:0004222);; Cellular Component: mitochondrial inner membrane (GO:0005743);; Biological Process: proteolysis (GO:0006508);; Biological Process: embryo development ending in seed dormancy (GO:0009793);; Molecular Function: transferase activity, transferring acyl group…	K01409|0|gmx:106794272|K01409 N6-L-threonylcarbamoyladenine synthase [EC:2.3.1.234] | (RefSeq) probable tRNA N6-adenosine threonylcarbamoyltransferase, mitochondrial	--	[O]	Posttranslational modification, protein turnover, chaperones	Glycoprotease family	Probable tRNA N6-adenosine threonylcarbamoyltransferase, mitochondrial OS=Arabidopsis thaliana OX=3702 GN=GCP1 PE=2 SV=2	hypothetical protein GLYMA_01G140000 [Glycine max]
glyma.Wm82.gnm2.Glyma.08G366600	0.192957	0.200016	0.20034	0.592906	0.373461	0.73765	-0.865418	down	--	--	--	--	--	--	--	Domain of unknown function (DUF4378);; DUF761-associated sequence motif	--	PREDICTED: uncharacterized protein LOC100809045 isoform X1 [Glycine max]
glyma.Wm82.gnm2.Glyma.11G251100	40.1841	36.4393	37.8977	79.6588	62.1293	76.1955	-0.817679	down	--	--	Biological Process: lipid transport (GO:0006869);; Molecular Function: lipid binding (GO:0008289);; Cellular Component: integral component of membrane (GO:0016021);;	--	--	--	--	Probable lipid transfer;; Protease inhibitor/seed storage/LTP family	Non-specific lipid transfer protein GPI-anchored 1 OS=Arabidopsis thaliana OX=3702 GN=LTPG1 PE=1 SV=1	hypothetical protein GLYMA_11G251100 [Glycine max]
glyma.Wm82.gnm2.Glyma.13G274000	13.0337	15.6097	15.1589	23.1959	25.99	25.0181	-0.619894	down	--	--	--	--	--	[R]	General function prediction only	Yippee zinc-binding/DNA-binding /Mis18, centromere assembly	Protein yippee-like At5g53940 OS=Arabidopsis thaliana OX=3702 GN=At5g53940 PE=2 SV=1	PREDICTED: protein yippee-like At5g53940 [Glycine max]
glyma.Wm82.gnm2.Glyma.15G136700	0.966742	0.49882	0.841324	5.1251	3.3985019999999997	2.82621	-1.62478	down	[G]	Carbohydrate transport and metabolism	Molecular Function: polygalacturonase activity (GO:0004650);; Cellular Component: extracellular region (GO:0005576);; Biological Process: carbohydrate metabolic process (GO:0005975);; Molecular Function: galacturan 1,4-alpha-galacturonidase activity (GO:0047911);; Biological Process: cell wall organization (GO:0071555);;	--	--	--	--	Glycosyl hydrolases family 28;; Right handed beta helix region	Polygalacturonase At1g48100 OS=Arabidopsis thaliana OX=3702 GN=At1g48100 PE=2 SV=1	PREDICTED: polygalacturonase At1g48100-like [Glycine max]
glyma.Wm82.gnm2.Glyma.08G345000	5.31847	3.20205	6.12042	8.31868	11.2849	10.8047	-0.76442	down	[V]	Defense mechanisms	--	K16904|1.14377e-93|gmx:100500214|K16904 dCTP diphosphatase [EC:3.6.1.12] | (RefSeq) uncharacterized LOC100500214	Pyrimidine metabolism (ko00240)	--	--	MazG nucleotide pyrophosphohydrolase domain	--	uncharacterized protein LOC100500214 [Glycine max]
glyma.Wm82.gnm2.Glyma.08G052100	0.616826	0.452511	0.513873	1.05118	1.65708	2.29595	-0.906871	down	--	--	Cellular Component: integral component of membrane (GO:0016021);;	--	--	--	--	--	Uncharacterized GPI-anchored protein At4g28100 OS=Arabidopsis thaliana OX=3702 GN=At4g28100 PE=1 SV=1	PREDICTED: uncharacterized GPI-anchored protein At4g28100-like [Glycine max]
glyma.Wm82.gnm2.Glyma.02G266700	4.54837	5.69231	7.47832	12.2053	13.845	14.4953	-0.982464	down	[IR]	Lipid transport and metabolism;; General function prediction only	Molecular Function: hydrolase activity, acting on ester bonds (GO:0016788);; Molecular Function: 9,9'-dicis-carotene:quinone oxidoreductase activity (GO:0052886);; Molecular Function: 7,9,9'-tricis-neurosporene:quinone oxidoreductase activity (GO:0052887);; Biological Process: 9,9'-di-cis-zeta-carotene desaturation to 7,9,7',9'-tetra-cis-lycopene (GO:0052889);; Biological Process: oxidation-reduc…	--	--	--	--	GDSL-like Lipase/Acylhydrolase	GDSL esterase/lipase At2g04570 OS=Arabidopsis thaliana OX=3702 GN=At2g04570 PE=2 SV=1	PREDICTED: GDSL esterase/lipase At2g04570-like [Glycine max]
glyma.Wm82.gnm2.Glyma.20G158700	0.762258	1.21689	1.10068	2.94771	3.99882	4.58515	-1.22875	down	--	--	Molecular Function: protein binding (GO:0005515);; Biological Process: positive regulation of mitotic nuclear division (GO:0045840);; Biological Process: negative regulation of transcription, DNA-templated (GO:0045892);; Molecular Function: monosaccharide binding (GO:0048029);;	--	--	--	--	Legume lectin domain	Lectin OS=Leucomphalos mildbraedii OX=28956 PE=1 SV=1	putative lectin [Glycine max]
glyma.Wm82.gnm2.Glyma.08G285400	4.7311749999999995	4.9328520000000005	4.95975	15.6887	11.199221999999999	13.8072	-1.30993	down	[G]	Carbohydrate transport and metabolism	Molecular Function: polygalacturonase activity (GO:0004650);; Cellular Component: extracellular region (GO:0005576);; Biological Process: carbohydrate metabolic process (GO:0005975);; Molecular Function: galacturan 1,4-alpha-galacturonidase activity (GO:0047911);; Biological Process: cell wall organization (GO:0071555);;	--	--	--	--	Glycosyl hydrolases family 28;; Pectate lyase superfamily protein;; Right handed beta helix region	Polygalacturonase At1g48100 OS=Arabidopsis thaliana OX=3702 GN=At1g48100 PE=2 SV=1	PREDICTED: polygalacturonase At1g48100 isoform X2 [Glycine max]
Glycine_max_newGene_3275	1.7110630000000002	1.1755	1.0871799999999998	2.9290470000000006	1.9693	3.08734	-0.940766	down	--	--	--	--	--	[R]	General function prediction only	Retroviral aspartyl protease;; Integrase core domain;; Reverse transcriptase (RNA-dependent DNA polymerase);; Chromo (CHRromatin Organisation MOdifier) domain	Callose synthase 5 OS=Arabidopsis thaliana OX=3702 GN=CALS5 PE=1 SV=1	hypothetical protein TSUD_366000 [Trifolium subterraneum]
glyma.Wm82.gnm2.Glyma.01G120400	24.8099	24.2913	26.4021	59.4412	51.0092	44.897065999999995	-0.917613	down	[I]	Lipid transport and metabolism	Biological Process: lipid metabolic process (GO:0006629);; Cellular Component: integral component of membrane (GO:0016021);; Molecular Function: oxidoreductase activity, acting on paired donors, with oxidation of a pair of donors resulting in the reduction of molecular oxygen to two molecules of water (GO:0016717);; Biological Process: oxidation-reduction process (GO:0055114);;	K10257|0|gmx:100217335|K10257 acyl-lipid omega-3 desaturase [EC:1.14.19.25 1.14.19.35 1.14.19.36] | (RefSeq) FAD8-1; fatty acid desaturase 8	--	--	--	Domain of unknown function (DUF3474);; Fatty acid desaturase	Omega-3 fatty acid desaturase, chloroplastic OS=Sesamum indicum OX=4182 GN=FAD7 PE=2 SV=1	fatty acid desaturase 8 [Glycine max]
glyma.Wm82.gnm2.Glyma.13G353100	10.4718	8.01719	10.8585	19.6917	20.1552	24.495	-0.977094	down	[IR]	Lipid transport and metabolism;; General function prediction only	Molecular Function: hydrolase activity, acting on ester bonds (GO:0016788);; Molecular Function: 9,9'-dicis-carotene:quinone oxidoreductase activity (GO:0052886);; Molecular Function: 7,9,9'-tricis-neurosporene:quinone oxidoreductase activity (GO:0052887);; Biological Process: 9,9'-di-cis-zeta-carotene desaturation to 7,9,7',9'-tetra-cis-lycopene (GO:0052889);; Biological Process: oxidation-reduc…	--	--	--	--	GDSL-like Lipase/Acylhydrolase	GDSL esterase/lipase APG OS=Arabidopsis thaliana OX=3702 GN=APG PE=2 SV=1	PREDICTED: GDSL esterase/lipase APG-like [Glycine max]
glyma.Wm82.gnm2.Glyma.19G127800	2.28017	2.4646689999999998	2.27465	3.3760310000000002	4.05251	5.07804	-0.634995	down	--	--	Molecular Function: DNA binding (GO:0003677);; Biological Process: transcription elongation from RNA polymerase II promoter (GO:0006368);; Cellular Component: elongin complex (GO:0070449);;	--	--	--	--	TFIIS helical bundle-like domain	Probable mediator of RNA polymerase II transcription subunit 26b OS=Arabidopsis thaliana OX=3702 GN=MED26B PE=2 SV=1	PREDICTED: probable mediator of RNA polymerase II transcription subunit 26b [Glycine max]
glyma.Wm82.gnm2.Glyma.17G259500	49.0051	65.7383	52.1165	219.432	118.479	147.5	-1.29796	down	[IR]	Lipid transport and metabolism;; General function prediction only	Molecular Function: lipase activity (GO:0016298);; Molecular Function: 9,9'-dicis-carotene:quinone oxidoreductase activity (GO:0052886);; Molecular Function: 7,9,9'-tricis-neurosporene:quinone oxidoreductase activity (GO:0052887);; Biological Process: 9,9'-di-cis-zeta-carotene desaturation to 7,9,7',9'-tetra-cis-lycopene (GO:0052889);; Biological Process: oxidation-reduction process (GO:0055114);;	--	--	--	--	GDSL-like Lipase/Acylhydrolase	GDSL esterase/lipase EXL3 OS=Arabidopsis thaliana OX=3702 GN=EXL3 PE=2 SV=1	PREDICTED: GDSL esterase/lipase EXL3 [Glycine max]
glyma.Wm82.gnm2.Glyma.20G233100	1.30452	0.383956	1.129	1.5714	4.28112	4.21614	-0.907738	down	--	--	Cellular Component: integral component of membrane (GO:0016021);;	--	--	--	--	--	Uncharacterized GPI-anchored protein At3g06035 OS=Arabidopsis thaliana OX=3702 GN=At3g06035 PE=2 SV=1	uncharacterized protein LOC100527063 precursor [Glycine max]
glyma.Wm82.gnm2.Glyma.08G142600	1.1904	0.654717	0.668414	2.66967	2.39462	3.80838	-1.04706	down	[R]	General function prediction only	Molecular Function: GTP binding (GO:0005525);; Cellular Component: intracellular (GO:0005622);; Biological Process: small GTPase mediated signal transduction (GO:0007264);;	K07897|9.766e-153|gmx:100810766|K07897 Ras-related protein Rab-7A | (RefSeq) ras-related protein Rab7-like	Endocytosis (ko04144);; Phagosome (ko04145)	[R]	General function prediction only	Ras family;; Ras of Complex, Roc, domain of DAPkinase;; ADP-ribosylation factor family;; Gtr1/RagA G protein conserved region;; 50S ribosome-binding GTPase	Ras-related protein Rab7 OS=Glycine max OX=3847 PE=2 SV=1	hypothetical protein GLYMA_08G142600 [Glycine max]
glyma.Wm82.gnm2.Glyma.04G079600	47.1825	80.1678	81.7409	100.844	121.476	133.801	-0.620811	down	--	--	--	--	--	--	--	BURP domain	BURP domain protein RD22 OS=Arabidopsis thaliana OX=3702 GN=RD22 PE=2 SV=1	PREDICTED: dehydration-responsive protein RD22 [Glycine max]
glyma.Wm82.gnm2.Glyma.12G063900	2.24648	1.01056	1.85963	4.51797	6.0986	3.27204	-0.977486	down	--	--	Molecular Function: DNA binding (GO:0003677);; Cellular Component: nucleus (GO:0005634);; Biological Process: embryo development ending in seed dormancy (GO:0009793);; Biological Process: embryonic pattern specification (GO:0009880);; Biological Process: cellular process (GO:0009987);;	--	--	--	--	Homeobox domain	WUSCHEL-related homeobox 2 OS=Arabidopsis thaliana OX=3702 GN=WOX2 PE=2 SV=1	PREDICTED: WUSCHEL-related homeobox 2-like [Glycine max]
glyma.Wm82.gnm2.Glyma.15G215600	0.338754	0.337235	0.248897	2.01838	0.82811	1.39715	-1.42102	down	[K]	Transcription	Molecular Function: transmembrane receptor protein tyrosine kinase activity (GO:0004714);; Molecular Function: ATP binding (GO:0005524);; Cellular Component: integral component of membrane (GO:0016021);; Biological Process: peptidyl-tyrosine phosphorylation (GO:0018108);;	--	--	--	--	Protein kinase domain;; Protein tyrosine kinase;; Leucine rich repeat;; Leucine Rich repeats (2 copies)	Probable inactive leucine-rich repeat receptor-like protein kinase At3g03770 OS=Arabidopsis thaliana OX=3702 GN=At3g03770 PE=2 SV=1	PREDICTED: probable inactive leucine-rich repeat receptor-like protein kinase At3g03770 [Glycine max]
glyma.Wm82.gnm2.Glyma.02G032300	31.5515	41.3515	35.7531	69.462	85.3106	96.7823	-1.03559	down	--	--	Biological Process: defense response (GO:0006952);; Biological Process: response to biotic stimulus (GO:0009607);; Cellular Component: membrane (GO:0016020);;	--	--	--	--	Pathogenesis-related protein Bet v I family;; Polyketide cyclase / dehydrase and lipid transport	MLP-like protein 423 OS=Arabidopsis thaliana OX=3702 GN=MLP423 PE=2 SV=1	uncharacterized protein LOC100783267 [Glycine max]
glyma.Wm82.gnm2.Glyma.02G039700	76.7712	81.2547	73.575	185.456	86.7521	153.619	-0.703121	down	--	--	--	--	--	--	--	--	--	--
glyma.Wm82.gnm2.Glyma.02G265700	7.27188	11.9639	10.4996	17.7926	19.3658	23.5781	-0.8133	down	--	--	--	--	--	--	--	Cornifin (SPRR) family	--	PREDICTED: acanthoscurrin-2-like [Glycine max]
glyma.Wm82.gnm2.Glyma.06G042700	4.39223	5.01337	3.81226	11.6845	7.35142	7.94517	-0.809224	down	--	--	Molecular Function: protein serine/threonine kinase activity (GO:0004674);; Cellular Component: cytosol (GO:0005829);; Biological Process: protein phosphorylation (GO:0006468);; Biological Process: intracellular signal transduction (GO:0035556);;	--	--	--	--	bHLH-MYC and R2R3-MYB transcription factors N-terminal	Protein RICE SALT SENSITIVE 3 OS=Oryza sativa subsp. japonica OX=39947 GN=RSS3 PE=1 SV=1	PREDICTED: uncharacterized protein LOC100793250 isoform X1 [Glycine max]
glyma.Wm82.gnm2.Glyma.14G194300	1.45233	1.773	1.75283	4.58101	3.29879	3.5487	-0.901452	down	[I]	Lipid transport and metabolism	Cellular Component: endoplasmic reticulum membrane (GO:0005789);; Biological Process: unsaturated fatty acid biosynthetic process (GO:0006636);; Cellular Component: integral component of membrane (GO:0016021);; Molecular Function: oxidoreductase activity, acting on paired donors, with oxidation of a pair of donors resulting in the reduction of molecular oxygen to two molecules of water (GO:001671…	K10257|0|gmx:547715|K10257 acyl-lipid omega-3 desaturase [EC:1.14.19.25 1.14.19.35 1.14.19.36] | (RefSeq) FAD3A, Fan; microsomal omega-3-fatty acid desaturase	--	--	--	Fatty acid desaturase;; Domain of unknown function (DUF3474)	Omega-3 fatty acid desaturase, endoplasmic reticulum OS=Glycine max OX=3847 GN=FAD3 PE=2 SV=1	microsomal omega-3-fatty acid desaturase [Glycine max]
glyma.Wm82.gnm2.Glyma.19G077000	3.23499	2.78262	4.1468	3.58331	6.61491	9.74275	-0.712473	down	[T]	Signal transduction mechanisms	Molecular Function: ligase activity (GO:0016874);;	--	--	[R]	General function prediction only	Ankyrin repeats (3 copies);; Ankyrin repeats (many copies);; Ankyrin repeats (many copies);; Ankyrin repeat;; Ankyrin repeat	Ankyrin repeat-containing protein At5g02620 OS=Arabidopsis thaliana OX=3702 GN=At5g02620 PE=1 SV=1	PREDICTED: kinase D-interacting substrate of 220 kDa-like [Glycine max]
glyma.Wm82.gnm2.Glyma.13G043500	3.6012	4.76651	3.79772	7.73586	7.28691	6.42008	-0.67133	down	[T]	Signal transduction mechanisms	Molecular Function: nucleic acid binding (GO:0003676);; Molecular Function: ATP binding (GO:0005524);; Cellular Component: plasma membrane (GO:0005886);; Cellular Component: integral component of membrane (GO:0016021);; Molecular Function: ATPase activity, coupled to transmembrane movement of substances (GO:0042626);; Biological Process: transmembrane transport (GO:0055085);;	--	--	[Q]	Secondary metabolites biosynthesis, transport and catabolism	ABC transporter;; RNA recognition motif. (a.k.a. RRM, RBD, or RNP domain);; ABC-2 type transporter	ABC transporter G family member 11 OS=Arabidopsis thaliana OX=3702 GN=ABCG11 PE=1 SV=1	hypothetical protein GLYMA_13G043500 [Glycine max]
glyma.Wm82.gnm2.Glyma.05G183600	14.2913	13.4201	14.4965	22.3022	26.2417	24.9732	-0.688805	down	[O]	Posttranslational modification, protein turnover, chaperones	Cellular Component: integral component of membrane (GO:0016021);;	--	--	--	--	--	--	hypothetical protein GLYMA_05G183600 [Glycine max]
glyma.Wm82.gnm2.Glyma.06G081800	7.1428720000000006	8.85001	7.69215	17.921	10.3194	12.7854	-0.641234	down	[T]	Signal transduction mechanisms	Molecular Function: protein serine/threonine kinase activity (GO:0004674);; Molecular Function: non-membrane spanning protein tyrosine kinase activity (GO:0004715);; Molecular Function: ATP binding (GO:0005524);; Cellular Component: integral component of membrane (GO:0016021);; Biological Process: peptidyl-tyrosine phosphorylation (GO:0018108);;	K04730|0|gmx:100810262|K04730 interleukin-1 receptor-associated kinase 1 [EC:2.7.11.1] | (RefSeq) proline-rich receptor-like protein kinase PERK15	--	[T]	Signal transduction mechanisms	Protein kinase domain;; Protein tyrosine kinase	Proline-rich receptor-like protein kinase PERK5 OS=Arabidopsis thaliana OX=3702 GN=PERK5 PE=2 SV=1	hypothetical protein GLYMA_06G081800 [Glycine max]
glyma.Wm82.gnm2.Glyma.15G039100	0.840651	0.855887	1.29457	2.1735	2.89482	3.23236	-1.03702	down	[T]	Signal transduction mechanisms	Molecular Function: zinc ion binding (GO:0008270);; Molecular Function: ligase activity (GO:0016874);;	--	--	--	--	Ankyrin repeats (3 copies);; Ankyrin repeat;; Ankyrin repeats (many copies);; Ankyrin repeats (many copies);; Ankyrin repeat	Putative E3 ubiquitin-protein ligase XBAT31 OS=Arabidopsis thaliana OX=3702 GN=XBAT31 PE=2 SV=1	PREDICTED: putative E3 ubiquitin-protein ligase XBAT31 [Glycine max]
glyma.Wm82.gnm2.Glyma.01G147900	0.076158	0.137594	0.05595	0.887039	0.674565	1.1024	-1.57172	down	--	--	Biological Process: carbohydrate metabolic process (GO:0005975);; Molecular Function: intramolecular transferase activity, phosphotransferases (GO:0016868);;	--	--	[R]	General function prediction only	PPR repeat;; PPR repeat family;; PPR repeat;; Pentatricopeptide repeat domain;; Tetratricopeptide repeat;; Tetratricopeptide repeat;; Phosphoglucomutase/phosphomannomutase, alpha/beta/alpha domain I	Pentatricopeptide repeat-containing protein At1g32415, mitochondrial OS=Arabidopsis thaliana OX=3702 GN=PCMP-E56 PE=2 SV=1	hypothetical protein GLYMA_01G147900 [Glycine max]
glyma.Wm82.gnm2.Glyma.20G188000	5.96003	4.28387	5.11231	11.8782	6.61317	9.45456	-0.693673	down	[QV]	Secondary metabolites biosynthesis, transport and catabolism;; Defense mechanisms	Molecular Function: iron ion binding (GO:0005506);; Biological Process: cutin biosynthetic process (GO:0010143);; Cellular Component: integral component of membrane (GO:0016021);; Molecular Function: oxidoreductase activity, acting on paired donors, with incorporation or reduction of molecular oxygen, NAD(P)H as one donor, and incorporation of one atom of oxygen (GO:0016709);; Molecular Function:…	--	--	[Q]	Secondary metabolites biosynthesis, transport and catabolism	Cytochrome P450	Cytochrome P450 77A3 OS=Glycine max OX=3847 GN=CYP77A3 PE=2 SV=1	PREDICTED: cytochrome P450 77A3 [Glycine max]
glyma.Wm82.gnm2.Glyma.12G135600	1.36018	1.3439619999999999	1.57182	2.64504	2.99451	3.04885	-0.848038	down	[K]	Transcription	Biological Process: defense response (GO:0006952);; Biological Process: signal transduction (GO:0007165);; Molecular Function: ADP binding (GO:0043531);;	--	--	--	--	TIR domain;; NB-ARC domain;; TIR domain;; Leucine rich repeat;; Leucine Rich repeats (2 copies)	TMV resistance protein N OS=Nicotiana glutinosa OX=35889 GN=N PE=1 SV=1	PREDICTED: TMV resistance protein N-like [Glycine max]
glyma.Wm82.gnm2.Glyma.04G237500	1.58519	1.83918	2.17334	3.96081	3.27625	4.07331	-0.770517	down	[IQR]	Lipid transport and metabolism;; Secondary metabolites biosynthesis, transport and catabolism;; General function prediction only	Cellular Component: integral component of membrane (GO:0016021);; Molecular Function: oxidoreductase activity (GO:0016491);; Biological Process: oxidation-reduction process (GO:0055114);;	--	--	[Q]	Secondary metabolites biosynthesis, transport and catabolism	short chain dehydrogenase;; Enoyl-(Acyl carrier protein) reductase;; KR domain	Short-chain dehydrogenase TIC 32, chloroplastic OS=Arabidopsis thaliana OX=3702 GN=TIC32 PE=2 SV=1	PREDICTED: dehydrogenase/reductase SDR family member on chromosome X-like isoform X1 [Glycine max]
glyma.Wm82.gnm2.Glyma.17G103300	0.703817	0.297589	0.249589	1.01683	2.16533	0.752988	-0.829841	down	--	--	--	--	--	--	--	Weak chloroplast movement under blue light	--	PREDICTED: protein CROWDED NUCLEI 4-like [Glycine max]
glyma.Wm82.gnm2.Glyma.19G133500	19.0129	19.1155	31.5964	52.2661	45.417	30.7725	-0.675883	down	--	--	--	--	--	--	--	--	--	uncharacterized protein LOC100818212 [Glycine max]
glyma.Wm82.gnm2.Glyma.04G169600	37.2462	31.2795	28.9558	73.9941	59.2763	96.1078	-1.04422	down	--	--	Cellular Component: integral component of membrane (GO:0016021);;	--	--	--	--	Gibberellin regulated protein	Gibberellin-regulated protein 4 OS=Arabidopsis thaliana OX=3702 GN=GASA4 PE=1 SV=2	PREDICTED: gibberellin-regulated protein 4 [Glycine max]
glyma.Wm82.gnm2.Glyma.11G179600	0.235518	0.171421	0.454444	0.666896	0.6723	1.73569	-1.0292	down	[R]	General function prediction only	Molecular Function: protein kinase activity (GO:0004672);; Molecular Function: ATP binding (GO:0005524);; Biological Process: protein phosphorylation (GO:0006468);; Biological Process: cortical microtubule organization (GO:0043622);; Cellular Component: cortical microtubule (GO:0055028);;	K08857|0|gmx:100818747|K08857 NIMA (never in mitosis gene a)-related kinase 1/4/5 [EC:2.7.11.1] | (RefSeq) serine/threonine-protein kinase Nek5-like	--	[R]	General function prediction only	Protein kinase domain;; Protein tyrosine kinase;; Kinase-like	Serine/threonine-protein kinase Nek5 OS=Arabidopsis thaliana OX=3702 GN=NEK5 PE=1 SV=1	PREDICTED: serine/threonine-protein kinase Nek5-like [Glycine max]
glyma.Wm82.gnm2.Glyma.09G047600	0.571495	0.445384	0.770802	2.07376	1.66219	2.13282	-1.11816	down	--	--	Molecular Function: transporter activity (GO:0005215);; Biological Process: transport (GO:0006810);; Cellular Component: integral component of membrane (GO:0016021);;	--	--	--	--	Purine nucleobase transmembrane transport;; EamA-like transporter family	Probable purine permease 4 OS=Arabidopsis thaliana OX=3702 GN=PUP4 PE=2 SV=1	PREDICTED: probable purine permease 4 [Glycine max]
glyma.Wm82.gnm2.Glyma.10G031900	15.2549	23.4042	19.6532	24.3183	35.8776	62.7385	-0.803127	down	--	--	Cellular Component: nucleus (GO:0005634);; Biological Process: regulation of transcription, DNA-templated (GO:0006355);; Biological Process: auxin-activated signaling pathway (GO:0009734);;	K14484|3.35313e-135|gmx:100803065|K14484 auxin-responsive protein IAA | (RefSeq) auxin-induced protein AUX28-like	Plant hormone signal transduction (ko04075)	--	--	AUX/IAA family	Auxin-induced protein AUX28 OS=Glycine max OX=3847 GN=AUX28 PE=2 SV=1	uncharacterized protein LOC100803065 [Glycine max]
glyma.Wm82.gnm2.Glyma.17G149800	3.78447	4.11994	4.00238	7.37524	7.04362	6.53209	-0.640201	down	--	--	Molecular Function: SNARE binding (GO:0000149);; Molecular Function: SNAP receptor activity (GO:0005484);; Cellular Component: endoplasmic reticulum membrane (GO:0005789);; Cellular Component: Golgi apparatus (GO:0005794);; Cellular Component: cytosol (GO:0005829);; Cellular Component: plasma membrane (GO:0005886);; Biological Process: protein targeting to vacuole (GO:0006623);; Biological Proces…	K08494|8.45351e-176|gmx:100786429|K08494 novel plant SNARE | (RefSeq) novel plant SNARE 11-like	--	--	--	Sec20	Novel plant SNARE 11 OS=Arabidopsis thaliana OX=3702 GN=NPSN11 PE=1 SV=2	PREDICTED: novel plant SNARE 11-like [Glycine max]
glyma.Wm82.gnm2.Glyma.20G138000	0.412024	0.747366	0.565161	1.96189	1.22103	2.65565	-0.941886	down	--	--	Molecular Function: protein serine/threonine kinase activity (GO:0004674);; Molecular Function: ATP binding (GO:0005524);; Cellular Component: plasma membrane (GO:0005886);; Biological Process: protein phosphorylation (GO:0006468);; Cellular Component: plasmodesma (GO:0009506);; Cellular Component: integral component of membrane (GO:0016021);; Biological Process: defense response to bacterium (GO…	--	--	--	--	Salt stress response/antifungal	Cysteine-rich receptor-like protein kinase 26 OS=Arabidopsis thaliana OX=3702 GN=CRK26 PE=2 SV=1	hypothetical protein GLYMA_20G138000 [Glycine max]
Glycine_max_newGene_5159	0.360962	0.32381499999999996	0.501896	0.665249	2.14346	1.85868	-1.07839	down	--	--	Cellular Component: histone deacetylase complex (GO:0000118);; Biological Process: negative regulation of transcription from RNA polymerase II promoter (GO:0000122);; Cellular Component: chromatin (GO:0000785);; Molecular Function: RNA polymerase II transcription corepressor activity (GO:0001106);; Molecular Function: histone deacetylase activity (GO:0004407);; Biological Process: histone deacety…	K11644|2.68267e-116|gmx:100782878|K11644 paired amphipathic helix protein Sin3a | (RefSeq) paired amphipathic helix protein Sin3-like 3	--	[B]	Chromatin structure and dynamics	Sin3 family co-repressor	Paired amphipathic helix protein Sin3-like 3 OS=Arabidopsis thaliana OX=3702 GN=SNL3 PE=1 SV=3	hypothetical protein GLYMA_08G293100 [Glycine max]
glyma.Wm82.gnm2.Glyma.13G231300	12.2049	13.6498	12.4171	28.0358	24.2122	26.8035	-0.920494	down	[IR]	Lipid transport and metabolism;; General function prediction only	Cellular Component: integral component of membrane (GO:0016021);; Molecular Function: hydrolase activity, acting on ester bonds (GO:0016788);; Molecular Function: 9,9'-dicis-carotene:quinone oxidoreductase activity (GO:0052886);; Molecular Function: 7,9,9'-tricis-neurosporene:quinone oxidoreductase activity (GO:0052887);; Biological Process: 9,9'-di-cis-zeta-carotene desaturation to 7,9,7',9'-tet…	K21026|0|gmx:100815771|K21026 acetylajmaline esterase [EC:3.1.1.80] | (RefSeq) GDSL esterase/lipase At5g45910-like	--	--	--	GDSL-like Lipase/Acylhydrolase	GDSL esterase/lipase At5g45910 OS=Arabidopsis thaliana OX=3702 GN=At5g45910 PE=2 SV=1	hypothetical protein GLYMA_13G231300 [Glycine max]
Glycine_max_newGene_4673	0.607925	1.4774129999999999	1.1274760000000001	2.46922	2.12034	2.72575	-0.786627	down	--	--	--	--	--	--	--	--	--	--
glyma.Wm82.gnm2.Glyma.16G060600	1.17893	1.27584	2.08849	20.4904	16.6998	21.9997	-2.75338	down	[R]	General function prediction only	Molecular Function: GTP binding (GO:0005525);; Cellular Component: intracellular (GO:0005622);; Biological Process: small GTPase mediated signal transduction (GO:0007264);;	K07937|3.48738e-52|gmx:100305887|K07937 ADP-ribosylation factor 1 | (RefSeq) uncharacterized LOC100305887	Endocytosis (ko04144)	[U]	Intracellular trafficking, secretion, and vesicular transport	ADP-ribosylation factor family;; Ras of Complex, Roc, domain of DAPkinase	ADP-ribosylation factor 1 OS=Solanum tuberosum OX=4113 PE=2 SV=2	hypothetical protein GLYMA_16G060600 [Glycine max]
glyma.Wm82.gnm2.Glyma.01G026200	0.872375	0.805846	0.590973	2.38763	1.88271	2.19808	-1.0914	down	[V]	Defense mechanisms	Biological Process: drug transmembrane transport (GO:0006855);; Molecular Function: drug transmembrane transporter activity (GO:0015238);; Molecular Function: antiporter activity (GO:0015297);; Cellular Component: integral component of membrane (GO:0016021);;	K03327|0|gmx:100797729|K03327 multidrug resistance protein, MATE family | (RefSeq) protein DETOXIFICATION 29-like	--	[R]	General function prediction only	MatE	Protein DETOXIFICATION 29 OS=Arabidopsis thaliana OX=3702 GN=DTX29 PE=1 SV=1	PREDICTED: protein DETOXIFICATION 29-like [Glycine max]
glyma.Wm82.gnm2.Glyma.14G209700	11.3743	13.8508	12.8034	20.3484	22.103	22.1813	-0.65183	down	[I]	Lipid transport and metabolism	Biological Process: biosynthetic process (GO:0009058);; Molecular Function: transferase activity, transferring alkyl or aryl (other than methyl) groups (GO:0016765);;	K02291|0|vra:106765025|K02291 15-cis-phytoene/all-trans-phytoene synthase [EC:2.5.1.32 2.5.1.99] | (RefSeq) phytoene synthase 2, chloroplastic	Carotenoid biosynthesis (ko00906)	[I]	Lipid transport and metabolism	Squalene/phytoene synthase	Phytoene synthase, chloroplastic OS=Cucumis melo OX=3656 GN=PSY PE=2 SV=1	hypothetical protein GLYMA_14G209700 [Glycine max]
glyma.Wm82.gnm2.Glyma.03G048600	8.28735	7.53186	9.23174	12.8204	14.6207	15.1534	-0.641512	down	--	--	Biological Process: signal transduction (GO:0007165);; Molecular Function: ADP binding (GO:0043531);;	--	--	--	--	--	Disease resistance protein RPS6 OS=Arabidopsis thaliana OX=3702 GN=RPS6 PE=1 SV=1	hypothetical protein GLYMA_03G048600 [Glycine max]
glyma.Wm82.gnm2.Glyma.03G022500	0.275681	0.170697	0.221415	0.69497	0.943496	0.909038	-0.974628	down	--	--	Molecular Function: ATP binding (GO:0005524);; Cellular Component: kinesin complex (GO:0005871);; Cellular Component: microtubule (GO:0005874);; Biological Process: microtubule-based movement (GO:0007018);; Molecular Function: microtubule binding (GO:0008017);; Biological Process: protein localization (GO:0008104);; Molecular Function: ATP-dependent microtubule motor activity, plus-end-directed (…	K10396|3.55263e-127|egr:104442234|K10396 kinesin family member 5 | (RefSeq) armadillo repeat-containing kinesin-like protein 2	Endocytosis (ko04144)	[Z]	Cytoskeleton	Kinesin motor domain	Kinesin-like protein KIN-UB OS=Arabidopsis thaliana OX=3702 GN=KINUB PE=1 SV=2	hypothetical protein GLYMA_03G022500 [Glycine max]
glyma.Wm82.gnm2.Glyma.08G017400	3.3640849999999998	5.2385209999999995	3.9739129999999996	9.22889	7.1724310000000004	7.317120999999999	-0.716972	down	[T]	Signal transduction mechanisms	Biological Process: MAPK cascade (GO:0000165);; Molecular Function: MAP kinase activity (GO:0004707);; Molecular Function: ATP binding (GO:0005524);; Cellular Component: intracellular (GO:0005622);;	K04371|0|gmx:100807109|K04371 mitogen-activated protein kinase 1/3 [EC:2.7.11.24] | (RefSeq) mitogen-activated protein kinase homolog MMK2-like	AGE-RAGE signaling pathway in diabetic complications (ko04933)	[T]	Signal transduction mechanisms	Protein kinase domain;; Protein tyrosine kinase	Mitogen-activated protein kinase 2 OS=Oryza sativa subsp. japonica OX=39947 GN=MPK2 PE=2 SV=1	PREDICTED: mitogen-activated protein kinase homolog MMK2-like isoform X1 [Glycine max]
glyma.Wm82.gnm2.Glyma.20G058000	2.5997	3.3407	4.97815	9.42225	6.44383	10.005	-0.981055	down	[I]	Lipid transport and metabolism	Molecular Function: hydroxymethylglutaryl-CoA reductase (NADPH) activity (GO:0004420);; Cellular Component: peroxisomal membrane (GO:0005778);; Cellular Component: endoplasmic reticulum membrane (GO:0005789);; Biological Process: isoprenoid biosynthetic process (GO:0008299);; Biological Process: coenzyme A metabolic process (GO:0015936);; Cellular Component: integral component of membrane (GO:001…	K00021|0|gmx:100779932|K00021 hydroxymethylglutaryl-CoA reductase (NADPH) [EC:1.1.1.34] | (RefSeq) 3-hydroxy-3-methylglutaryl-coenzyme A reductase 1-like	Terpenoid backbone biosynthesis (ko00900)	[I]	Lipid transport and metabolism	Hydroxymethylglutaryl-coenzyme A reductase	3-hydroxy-3-methylglutaryl-coenzyme A reductase 1 OS=Hevea brasiliensis OX=3981 GN=HMGR1 PE=2 SV=1	PREDICTED: 3-hydroxy-3-methylglutaryl-coenzyme A reductase 1-like [Glycine max]
glyma.Wm82.gnm2.Glyma.18G055300	2.75438	2.22829	4.29108	4.38868	10.4704	10.5577	-1.01131	down	--	--	Molecular Function: peroxidase activity (GO:0004601);; Cellular Component: extracellular region (GO:0005576);; Biological Process: response to oxidative stress (GO:0006979);; Molecular Function: heme binding (GO:0020037);; Biological Process: hydrogen peroxide catabolic process (GO:0042744);; Molecular Function: metal ion binding (GO:0046872);; Biological Process: oxidation-reduction process (GO:…	K00430|0|gmx:100813384|K00430 peroxidase [EC:1.11.1.7] | (RefSeq) peroxidase 4-like	Phenylpropanoid biosynthesis (ko00940)	--	--	Peroxidase	Peroxidase 4 OS=Vitis vinifera OX=29760 GN=GSVIVT00023967001 PE=1 SV=1	hypothetical protein GLYMA_18G055300 [Glycine max]
glyma.Wm82.gnm2.Glyma.10G050000	7.15195	6.958372000000001	7.97509	12.9691	10.9555	13.0538	-0.62914	down	--	--	--	--	--	--	--	IQ calmodulin-binding motif	Protein IQ-DOMAIN 1 OS=Arabidopsis thaliana OX=3702 GN=IQD1 PE=1 SV=1	calmodulin-binding domain-containing protein IQD35 [Glycine max]
glyma.Wm82.gnm2.Glyma.13G135300	2.03238	2.11318	2.3705990000000003	2.77305	7.15828	9.1125	-1.0406	down	--	--	Molecular Function: protein serine/threonine phosphatase activity (GO:0004722);; Biological Process: protein dephosphorylation (GO:0006470);; Molecular Function: metal ion binding (GO:0046872);;	K01102|0|gmx:100819870|K01102 pyruvate dehydrogenase phosphatase [EC:3.1.3.43] | (RefSeq) probable protein phosphatase 2C 38	--	[T]	Signal transduction mechanisms	Protein phosphatase 2C;; Stage II sporulation protein E (SpoIIE)	Probable protein phosphatase 2C 38 OS=Arabidopsis thaliana OX=3702 GN=PP2C38 PE=1 SV=1	PREDICTED: probable protein phosphatase 2C 38 [Glycine max]
glyma.Wm82.gnm2.Glyma.13G042200	0	0	0	3.41691	2.54147	4.99796	-2.45653	down	--	--	Molecular Function: 1-aminocyclopropane-1-carboxylate oxidase activity (GO:0009815);; Molecular Function: metal ion binding (GO:0046872);; Molecular Function: dioxygenase activity (GO:0051213);; Biological Process: oxidation-reduction process (GO:0055114);;	--	--	[QR]	Secondary metabolites biosynthesis, transport and catabolism;; General function prediction only	non-haem dioxygenase in morphine synthesis N-terminal	Protein DMR6-LIKE OXYGENASE 1 OS=Arabidopsis thaliana OX=3702 GN=DLO1 PE=1 SV=1	hypothetical protein GLYMA_13G042200 [Glycine max]
glyma.Wm82.gnm2.Glyma.09G038700	5.48427	7.89808	7.00511	17.0596	12.9471	12.1931	-0.813994	down	--	--	Cellular Component: integral component of membrane (GO:0016021);;	--	--	--	--	cAMP-regulated phosphoprotein/endosulfine conserved region	--	hypothetical protein GLYMA_09G038700, partial [Glycine max]
glyma.Wm82.gnm2.Glyma.09G095200	12.7411	10.2847	9.46063	22.7676	21.6562	24.2936	-0.883812	down	--	--	--	--	--	--	--	Gibberellin regulated protein	Gibberellin-regulated protein 9 OS=Arabidopsis thaliana OX=3702 GN=GASA9 PE=3 SV=1	uncharacterized protein LOC100788586 precursor [Glycine max]
Glycine_max_newGene_3411	1.38889	2.3174469999999996	1.8507940000000003	3.38567	3.1328219999999996	3.6496779999999998	-0.622937	down	--		Molecular Function: nucleotide binding (GO:0000166);; Molecular Function: protein kinase activity (GO:0004672);; Biological Process: protein phosphorylation (GO:0006468);; Cellular Component: membrane (GO:0016020);;	--	--	[T]	Signal transduction mechanisms	Protein kinase domain;; Protein tyrosine kinase	Receptor-like serine/threonine-protein kinase NCRK OS=Arabidopsis thaliana OX=3702 GN=NCRK PE=1 SV=1	hypothetical protein GLYMA_12G175300 [Glycine max]
glyma.Wm82.gnm2.Glyma.13G117300	3.83107	4.1171	6.42461	11.7	15.202	9.34952	-0.868638	down	--	--	--	--	--	--	--	--	--	PREDICTED: uncharacterized protein LOC100305862 [Glycine max]
glyma.Wm82.gnm2.Glyma.19G126700	4.83517	4.92839	4.62958	47.229606999999994	51.5417	49.4128	-3.01425	down	--	--	Molecular Function: calcium ion binding (GO:0005509);; Cellular Component: photosystem II oxygen evolving complex (GO:0009654);; Biological Process: photosynthesis (GO:0015979);; Cellular Component: extrinsic component of membrane (GO:0019898);;	--	--	--	--	PsbP	PsbP domain-containing protein 6, chloroplastic OS=Arabidopsis thaliana OX=3702 GN=PPD6 PE=1 SV=1	PREDICTED: psbP domain-containing protein 6, chloroplastic-like [Glycine max]
glyma.Wm82.gnm2.Glyma.09G093000	259.135	119.841	323.413	502.438	621.512	544.865	-0.99937	down	--	--	Cellular Component: integral component of membrane (GO:0016021);;	--	--	--	--	Pentapeptide repeats (8 copies);; Extensin-like protein repeat	--	hypothetical protein GLYMA_09G093000 [Glycine max]
glyma.Wm82.gnm2.Glyma.02G157300	2.36124	1.86788	0.873865	7.61094	5.18989	4.52788	-0.931432	down	--	--	Molecular Function: DNA binding (GO:0003677);; Cellular Component: nucleus (GO:0005634);;	--	--	[O]	Posttranslational modification, protein turnover, chaperones	Myb-like DNA-binding domain	Transcription factor RADIALIS OS=Antirrhinum majus OX=4151 GN=RAD PE=1 SV=1	PREDICTED: protein RADIALIS-like 3 [Glycine max]
glyma.Wm82.gnm2.Glyma.17G021400	1.33344	1.29354	1.38867	5.1362	3.42762	3.56406	-1.3198	down	[F]	Nucleotide transport and metabolism	Cellular Component: cytosol (GO:0005829);; Biological Process: purine nucleoside catabolic process (GO:0006152);; Molecular Function: purine nucleosidase activity (GO:0008477);; Cellular Component: integral component of membrane (GO:0016021);;	--	--	[F]	Nucleotide transport and metabolism	Inosine-uridine preferring nucleoside hydrolase	--	PREDICTED: uncharacterized protein LOC100788041 [Glycine max]
glyma.Wm82.gnm2.Glyma.11G237900	0.777186	0.611134	0.7714359999999999	1.38281	2.06696	1.68026	-0.851437	down	--	--	Molecular Function: aspartic-type endopeptidase activity (GO:0004190);; Biological Process: proteolysis (GO:0006508);; Cellular Component: integral component of membrane (GO:0016021);; Biological Process: protein catabolic process (GO:0030163);; Cellular Component: anchored component of plasma membrane (GO:0046658);;	--	--	[O]	Posttranslational modification, protein turnover, chaperones	Xylanase inhibitor N-terminal;; Eukaryotic aspartyl protease;; Xylanase inhibitor C-terminal	Aspartic proteinase-like protein 1 OS=Arabidopsis thaliana OX=3702 GN=At5g10080 PE=1 SV=1	PREDICTED: aspartic proteinase-like protein 1 [Glycine max]
glyma.Wm82.gnm2.Glyma.01G203600	19.6037	15.8648	13.3392	34.1986	22.3537	27.2102	-0.606264	down	[J]	Translation, ribosomal structure and biogenesis	Molecular Function: structural constituent of ribosome (GO:0003735);; Biological Process: translation (GO:0006412);; Cellular Component: cytosolic large ribosomal subunit (GO:0022625);;	K02921|1.21462e-59|pper:PRUPE_ppa013350mg|K02921 large subunit ribosomal protein L37Ae | (RefSeq) hypothetical protein	Ribosome (ko03010)	[J]	Translation, ribosomal structure and biogenesis	Ribosomal L37ae protein family	60S ribosomal protein L37a OS=Pseudotsuga menziesii OX=3357 GN=RPL37A PE=3 SV=1	uncharacterized protein LOC100499850 [Glycine max]
glyma.Wm82.gnm2.Glyma.12G227100	2.40782	2.28159	2.05804	4.87487	5.30035	5.56882	-0.965048	down	--	--	--	--	--	--	--	--	--	uncharacterized protein LOC100527250 [Glycine max]
glyma.Wm82.gnm2.Glyma.11G215200	6.73958	8.09335	8.01429	16.1095	11.5029	11.6373	-0.641505	down	--	--	Molecular Function: aspartic-type endopeptidase activity (GO:0004190);; Biological Process: proteolysis (GO:0006508);; Biological Process: protein catabolic process (GO:0030163);;	--	--	[O]	Posttranslational modification, protein turnover, chaperones	Xylanase inhibitor N-terminal;; Xylanase inhibitor C-terminal;; Eukaryotic aspartyl protease	Aspartic proteinase PCS1 OS=Arabidopsis thaliana OX=3702 GN=PCS1 PE=2 SV=1	PREDICTED: aspartic proteinase PCS1-like [Glycine max]
glyma.Wm82.gnm2.Glyma.19G216500	6.18486	5.64065	5.88833	10.9331	9.10385	9.17955	-0.605587	down	--	--	Cellular Component: Golgi apparatus (GO:0005794);; Cellular Component: integral component of membrane (GO:0016021);; Molecular Function: O-acetyltransferase activity (GO:0016413);; Biological Process: cell wall organization or biogenesis (GO:0071554);;	--	--	--	--	GDSL/SGNH-like Acyl-Esterase family found in Pmr5 and Cas1p;; PMR5 N terminal Domain	Protein trichome birefringence-like 6 OS=Arabidopsis thaliana OX=3702 GN=TBL6 PE=2 SV=1	PREDICTED: protein trichome birefringence-like 6 [Glycine max]
glyma.Wm82.gnm2.Glyma.01G097900	7.03366	8.02989	9.87696	19.895	12.7747	14.6158	-0.765357	down	[R]	General function prediction only	Molecular Function: zinc ion binding (GO:0008270);;	--	--	--	--	von Willebrand factor type A domain;; von Willebrand factor type A domain;; RING-like zinc finger;; Ring finger domain;; von Willebrand factor type A domain;; Zinc finger, C3HC4 type (RING finger)	E3 ubiquitin-protein ligase WAVH1 OS=Arabidopsis thaliana OX=3702 GN=WAVH1 PE=1 SV=1	PREDICTED: uncharacterized protein LOC100794006 [Glycine max]
glyma.Wm82.gnm2.Glyma.18G016900	3.79323	3.94808	3.56292	10.2738	6.68877	8.11751	-0.89496	down	--	--	Cellular Component: integral component of membrane (GO:0016021);;	--	--	--	--	--	--	hypothetical protein GLYMA_18G016900 [Glycine max]
glyma.Wm82.gnm2.Glyma.17G034500	0.966549	1.19732	1.62703	2.15479	2.87266	3.28694	-0.773802	down	[T]	Signal transduction mechanisms	Molecular Function: protein serine/threonine phosphatase activity (GO:0004722);; Biological Process: protein dephosphorylation (GO:0006470);; Molecular Function: metal ion binding (GO:0046872);;	K01102|0|gmx:100811922|K01102 pyruvate dehydrogenase phosphatase [EC:3.1.3.43] | (RefSeq) probable protein phosphatase 2C 42	--	[T]	Signal transduction mechanisms	Protein phosphatase 2C	Probable protein phosphatase 2C 42 OS=Arabidopsis thaliana OX=3702 GN=At3g17090 PE=2 SV=1	PREDICTED: probable protein phosphatase 2C 42 [Glycine max]
glyma.Wm82.gnm2.Glyma.16G007700	146.111	124.592	152.65484700000002	329.581	201.769	227.857	-0.716742	down	--	--	Cellular Component: cell wall (GO:0005618);; Molecular Function: manganese ion binding (GO:0030145);; Cellular Component: extracellular matrix (GO:0031012);; Biological Process: oxalate metabolic process (GO:0033609);; Molecular Function: nutrient reservoir activity (GO:0045735);; Molecular Function: oxalate decarboxylase activity (GO:0046564);;	--	--	--	--	Cupin;; Cupin domain	Auxin-binding protein ABP19a OS=Prunus persica OX=3760 GN=ABP19A PE=3 SV=1	cupin family protein precursor [Glycine max]
glyma.Wm82.gnm2.Glyma.18G062300	1.23874	1.55573	1.50162	3.71011	2.23214	2.42385	-0.74899	down	[O]	Posttranslational modification, protein turnover, chaperones	Molecular Function: ATP binding (GO:0005524);; Biological Process: protein metabolic process (GO:0019538);;	--	--	[O]	Posttranslational modification, protein turnover, chaperones	AAA domain (Cdc48 subfamily)	Protein SMAX1-LIKE 7 OS=Arabidopsis thaliana OX=3702 GN=SMXL7 PE=1 SV=1	PREDICTED: uncharacterized protein LOC100776148 [Glycine max]
glyma.Wm82.gnm2.Glyma.11G023200	0.551727	0.577485	1.23368	2.14711	1.71108	2.62869	-0.82736	down	[G]	Carbohydrate transport and metabolism	Molecular Function: transporter activity (GO:0005215);; Biological Process: transport (GO:0006810);; Cellular Component: integral component of membrane (GO:0016021);;	K09872|0|gmx:100812711|K09872 aquaporin PIP | (RefSeq) probable aquaporin PIP1-2-like	--	[G]	Carbohydrate transport and metabolism	Major intrinsic protein	Probable aquaporin PIP1-2 OS=Oryza sativa subsp. japonica OX=39947 GN=PIP1-2 PE=2 SV=3	uncharacterized protein LOC100812711 [Glycine max]
glyma.Wm82.gnm2.Glyma.10G051100	20.7224	16.3744	18.7412	52.2441	38.2792	46.5845	-1.14751	down	[O]	Posttranslational modification, protein turnover, chaperones	Cellular Component: nucleus (GO:0005634);; Cellular Component: cytoplasm (GO:0005737);;	K08770|0|fve:101306154|K08770 ubiquitin C | (RefSeq) polyubiquitin 4-like	--	[OR]	Posttranslational modification, protein turnover, chaperones;; General function prediction only	Ubiquitin family;; Ubiquitin-2 like Rad60 SUMO-like;; Ubiquitin-like domain;; Ubiquitin-2 like Rad60 SUMO-like;; DUF2407 ubiquitin-like domain;; Telomere stability and silencing;; RNA methyltransferase;; Protein of unknown function (DUF2870);; Toluene-4-monooxygenase system protein B (TmoB)	Polyubiquitin OS=Petroselinum crispum OX=4043 GN=PCUBI4-2 PE=3 SV=1	hypothetical protein LSAT_1X127601 [Lactuca sativa]
glyma.Wm82.gnm2.Glyma.18G204900	0.798752	0.510797	0.886432	2.32712	2.6665520000000003	2.26157	-1.14381	down	--	--	Molecular Function: DNA binding (GO:0003677);; Cellular Component: nucleus (GO:0005634);; Biological Process: regulation of transcription, DNA-templated (GO:0006355);;	--	--	--	--	Myb-like DNA-binding domain	Putative Myb family transcription factor At1g14600 OS=Arabidopsis thaliana OX=3702 GN=At1g14600 PE=2 SV=2	PREDICTED: putative two-component response regulator ARR21 isoform X1 [Glycine max]
glyma.Wm82.gnm2.Glyma.13G333100	1.56123	2.0354	3.1291119999999997	4.54909	12.4483	9.64005	-1.31861	down	[G]	Carbohydrate transport and metabolism	Cellular Component: integral component of plasma membrane (GO:0005887);; Biological Process: water transport (GO:0006833);; Cellular Component: plant-type vacuole membrane (GO:0009705);; Biological Process: cellular water homeostasis (GO:0009992);; Molecular Function: water channel activity (GO:0015250);; Molecular Function: glycerol channel activity (GO:0015254);; Biological Process: glycerol tr…	K09873|1.72625e-175|gmx:547794|K09873 aquaporin TIP | (RefSeq) nodulin-26	--	[G]	Carbohydrate transport and metabolism	Major intrinsic protein	Aquaporin TIP1-3 OS=Arabidopsis thaliana OX=3702 GN=TIP1-3 PE=1 SV=1	nodulin-26 [Glycine max]
glyma.Wm82.gnm2.Glyma.02G265800	4.10315	5.54957	5.07457	8.52974	17.6103	11.1982	-0.928787	down	--	--	--	--	--	--	--	Glycine rich protein family	--	PREDICTED: glycine-rich cell wall structural protein-like [Glycine max]
glyma.Wm82.gnm2.Glyma.20G236400	16.4419	13.8869	17.2298	36.9189	19.6555	29.381	-0.667774	down	--	--	Molecular Function: signal transducer activity (GO:0004871);; Cellular Component: intracellular (GO:0005622);; Cellular Component: plasmodesma (GO:0009506);; Biological Process: calcium-mediated signaling (GO:0019722);;	--	--	--	--	Rapid ALkalinization Factor (RALF)	Protein RALF-like 1 OS=Arabidopsis thaliana OX=3702 GN=RALF1 PE=1 SV=1	hypothetical protein GLYMA_20G236400 [Glycine max]
glyma.Wm82.gnm2.Glyma.10G046300	0.514687	0.654584	0.257009	1.37658	1.84125	1.88989	-1.18559	down	--	--	--	--	--	--	--	--	--	hypothetical protein GLYMA_10G046300 [Glycine max]
glyma.Wm82.gnm2.Glyma.09G238900	1.13013	1.0185620000000002	1.15317	2.54575	2.83614	2.06981	-0.918597	down	--	--	Molecular Function: RNA binding (GO:0003723);; Molecular Function: structural constituent of ribosome (GO:0003735);; Biological Process: translation (GO:0006412);; Cellular Component: cytosolic large ribosomal subunit (GO:0022625);; Biological Process: ribosome biogenesis (GO:0042254);;	--	--	--	--	Protein of unknown function (DUF1666)	--	PREDICTED: uncharacterized protein LOC100789978 isoform X1 [Glycine max]
glyma.Wm82.gnm2.Glyma.07G227700	1.71828	1.29415	1.77031	4.79504	3.53537	2.6765	-0.921773	down	--	--	Molecular Function: zinc ion binding (GO:0008270);; Cellular Component: integral component of membrane (GO:0016021);; Molecular Function: protein-cysteine S-palmitoyltransferase activity (GO:0019706);;	K20027|0|gmx:100815457|K20027 palmitoyltransferase ZDHHC1/11 [EC:2.3.1.225] | (RefSeq) probable protein S-acyltransferase 22	--	[R]	General function prediction only	DHHC palmitoyltransferase	Probable protein S-acyltransferase 22 OS=Arabidopsis thaliana OX=3702 GN=PAT22 PE=2 SV=2	PREDICTED: probable protein S-acyltransferase 22 [Glycine max]
glyma.Wm82.gnm2.Glyma.14G052500	0.222475	0.669738	0.285167	1.37615	1.63429	2.963	-0.996129	down	--	--	--	--	--	--	--	--	--	--
glyma.Wm82.gnm2.Glyma.10G042500	0.197644	0.230471	0.061462	1.91259	1.27343	1.12923	-1.41902	down	[IR]	Lipid transport and metabolism;; General function prediction only	Cellular Component: integral component of membrane (GO:0016021);; Molecular Function: hydrolase activity, acting on ester bonds (GO:0016788);; Molecular Function: 9,9'-dicis-carotene:quinone oxidoreductase activity (GO:0052886);; Molecular Function: 7,9,9'-tricis-neurosporene:quinone oxidoreductase activity (GO:0052887);; Biological Process: 9,9'-di-cis-zeta-carotene desaturation to 7,9,7',9'-tet…	--	--	--	--	GDSL-like Lipase/Acylhydrolase	GDSL esterase/lipase At4g28780 OS=Arabidopsis thaliana OX=3702 GN=At4g28780 PE=2 SV=1	PREDICTED: GDSL esterase/lipase At4g28780-like [Glycine max]
glyma.Wm82.gnm2.Glyma.12G141000	0.337546	0.271696	0.802281	1.41041	2.07879	4.39781	-1.40388	down	[HJ]	Coenzyme transport and metabolism;; Translation, ribosomal structure and biogenesis	--	K14487|0|gmx:100791987|K14487 auxin responsive GH3 gene family | (RefSeq) indole-3-acetic acid-amido synthetase GH3.6-like	Plant hormone signal transduction (ko04075)	--	--	GH3 auxin-responsive promoter	Indole-3-acetic acid-amido synthetase GH3.6 OS=Arabidopsis thaliana OX=3702 GN=GH3.6 PE=1 SV=1	PREDICTED: indole-3-acetic acid-amido synthetase GH3.6-like [Glycine max]
glyma.Wm82.gnm2.Glyma.15G157300	0.489088	0.241486	0.310898	1.03591	0.697679	1.31451	-0.832555	down	--	--	Cellular Component: integral component of membrane (GO:0016021);;	--	--	--	--	--	Polygalacturonase QRT3 OS=Arabidopsis thaliana OX=3702 GN=QRT3 PE=2 SV=1	PREDICTED: polygalacturonase QRT3-like [Glycine max]
glyma.Wm82.gnm2.Glyma.03G131700	36.8691	35.8038	31.9699	69.59597400000001	38.1258	87.5975	-0.700163	down	--	--	--	--	--	--	--	Gibberellin regulated protein	Protein GAST1 OS=Solanum lycopersicum OX=4081 GN=GAST1 PE=2 SV=1	hypothetical protein GLYMA_03G131700 [Glycine max]
Glycine_max_newGene_3883	2.83924	3.54151	2.38181	7.6291	8.302551000000001	6.008665000000001	-1.01082	down	--	--	--	--	--	--	--	--	--	hypothetical protein glysoja_005428 [Glycine soja]
glyma.Wm82.gnm2.Glyma.15G170300	0.418259	0.324992	0.309042	1.32664	0.761242	0.863792	-0.845234	down	[C]	Energy production and conversion	Biological Process: cytokinin metabolic process (GO:0009690);; Cellular Component: integral component of membrane (GO:0016021);; Molecular Function: oxidoreductase activity, acting on CH-OH group of donors (GO:0016614);; Molecular Function: cytokinin dehydrogenase activity (GO:0019139);; Molecular Function: flavin adenine dinucleotide binding (GO:0050660);; Biological Process: oxidation-reduction…	K00279|0|gmx:100804431|K00279 cytokinin dehydrogenase [EC:1.5.99.12] | (RefSeq) cytokinin dehydrogenase 3-like	Zeatin biosynthesis (ko00908)	[C]	Energy production and conversion	Cytokinin dehydrogenase 1, FAD and cytokinin binding;; FAD binding domain	Cytokinin dehydrogenase 3 OS=Arabidopsis thaliana OX=3702 GN=CKX3 PE=1 SV=1	PREDICTED: cytokinin dehydrogenase 3-like [Glycine max]
glyma.Wm82.gnm2.Glyma.16G139500	4.94681	3.97214	4.446809000000001	8.417964999999999	10.165048999999998	8.80069	-0.804672	down	[Q]	Secondary metabolites biosynthesis, transport and catabolism	Cellular Component: cytoplasm (GO:0005737);;	K06287|2.41843e-124|gmx:100802151|K06287 septum formation protein | (RefSeq) maf-like protein DDB_G0281937	--	[D]	Cell cycle control, cell division, chromosome partitioning	Maf-like protein	--	PREDICTED: maf-like protein DDB_G0281937 [Glycine max]
glyma.Wm82.gnm2.Glyma.14G028000	7.95777	5.87235	4.74017	15.5683	12.4409	14.2181	-0.917965	down	--	--	--	--	--	--	--	--	Transcription factor PAR1 OS=Arabidopsis thaliana OX=3702 GN=PAR1 PE=1 SV=1	PREDICTED: transcription factor PAR1-like [Glycine max]
Glycine_max_newGene_1528	0.972466	1.29455	0.492212	4.41006	2.49407	2.91558	-1.1997	down	--	--	Biological Process: defense response (GO:0006952);; Molecular Function: hydrolase activity (GO:0016787);; Molecular Function: ADP binding (GO:0043531);;	K13457|3.10161e-49|gmx:100819372|K13457 disease resistance protein RPM1 | (RefSeq) disease resistance protein RPM1-like	Plant-pathogen interaction (ko04626)	[T]	Signal transduction mechanisms	NB-ARC domain	Putative late blight resistance protein homolog R1A-6 OS=Solanum demissum OX=50514 GN=R1A-6 PE=3 SV=2	Disease resistance protein RPM1 [Glycine soja]
glyma.Wm82.gnm2.Glyma.20G129200	1.10201	1.13132	0.926404	3.33165	1.6929	1.57026	-0.741919	down	[T]	Signal transduction mechanisms	Molecular Function: protein kinase activity (GO:0004672);; Molecular Function: ATP binding (GO:0005524);; Biological Process: protein phosphorylation (GO:0006468);; Cellular Component: integral component of membrane (GO:0016021);;	--	--	--	--	Protein kinase domain;; Protein tyrosine kinase;; Leucine rich repeat N-terminal domain;; Leucine rich repeat;; Leucine Rich repeats (2 copies);; Leucine Rich Repeat	Receptor protein kinase-like protein At4g34220 OS=Arabidopsis thaliana OX=3702 GN=At4g34220 PE=2 SV=1	PREDICTED: receptor protein kinase-like protein At4g34220 [Glycine max]
glyma.Wm82.gnm2.Glyma.08G105700	0.905612	1.32821	0.794239	4.44674	2.93506	2.08419	-0.979318	down	--	--	Molecular Function: Rho GDP-dissociation inhibitor activity (GO:0005094);; Cellular Component: cytoplasm (GO:0005737);; Biological Process: regulation of catalytic activity (GO:0050790);;	K12462|1.08012e-150|gmx:100780525|K12462 Rho GDP-dissociation inhibitor | (RefSeq) rho GDP-dissociation inhibitor 1-like	--	[T]	Signal transduction mechanisms	RHO protein GDP dissociation inhibitor	Rho GDP-dissociation inhibitor 1 OS=Arabidopsis thaliana OX=3702 GN=GDI1 PE=1 SV=1	PREDICTED: rho GDP-dissociation inhibitor 1-like [Glycine max]
glyma.Wm82.gnm2.Glyma.01G054400	1.44093	1.17145	1.25594	3.84644	3.18529	2.57276	-0.798584	down	--	--	--	--	--	--	--	Protein of unknown function, DUF538	Uncharacterized protein At5g01610 OS=Arabidopsis thaliana OX=3702 GN=At5g01610 PE=1 SV=1	PREDICTED: uncharacterized protein At5g01610-like [Glycine max]
glyma.Wm82.gnm2.Glyma.20G037100	1.06736	0.570487	0.6163099999999999	2.49833	1.96979	1.3667150000000001	-0.802021	down	--	--	--	--	--	--	--	Domain of unknown function (DUF702)	Protein LATERAL ROOT PRIMORDIUM 1 OS=Arabidopsis thaliana OX=3702 GN=LRP1 PE=1 SV=1	PREDICTED: protein LATERAL ROOT PRIMORDIUM 1-like [Glycine max]
glyma.Wm82.gnm2.Glyma.13G051900	6.24531	4.96664	5.52265	17.2328	10.4843	12.2431	-1.03989	down	--	--	--	--	--	--	--	Pollen proteins Ole e I like	--	PREDICTED: vegetative cell wall protein gp1-like [Glycine max]
glyma.Wm82.gnm2.Glyma.08G000800	1.89439	1.92327	1.50776	3.08397	3.71367	4.50073	-0.859771	down	[V]	Defense mechanisms	Molecular Function: ATP binding (GO:0005524);; Cellular Component: plasma membrane (GO:0005886);; Cellular Component: integral component of membrane (GO:0016021);; Molecular Function: ATPase activity, coupled to transmembrane movement of substances (GO:0042626);; Biological Process: transmembrane transport (GO:0055085);;	--	--	[Q]	Secondary metabolites biosynthesis, transport and catabolism	ABC-2 type transporter;; ABC transporter	ABC transporter G family member 5 OS=Arabidopsis thaliana OX=3702 GN=ABCG5 PE=2 SV=1	PREDICTED: ABC transporter G family member 5-like [Glycine max]
glyma.Wm82.gnm2.Glyma.11G027800	3.13081	3.739	3.81266	6.73738	6.68489	6.45164	-0.702138	down	--	--	Molecular Function: RNA binding (GO:0003723);; Cellular Component: integral component of membrane (GO:0016021);;	K20100|0|gmx:100799369|K20100 YTH domain-containing protein 1 | (RefSeq) 30-kDa cleavage and polyadenylation specificity factor 30-like	--	[TA]	Signal transduction mechanisms;; RNA processing and modification	YT521-B-like domain	30-kDa cleavage and polyadenylation specificity factor 30 OS=Arabidopsis thaliana OX=3702 GN=CPSF30 PE=1 SV=1	Putative aminotransferase ACS10 [Glycine soja]
glyma.Wm82.gnm2.Glyma.05G218900	0.23279	0.257644	0.250464	2.287	2.90213	3.44261	-2.23537	down	--	--	--	--	--	[L]	Replication, recombination and repair	Protein of unknown function (DUF2439)	--	PREDICTED: uncharacterized protein LOC102665532 isoform X1 [Glycine max]
glyma.Wm82.gnm2.Glyma.11G236100	1.14911	1.36884	1.44519	2.89776	2.38547	2.6051	-0.769025	down	[E]	Amino acid transport and metabolism	Molecular Function: obsolete gamma-glutamyltransferase activity (GO:0003840);; Biological Process: glutathione metabolic process (GO:0006749);; Cellular Component: integral component of membrane (GO:0016021);;	K18592|0|gmx:100813586|K18592 gamma-glutamyltranspeptidase / glutathione hydrolase / leukotriene-C4 hydrolase [EC:2.3.2.2 3.4.19.13 3.4.19.14] | (RefSeq) gamma-glutamyltranspeptidase 1-like	Taurine and hypotaurine metabolism (ko00430);; Cyanoamino acid metabolism (ko00460);; Glutathione metabolism (ko00480);; Arachidonic acid metabolism (ko00590)	[E]	Amino acid transport and metabolism	Gamma-glutamyltranspeptidase	Glutathione hydrolase 1 OS=Arabidopsis thaliana OX=3702 GN=GGT1 PE=2 SV=1	hypothetical protein GLYMA_11G236100 [Glycine max]
glyma.Wm82.gnm2.Glyma.14G028300	1.84095	1.6361	0.895254	4.50742	3.41844	4.46408	-1.12747	down	--	--	Cellular Component: mitochondrion (GO:0005739);; Biological Process: cutin biosynthetic process (GO:0010143);; Cellular Component: integral component of membrane (GO:0016021);; Biological Process: dephosphorylation (GO:0016311);; Molecular Function: phosphatase activity (GO:0016791);; Biological Process: pollen sperm cell differentiation (GO:0048235);; Molecular Function: glycerol-3-phosphate 2-O…	K13508|0|gmx:100803875|K13508 glycerol-3-phosphate acyltransferase [EC:2.3.1.15] | (RefSeq) glycerol-3-phosphate acyltransferase 1-like	Glycerolipid metabolism (ko00561);; Glycerophospholipid metabolism (ko00564)	--	--	Acyltransferase	Glycerol-3-phosphate acyltransferase 1 OS=Arabidopsis thaliana OX=3702 GN=GPAT1 PE=1 SV=1	PREDICTED: glycerol-3-phosphate acyltransferase 1-like [Glycine max]
glyma.Wm82.gnm2.Glyma.08G264800	1.16047	1.0753	1.11916	1.1023139999999998	3.37332	4.67046	-0.871282	down	[F]	Nucleotide transport and metabolism	Molecular Function: CTP synthase activity (GO:0003883);; Molecular Function: ATP binding (GO:0005524);; Biological Process: glutamine metabolic process (GO:0006541);; Biological Process: 'de novo' CTP biosynthetic process (GO:0044210);;	K01937|0|gmx:100819563|K01937 CTP synthase [EC:6.3.4.2] | (RefSeq) CTP synthase-like	Pyrimidine metabolism (ko00240)	[F]	Nucleotide transport and metabolism	CTP synthase N-terminus;; Glutamine amidotransferase class-I;; Peptidase C26	--	PREDICTED: CTP synthase-like isoform X1 [Glycine max]
glyma.Wm82.gnm2.Glyma.04G003200	2.64777	2.63159	2.53349	21.4507	3.68244	10.2845	-1.33142	down	[G]	Carbohydrate transport and metabolism	Molecular Function: transporter activity (GO:0005215);; Biological Process: transport (GO:0006810);; Cellular Component: integral component of membrane (GO:0016021);;	K09872|0|gmx:100306103|K09872 aquaporin PIP | (RefSeq) aquaporin PIP2-7	--	[G]	Carbohydrate transport and metabolism	Major intrinsic protein	Aquaporin PIP2-7 OS=Arabidopsis thaliana OX=3702 GN=PIP2-7 PE=1 SV=2	aquaporin PIP2-7 [Glycine max]
glyma.Wm82.gnm2.Glyma.11G052500	4.13912	3.69581	3.85903	10.7938	6.85431	5.07832	-0.716791	down	--	--	Cellular Component: nucleus (GO:0005634);; Cellular Component: membrane (GO:0016020);;	K14505|0|gmx:100807175|K14505 cyclin D3, plant | (RefSeq) cyclin-D3-3-like	Plant hormone signal transduction (ko04075)	[D]	Cell cycle control, cell division, chromosome partitioning	Cyclin, N-terminal domain;; Cyclin, C-terminal domain	Cyclin-D3-2 OS=Arabidopsis thaliana OX=3702 GN=CYCD3-2 PE=1 SV=1	PREDICTED: cyclin-D3-3-like isoform X1 [Glycine max]
glyma.Wm82.gnm2.Glyma.12G119200	2.0963	2.56566	1.61943	6.18584	5.22464	10.2597	-1.20399	down	--	--	Cellular Component: cell (GO:0005623);; Molecular Function: electron carrier activity (GO:0009055);; Molecular Function: protein disulfide oxidoreductase activity (GO:0015035);; Biological Process: cell redox homeostasis (GO:0045454);; Biological Process: oxidation-reduction process (GO:0055114);;	--	--	[O]	Posttranslational modification, protein turnover, chaperones	Glutaredoxin	Glutaredoxin-C9 OS=Arabidopsis thaliana OX=3702 GN=GRXC9 PE=1 SV=1	thioredoxin-like superfamily protein [Glycine max]
glyma.Wm82.gnm2.Glyma.04G249900	4.43665	5.88926	5.6553439999999995	9.67682	7.74754	10.989	-0.632793	down	--	--	--	--	--	--	--	Protein of unknown function (DUF740)	--	hypothetical protein glysoja_018392 [Glycine soja]
glyma.Wm82.gnm2.Glyma.20G210900	0.802099	0.270228	0.529183	1.67813	1.20211	1.24564	-0.819014	down	[Q]	Secondary metabolites biosynthesis, transport and catabolism	Biological Process: fatty acid biosynthetic process (GO:0006633);; Cellular Component: integral component of membrane (GO:0016021);; Molecular Function: transferase activity, transferring acyl groups other than amino-acyl groups (GO:0016747);;	K15397|0|gmx:100785983|K15397 3-ketoacyl-CoA synthase [EC:2.3.1.199] | (RefSeq) 3-ketoacyl-CoA synthase 11-like	Fatty acid elongation (ko00062)	--	--	FAE1/Type III polyketide synthase-like protein;; 3-Oxoacyl-[acyl-carrier-protein (ACP)] synthase III C terminal;; Chalcone and stilbene synthases, C-terminal domain	3-ketoacyl-CoA synthase 11 OS=Arabidopsis thaliana OX=3702 GN=KCS11 PE=1 SV=1	PREDICTED: 3-ketoacyl-CoA synthase 11-like [Glycine max]
glyma.Wm82.gnm2.Glyma.13G050200	2.39718	2.40142	3.30128	4.63316	4.9990749999999995	4.76709	-0.659596	down	[M]	Cell wall/membrane/envelope biogenesis	Molecular Function: protein serine/threonine kinase activity (GO:0004674);; Molecular Function: transmembrane receptor protein tyrosine kinase activity (GO:0004714);; Molecular Function: ATP binding (GO:0005524);; Cellular Component: integral component of membrane (GO:0016021);; Biological Process: peptidyl-tyrosine phosphorylation (GO:0018108);;	--	--	--	--	Protein kinase domain;; Protein tyrosine kinase;; Leucine rich repeat N-terminal domain;; Leucine rich repeat;; Leucine Rich repeats (2 copies);; Leucine Rich Repeat	Protein NSP-INTERACTING KINASE 1 OS=Arabidopsis thaliana OX=3702 GN=NIK1 PE=1 SV=1	PREDICTED: NSP-interacting kinase isoform X1 [Glycine max]
glyma.Wm82.gnm2.Glyma.17G099800	9.76717	7.17387	4.9759	15.2073	13.2275	15.6637	-0.807986	down	--	--	Molecular Function: DNA binding (GO:0003677);;	K09422|0|gmx:100812460|K09422 myb proto-oncogene protein, plant | (RefSeq) myb-related protein 306	--	[K]	Transcription	Myb-like DNA-binding domain;; Myb-like DNA-binding domain	Myb-related protein 306 OS=Antirrhinum majus OX=4151 GN=MYB306 PE=2 SV=1	PREDICTED: myb-related protein 306 [Glycine max]
glyma.Wm82.gnm2.Glyma.17G239500	0.574245	0.793598	0.9667169999999999	1.62946	1.41897	1.60369	-0.737245	down	--	--	Molecular Function: ATP binding (GO:0005524);; Cellular Component: kinesin complex (GO:0005871);; Cellular Component: microtubule (GO:0005874);; Biological Process: microtubule-based movement (GO:0007018);; Molecular Function: microtubule binding (GO:0008017);; Molecular Function: ATP-dependent microtubule motor activity, plus-end-directed (GO:0008574);;	K10395|0|gmx:100786770|K10395 kinesin family member 4/21/27 | (RefSeq) kinesin-like protein FRA1	--	[Z]	Cytoskeleton	Kinesin motor domain;; Microtubule binding	Kinesin-like protein KIN-4A OS=Gossypium hirsutum OX=3635 GN=KIN4A PE=2 SV=1	PREDICTED: kinesin-like protein FRA1 isoform X1 [Glycine max]
glyma.Wm82.gnm2.Glyma.11G225200	0.905428	1.0684	0.787674	3.04488	2.24393	1.57095	-0.91735	down	--	--	Molecular Function: Rho guanyl-nucleotide exchange factor activity (GO:0005089);; Biological Process: positive regulation of GTPase activity (GO:0043547);;	--	--	--	--	PRONE (Plant-specific Rop nucleotide exchanger)	Rop guanine nucleotide exchange factor 5 OS=Arabidopsis thaliana OX=3702 GN=ROPGEF5 PE=2 SV=1	PREDICTED: rop guanine nucleotide exchange factor 5-like [Glycine max]
glyma.Wm82.gnm2.Glyma.06G006100	1.96059	1.68003	1.69483	4.73634	4.61244	7.77835	-0.857474	down	--	--	Biological Process: response to auxin (GO:0009733);; Cellular Component: integral component of membrane (GO:0016021);;	K14488|3.75628e-25|gmx:100527820|K14488 SAUR family protein | (RefSeq) uncharacterized LOC100527820	Plant hormone signal transduction (ko04075)	--	--	Auxin responsive protein	Auxin-induced protein X15 OS=Glycine max OX=3847 PE=2 SV=1	hypothetical protein GLYMA_06G006100 [Glycine max]
glyma.Wm82.gnm2.Glyma.15G104400	1.4677850000000001	1.11073	1.84121	2.2743179999999996	3.8431	3.32375	-0.793651	down	--	--	Cellular Component: cytoplasm (GO:0005737);; Biological Process: metal ion transport (GO:0030001);; Molecular Function: transition metal ion binding (GO:0046914);; Biological Process: cellular transition metal ion homeostasis (GO:0046916);;	--	--	[P]	Inorganic ion transport and metabolism	Heavy-metal-associated domain	Heavy metal-associated isoprenylated plant protein 32 OS=Arabidopsis thaliana OX=3702 GN=HIPP32 PE=2 SV=1	PREDICTED: RNA-binding protein cabeza [Glycine max]
glyma.Wm82.gnm2.Glyma.05G192800	3.04261	1.97364	1.78753	5.71681	7.65926	4.90559	-1.01642	down	--	--	Biological Process: response to water deprivation (GO:0009414);; Cellular Component: integral component of membrane (GO:0016021);; Biological Process: stomatal closure (GO:0090332);;	--	--	--	--	--	--	uncharacterized protein LOC100305573 isoform 1 [Glycine max]
glyma.Wm82.gnm2.Glyma.07G199400	0.200665	0.428753	0.463184	1.30981	1.69423	1.98755	-1.07368	down	--	--	Molecular Function: nucleotide binding (GO:0000166);;	--	--	--	--	DUF761-associated sequence motif	--	hypothetical protein GLYMA_07G199400 [Glycine max]
glyma.Wm82.gnm2.Glyma.20G192700	4.46577	3.9226270000000003	4.66503	12.5096	10.3389	7.9494	-1.0429	down	[I]	Lipid transport and metabolism	Biological Process: pentacyclic triterpenoid biosynthetic process (GO:0019745);; Molecular Function: lupeol synthase activity (GO:0042299);;	K20659|0|gmx:100810400|K20659 lupeol synthase [EC:5.4.99.41] | (RefSeq) lupeol synthase	Steroid biosynthesis (ko00100)	[I]	Lipid transport and metabolism	Squalene-hopene cyclase C-terminal domain;; Squalene-hopene cyclase N-terminal domain;; Prenyltransferase and squalene oxidase repeat;; Pectic acid lyase;; A-macroglobulin complement component	Lupeol synthase OS=Glycyrrhiza glabra OX=49827 GN=LUS1 PE=1 SV=1	hypothetical protein GLYMA_20G192700 [Glycine max]
glyma.Wm82.gnm2.Glyma.01G218100	0.774163	0.514942	0.84399	1.32891	1.14976	1.65588	-0.710123	down	--	--	--	--	--	--	--	N-terminal C2 in EEIG1 and EHBP1 proteins	--	PREDICTED: myosin-11-like [Glycine max]
glyma.Wm82.gnm2.Glyma.18G226200	4.2523	4.80478	4.72033	7.08203	8.7728	8.59106	-0.688603	down	[H]	Coenzyme transport and metabolism	Cellular Component: endosome (GO:0005768);; Cellular Component: vacuolar membrane (GO:0005774);; Cellular Component: trans-Golgi network (GO:0005802);; Molecular Function: S-adenosylmethionine-dependent methyltransferase activity (GO:0008757);; Cellular Component: integral component of membrane (GO:0016021);; Biological Process: methylation (GO:0032259);;	--	--	--	--	Putative S-adenosyl-L-methionine-dependent methyltransferase;; Methyltransferase domain;; Methyltransferase domain	Probable methyltransferase PMT15 OS=Arabidopsis thaliana OX=3702 GN=At4g00750 PE=2 SV=1	PREDICTED: probable methyltransferase PMT16 [Glycine max]
glyma.Wm82.gnm2.Glyma.06G324100	0.963402	0.667972	1.04101	3.19008	3.28059	4.20288	-1.44191	down	[IR]	Lipid transport and metabolism;; General function prediction only	Molecular Function: hydrolase activity, acting on ester bonds (GO:0016788);; Molecular Function: 9,9'-dicis-carotene:quinone oxidoreductase activity (GO:0052886);; Molecular Function: 7,9,9'-tricis-neurosporene:quinone oxidoreductase activity (GO:0052887);; Biological Process: 9,9'-di-cis-zeta-carotene desaturation to 7,9,7',9'-tetra-cis-lycopene (GO:0052889);; Biological Process: oxidation-reduc…	--	--	--	--	GDSL-like Lipase/Acylhydrolase	GDSL esterase/lipase At1g33811 OS=Arabidopsis thaliana OX=3702 GN=At1g33811 PE=2 SV=1	PREDICTED: GDSL esterase/lipase At1g33811-like [Glycine max]
glyma.Wm82.gnm2.Glyma.08G026200	1.06069	0.900353	1.13267	2.78489	2.49377	4.460857000000001	-1.12232	down	[IQR]	Lipid transport and metabolism;; Secondary metabolites biosynthesis, transport and catabolism;; General function prediction only	--	K11153|0|gmx:100794347|K11153 retinol dehydrogenase 12 [EC:1.1.1.300] | (RefSeq) short-chain dehydrogenase TIC 32, chloroplastic-like	--	[Q]	Secondary metabolites biosynthesis, transport and catabolism	short chain dehydrogenase;; Enoyl-(Acyl carrier protein) reductase;; KR domain	Short-chain dehydrogenase TIC 32, chloroplastic OS=Arabidopsis thaliana OX=3702 GN=TIC32 PE=2 SV=1	PREDICTED: short-chain dehydrogenase TIC 32, chloroplastic-like [Glycine max]
glyma.Wm82.gnm2.Glyma.15G067200	3.9647	5.59961	4.24046	9.7569	5.93317	8.01071	-0.608481	down	--	--	Cellular Component: nucleus (GO:0005634);; Cellular Component: cytoplasm (GO:0005737);; Cellular Component: integral component of membrane (GO:0016021);;	--	--	[S]	Function unknown	Armadillo/beta-catenin-like repeat;; V-ATPase subunit H	--	PREDICTED: uncharacterized protein LOC100788707 [Glycine max]
glyma.Wm82.gnm2.Glyma.13G223000	1.1203	1.42744	1.76621	3.09773	3.89904	2.70387	-0.835501	down	[IR]	Lipid transport and metabolism;; General function prediction only	Molecular Function: hydrolase activity, acting on ester bonds (GO:0016788);; Molecular Function: 9,9'-dicis-carotene:quinone oxidoreductase activity (GO:0052886);; Molecular Function: 7,9,9'-tricis-neurosporene:quinone oxidoreductase activity (GO:0052887);; Biological Process: 9,9'-di-cis-zeta-carotene desaturation to 7,9,7',9'-tetra-cis-lycopene (GO:0052889);; Biological Process: oxidation-reduc…	--	--	--	--	GDSL-like Lipase/Acylhydrolase	GDSL esterase/lipase At1g29670 OS=Arabidopsis thaliana OX=3702 GN=At1g29670 PE=2 SV=1	GDSL esterase/lipase [Glycine soja]
glyma.Wm82.gnm2.Glyma.19G178100	0.997339	1.15547	0.73633	4.32193	2.35137	1.8179	-1.00276	down	[J]	Translation, ribosomal structure and biogenesis	Molecular Function: structural constituent of ribosome (GO:0003735);; Biological Process: translation (GO:0006412);; Cellular Component: cytosolic large ribosomal subunit (GO:0022625);;	K02930|0|gmx:100796712|K02930 large subunit ribosomal protein L4e | (RefSeq) 60S ribosomal protein L4-like	Ribosome (ko03010)	[A]	RNA processing and modification	Ribosomal protein L4/L1 family;; 60S ribosomal protein L4 C-terminal domain	60S ribosomal protein L4 OS=Prunus armeniaca OX=36596 GN=RPL4 PE=2 SV=1	PREDICTED: 60S ribosomal protein L4-like [Glycine max]
glyma.Wm82.gnm2.Glyma.13G317600	1.29233	0.795376	1.70725	5.79984	3.11392	4.10776	-1.28937	down	[Q]	Secondary metabolites biosynthesis, transport and catabolism	Biological Process: suberin biosynthetic process (GO:0010345);; Biological Process: long-chain fatty-acyl-CoA metabolic process (GO:0035336);; Cellular Component: intracellular membrane-bounded organelle (GO:0043231);; Biological Process: oxidation-reduction process (GO:0055114);; Molecular Function: fatty-acyl-CoA reductase (alcohol-forming) activity (GO:0080019);;	K13356|0|gmx:100788680|K13356 alcohol-forming fatty acyl-CoA reductase [EC:1.2.1.84] | (RefSeq) alcohol-forming fatty acyl-CoA reductase-like	Cutin, suberine and wax biosynthesis (ko00073);; Peroxisome (ko04146)	[I]	Lipid transport and metabolism	Male sterility protein;; Male sterility protein;; NAD dependent epimerase/dehydratase family	Alcohol-forming fatty acyl-CoA reductase OS=Simmondsia chinensis OX=3999 PE=1 SV=1	PREDICTED: alcohol-forming fatty acyl-CoA reductase-like [Glycine max]
glyma.Wm82.gnm2.Glyma.12G011600	4.86195	6.29224	5.06868	13.391131000000001	10.639372999999999	9.12473	-0.84614	down	--	--	--	--	--	--	--	Protein of unknown function (DUF4005);; IQ calmodulin-binding motif	Protein IQ-DOMAIN 14 OS=Arabidopsis thaliana OX=3702 GN=IQD14 PE=1 SV=1	calmodulin-binding domain-containing protein IQD40 [Glycine max]
glyma.Wm82.gnm2.Glyma.17G001300	0.718647	0.927356	0.708724	2.43127	1.67369	1.50631	-0.845268	down	[Q]	Secondary metabolites biosynthesis, transport and catabolism	Cellular Component: chloroplast (GO:0009507);; Biological Process: retinol metabolic process (GO:0042572);; Molecular Function: all-trans-retinol 13,14-reductase activity (GO:0051786);; Biological Process: oxidation-reduction process (GO:0055114);;	--	--	[H]	Coenzyme transport and metabolism	--	Prolycopene isomerase, chloroplastic OS=Daucus carota OX=4039 GN=CRTISO PE=2 SV=1	PREDICTED: prolycopene isomerase, chloroplastic [Glycine max]
glyma.Wm82.gnm2.Glyma.20G210400	47.9722	42.7993	51.7245	52.1644	85.9872	134.934	-0.733584	down	--	--	Cellular Component: nucleus (GO:0005634);; Biological Process: regulation of transcription, DNA-templated (GO:0006355);; Biological Process: auxin-activated signaling pathway (GO:0009734);;	K14484|1.23426e-167|gmx:100810762|K14484 auxin-responsive protein IAA | (RefSeq) auxin-responsive protein IAA14-like	Plant hormone signal transduction (ko04075)	--	--	AUX/IAA family	Auxin-responsive protein IAA14 OS=Arabidopsis thaliana OX=3702 GN=IAA14 PE=1 SV=2	hypothetical protein GLYMA_20G210400 [Glycine max]
glyma.Wm82.gnm2.Glyma.13G035900	1.19993	0.897853	1.64173	1.58899	3.69913	7.53953	-1.10623	down	--		Molecular Function: protein serine/threonine kinase activity (GO:0004674);; Molecular Function: calcium ion binding (GO:0005509);; Molecular Function: ATP binding (GO:0005524);; Cellular Component: plasma membrane (GO:0005886);; Biological Process: protein phosphorylation (GO:0006468);; Biological Process: cell surface receptor signaling pathway (GO:0007166);; Cellular Component: integral compone…	K04733|0|gmx:100784078|K04733 interleukin-1 receptor-associated kinase 4 [EC:2.7.11.1] | (RefSeq) wall-associated receptor kinase 2-like	--	--	--	Protein kinase domain;; Protein tyrosine kinase;; Wall-associated receptor kinase galacturonan-binding;; Calcium-binding EGF domain	Wall-associated receptor kinase 5 OS=Arabidopsis thaliana OX=3702 GN=WAK5 PE=2 SV=1	PREDICTED: wall-associated receptor kinase 2-like isoform X1 [Glycine max]
glyma.Wm82.gnm2.Glyma.06G319300	40.0592	65.2967	50.8	84.376	80.0409	109.797	-0.660586	down	--	--	Molecular Function: enzyme inhibitor activity (GO:0004857);; Molecular Function: pectinesterase activity (GO:0030599);; Biological Process: negative regulation of catalytic activity (GO:0043086);;	--	--	--	--	Plant invertase/pectin methylesterase inhibitor	21 kDa protein OS=Daucus carota OX=4039 PE=2 SV=1	uncharacterized protein LOC100527116 precursor [Glycine max]
Glycine_max_newGene_3377	0.6702710000000001	1.1408719999999999	0.7310260000000001	2.43833	3.18632	1.73707	-0.948534	down	--	--	--	--	--	[R]	General function prediction only	--	Uncharacterized mitochondrial protein AtMg00810 OS=Arabidopsis thaliana OX=3702 GN=AtMg00810 PE=4 SV=1	Putative mitochondrial protein [Glycine soja]
glyma.Wm82.gnm2.Glyma.20G054100	0.232729	0.453648	0.297371	0.94729	0.999159	1.36658	-1.13662	down	--	--	Molecular Function: oxidoreductase activity, acting on single donors with incorporation of molecular oxygen, incorporation of two atoms of oxygen (GO:0016702);; Biological Process: oxylipin biosynthetic process (GO:0031408);; Molecular Function: metal ion binding (GO:0046872);; Biological Process: oxidation-reduction process (GO:0055114);;	K00454|0|gmx:100782277|K00454 lipoxygenase [EC:1.13.11.12] | (RefSeq) linoleate 13S-lipoxygenase 2-1, chloroplastic-like	Linoleic acid metabolism (ko00591);; alpha-Linolenic acid metabolism (ko00592)	--	--	Lipoxygenase;; PLAT/LH2 domain	Linoleate 13S-lipoxygenase 2-1, chloroplastic OS=Solanum tuberosum OX=4113 GN=LOX2.1 PE=1 SV=1	PREDICTED: linoleate 13S-lipoxygenase 2-1, chloroplastic-like [Glycine max]
glyma.Wm82.gnm2.Glyma.20G002400	0.7526280000000001	1.04889	0.273188	2.48396	1.71919	2.18514	-0.944939	down	[C]	Energy production and conversion	Cellular Component: cytoplasm (GO:0005737);; Cellular Component: integral component of membrane (GO:0016021);;	--	--	[O]	Posttranslational modification, protein turnover, chaperones	DnaJ domain;; 4Fe-4S single cluster domain of Ferredoxin I;; 4Fe-4S single cluster domain	Chaperone protein dnaJ C76, chloroplastic OS=Arabidopsis thaliana OX=3702 GN=DJC76 PE=2 SV=1	hypothetical protein GLYMA_20G002400 [Glycine max]
glyma.Wm82.gnm2.Glyma.19G069200	0.500761	0.588901	0.437334	1.13309	2.22016	1.2295530000000001	-0.878968	down	--	--	Molecular Function: protein serine/threonine phosphatase activity (GO:0004722);; Biological Process: protein dephosphorylation (GO:0006470);; Molecular Function: metal ion binding (GO:0046872);;	K14497|0|gmx:100818568|K14497 protein phosphatase 2C [EC:3.1.3.16] | (RefSeq) probable protein phosphatase 2C 8	Plant hormone signal transduction (ko04075)	[T]	Signal transduction mechanisms	Protein phosphatase 2C	Probable protein phosphatase 2C 8 OS=Oryza sativa subsp. japonica OX=39947 GN=Os01g0656200 PE=2 SV=1	PREDICTED: probable protein phosphatase 2C 8 [Glycine max]
glyma.Wm82.gnm2.Glyma.12G225700	3.75098	3.07501	2.40921	7.00243	8.9983	12.8817	-0.833499	down	--	--	--	--	--	--	--	--	--	poly [ADP-ribose] polymerase 2 isoform X2 [Brassica napus]
glyma.Wm82.gnm2.Glyma.10G209800	0.850495	0.982892	0.686086	2.13292	1.37696	1.98058	-0.804984	down	[E]	Amino acid transport and metabolism	Cellular Component: cytoplasm (GO:0005737);; Biological Process: L-phenylalanine catabolic process (GO:0006559);; Biological Process: cinnamic acid biosynthetic process (GO:0009800);; Molecular Function: phenylalanine ammonia-lyase activity (GO:0045548);;	K10775|0|gmx:100801470|K10775 phenylalanine ammonia-lyase [EC:4.3.1.24] | (RefSeq) phenylalanine ammonia-lyase 2-like	Phenylalanine metabolism (ko00360);; Phenylpropanoid biosynthesis (ko00940)	[Q]	Secondary metabolites biosynthesis, transport and catabolism	Aromatic amino acid lyase	Phenylalanine ammonia-lyase 2 OS=Cicer arietinum OX=3827 GN=PAL2 PE=2 SV=1	hypothetical protein GLYMA_10G209800 [Glycine max]
glyma.Wm82.gnm2.Glyma.06G036900	3.96635	2.25001	3.75655	5.80644	5.76513	7.65641	-0.694283	down	--	--	--	--	--	--	--	Protein of unknown function, DUF617	Protein MIZU-KUSSEI 1 OS=Arabidopsis thaliana OX=3702 GN=MIZ1 PE=1 SV=1	PREDICTED: protein MIZU-KUSSEI 1-like [Glycine max]
glyma.Wm82.gnm2.Glyma.05G191300	1.38986	1.7722	1.6164	3.6747	4.80756	5.07231	-1.12078	down	--	--	Molecular Function: DNA binding (GO:0003677);; Cellular Component: nucleus (GO:0005634);; Biological Process: regulation of transcription, DNA-templated (GO:0006355);;	--	--	--	--	No apical meristem (NAM) protein	NAC domain-containing protein 82 OS=Arabidopsis thaliana OX=3702 GN=NAC082 PE=1 SV=1	hypothetical protein GLYMA_05G191300 [Glycine max]
glyma.Wm82.gnm2.Glyma.10G156200	2.95369	3.4513220000000002	3.23116	5.655590999999999	5.1829	5.56482	-0.614761	down	--		Molecular Function: protein kinase activity (GO:0004672);; Molecular Function: ATP binding (GO:0005524);; Biological Process: protein phosphorylation (GO:0006468);; Cellular Component: integral component of membrane (GO:0016021);;	--	--	[T]	Signal transduction mechanisms	Protein tyrosine kinase;; Protein kinase domain;; Phosphotransferase enzyme family	Probable serine/threonine-protein kinase PBL21 OS=Arabidopsis thaliana OX=3702 GN=PBL21 PE=1 SV=1	PREDICTED: serine/threonine-protein kinase CDL1-like [Glycine max]
glyma.Wm82.gnm2.Glyma.15G184400	5.20336	4.15875	4.86756	11.89	6.76411	10.5178	-0.846768	down	[GI]	Carbohydrate transport and metabolism;; Lipid transport and metabolism	Cellular Component: extracellular region (GO:0005576);; Cellular Component: cell wall (GO:0005618);; Cellular Component: integral component of membrane (GO:0016021);; Molecular Function: pectinesterase activity (GO:0030599);; Biological Process: cell wall modification (GO:0042545);; Biological Process: negative regulation of catalytic activity (GO:0043086);; Molecular Function: aspartyl esterase …	K01051|0|gmx:100777500|K01051 pectinesterase [EC:3.1.1.11] | (RefSeq) pectinesterase/pectinesterase inhibitor PPE8B-like	Pentose and glucuronate interconversions (ko00040);; Starch and sucrose metabolism (ko00500)	--	--	Pectinesterase;; Plant invertase/pectin methylesterase inhibitor	Pectinesterase/pectinesterase inhibitor PPE8B OS=Prunus persica OX=3760 PE=2 SV=1	PREDICTED: pectinesterase/pectinesterase inhibitor PPE8B-like [Glycine max]
glyma.Wm82.gnm2.Glyma.08G040200	1.82252	2.00655	1.923	4.42055	3.99269	2.77281	-0.700873	down	--	--	--	--	--	[K]	Transcription	Endonuclease/Exonuclease/phosphatase family	Carbon catabolite repressor protein 4 homolog 3 OS=Arabidopsis thaliana OX=3702 GN=CCR4-3 PE=2 SV=2	hypothetical protein GLYMA_08G040200, partial [Glycine max]
glyma.Wm82.gnm2.Glyma.19G170500	1.74832	1.947	2.68053	3.5492	3.5794	4.06103	-0.645501	down	[M]	Cell wall/membrane/envelope biogenesis	Molecular Function: protein serine/threonine kinase activity (GO:0004674);; Molecular Function: ATP binding (GO:0005524);; Biological Process: protein phosphorylation (GO:0006468);; Cellular Component: integral component of membrane (GO:0016021);;	--	--	[T]	Signal transduction mechanisms	Protein tyrosine kinase;; Protein kinase domain	Receptor-like serine/threonine-protein kinase ALE2 OS=Arabidopsis thaliana OX=3702 GN=ALE2 PE=1 SV=1	PREDICTED: receptor-like serine/threonine-protein kinase ALE2 isoform X2 [Glycine max]
glyma.Wm82.gnm2.Glyma.04G236200	0.885001	1.34719	2.48895	1.98798	3.63879	7.20104	-0.872632	down	[GI]	Carbohydrate transport and metabolism;; Lipid transport and metabolism	Cellular Component: cell wall (GO:0005618);; Cellular Component: integral component of membrane (GO:0016021);; Molecular Function: pectinesterase activity (GO:0030599);; Biological Process: cell wall modification (GO:0042545);; Biological Process: negative regulation of catalytic activity (GO:0043086);; Molecular Function: aspartyl esterase activity (GO:0045330);; Biological Process: pectin catab…	--	--	--	--	Pectinesterase;; Plant invertase/pectin methylesterase inhibitor	Probable pectinesterase/pectinesterase inhibitor 61 OS=Arabidopsis thaliana OX=3702 GN=PME61 PE=2 SV=1	PREDICTED: probable pectinesterase/pectinesterase inhibitor 61 [Glycine max]
glyma.Wm82.gnm2.Glyma.08G181600	1.89148	1.64491	2.29704	5.14171	3.39885	2.80569	-0.699354	down	--	--	--	--	--	--	--	--	--	hypothetical protein glysoja_011313 [Glycine soja]
glyma.Wm82.gnm2.Glyma.12G047400	0.765411	0.787871	0.685401	1.58558	1.71481	1.65041	-0.842461	down	[I]	Lipid transport and metabolism	Biological Process: long-chain fatty acid metabolic process (GO:0001676);; Molecular Function: long-chain fatty acid-CoA ligase activity (GO:0004467);;	K01897|0|gmx:100790068|K01897 long-chain acyl-CoA synthetase [EC:6.2.1.3] | (RefSeq) long chain acyl-CoA synthetase 2-like	Fatty acid biosynthesis (ko00061);; Fatty acid degradation (ko00071);; Fatty acid metabolism (ko01212);; Peroxisome (ko04146)	[I]	Lipid transport and metabolism	AMP-binding enzyme;; AMP-binding enzyme C-terminal domain	Long chain acyl-CoA synthetase 2 OS=Arabidopsis thaliana OX=3702 GN=LACS2 PE=2 SV=1	PREDICTED: long chain acyl-CoA synthetase 2-like isoform X1 [Glycine max]
Glycine_max_newGene_2942	0.286865	0.157533	0.419195	0.814259	0.701237	0.890487	-0.904219	down	[R]	General function prediction only	Molecular Function: zinc ion binding (GO:0008270);;	--	--	--	--	von Willebrand factor type A domain;; von Willebrand factor type A domain;; VWA / Hh protein intein-like;; von Willebrand factor type A domain;; RING-like zinc finger;; Ring finger domain;; Zinc finger, C3HC4 type (RING finger);; VWA domain containing CoxE-like protein;; Zinc finger, C3HC4 type (RING finger)	E3 ubiquitin-protein ligase WAV3 OS=Arabidopsis thaliana OX=3702 GN=WAV3 PE=1 SV=1	PREDICTED: uncharacterized protein LOC100781344 [Glycine max]
glyma.Wm82.gnm2.Glyma.15G057700	25.2593	21.929540000000003	22.8065	40.949639000000005	40.7171	33.0702	-0.609103	down	[P]	Inorganic ion transport and metabolism	Molecular Function: carbonate dehydratase activity (GO:0004089);; Molecular Function: zinc ion binding (GO:0008270);; Cellular Component: chloroplast (GO:0009507);; Biological Process: carbon utilization (GO:0015976);;	K01673|0|gmx:100782859|K01673 carbonic anhydrase [EC:4.2.1.1] | (RefSeq) beta carbonic anhydrase 5, chloroplastic-like	Nitrogen metabolism (ko00910)	[P]	Inorganic ion transport and metabolism	Carbonic anhydrase	Beta carbonic anhydrase 5, chloroplastic OS=Arabidopsis thaliana OX=3702 GN=BCA5 PE=2 SV=1	PREDICTED: beta carbonic anhydrase 5, chloroplastic-like isoform X1 [Glycine max]
glyma.Wm82.gnm2.Glyma.20G007900	8.880757999999998	10.4058	12.3776	18.5934	19.928027999999998	26.8501	-0.88574	down	[I]	Lipid transport and metabolism	Biological Process: long-chain fatty acid metabolic process (GO:0001676);; Molecular Function: long-chain fatty acid-CoA ligase activity (GO:0004467);;	K01897|0|gmx:100779735|K01897 long-chain acyl-CoA synthetase [EC:6.2.1.3] | (RefSeq) long chain acyl-CoA synthetase 2-like	Fatty acid biosynthesis (ko00061);; Fatty acid degradation (ko00071);; Fatty acid metabolism (ko01212);; Peroxisome (ko04146)	[I]	Lipid transport and metabolism	AMP-binding enzyme;; AMP-binding enzyme C-terminal domain	Long chain acyl-CoA synthetase 2 OS=Arabidopsis thaliana OX=3702 GN=LACS2 PE=2 SV=1	PREDICTED: long chain acyl-CoA synthetase 2-like [Glycine max]
glyma.Wm82.gnm2.Glyma.16G017700	7.50877	8.25191	6.91323	17.1713	16.1515	14.0578	-0.907607	down	--	--	Molecular Function: protein dimerization activity (GO:0046983);;	--	--	--	--	Helix-loop-helix DNA-binding domain	Transcription factor bHLH70 OS=Arabidopsis thaliana OX=3702 GN=BHLH70 PE=2 SV=1	PREDICTED: transcription factor bHLH57-like isoform X1 [Glycine max]
glyma.Wm82.gnm2.Glyma.01G182700	16.2224	16.4966	17.1387	26.7915	27.7869	26.5654	-0.587469	down	--	--	--	K08233|1.94877e-52|mtr:MTR_5g018280|K08233 polyneuridine-aldehyde esterase [EC:3.1.1.78] | (RefSeq) methylesterase	--	--	--	Alpha/beta hydrolase family;; alpha/beta hydrolase fold	Methylesterase 3 OS=Arabidopsis thaliana OX=3702 GN=MES3 PE=2 SV=1	PREDICTED: methylesterase 3-like isoform X1 [Glycine max]
glyma.Wm82.gnm2.Glyma.04G107100	0.665987	0.776706	0.724163	1.46725	1.04281	1.15688	-0.599306	down	--	--	--	--	--	--	--	N-terminal C2 in EEIG1 and EHBP1 proteins	--	PREDICTED: early endosome antigen 1-like isoform X1 [Glycine max]
glyma.Wm82.gnm2.Glyma.19G032400	3.57568	4.50251	5.73809	8.81642	23.105	11.1351	-1.02544	down	--	--	--	--	--	--	--	--	--	hypothetical protein glysoja_038032 [Glycine soja]
glyma.Wm82.gnm2.Glyma.15G146800	1.40975	1.2084599999999999	1.6337039999999998	3.23316	2.52402	2.87259	-0.75137	down	[G]	Carbohydrate transport and metabolism	Molecular Function: polygalacturonase activity (GO:0004650);; Cellular Component: extracellular region (GO:0005576);; Biological Process: carbohydrate metabolic process (GO:0005975);; Cellular Component: integral component of membrane (GO:0016021);; Biological Process: cell wall organization (GO:0071555);;	--	--	--	--	Glycosyl hydrolases family 28;; Pectate lyase superfamily protein	Probable polygalacturonase OS=Vitis vinifera OX=29760 GN=GSVIVT00026920001 PE=1 SV=1	PREDICTED: probable polygalacturonase isoform X1 [Glycine max]
glyma.Wm82.gnm2.Glyma.07G111500	0.521361	0.486977	0.5050790000000001	1.5073059999999998	1.88794	1.7025839999999999	-1.13867	down	--	--	Cellular Component: integral component of membrane (GO:0016021);;	--	--	--	--	Plant protein of unknown function	UPF0481 protein At3g47200 OS=Arabidopsis thaliana OX=3702 GN=At3g47200 PE=2 SV=1	PREDICTED: UPF0481 protein At3g47200-like [Glycine max]
glyma.Wm82.gnm2.Glyma.07G033500	0.160935	0.34022	0.495083	1.09584	1.34349	1.27495	-1.2866	down	[T]	Signal transduction mechanisms	Molecular Function: ATP binding (GO:0005524);; Cellular Component: plasma membrane (GO:0005886);; Cellular Component: integral component of membrane (GO:0016021);; Molecular Function: ATPase activity, coupled to transmembrane movement of substances (GO:0042626);; Biological Process: transmembrane transport (GO:0055085);;	--	--	[Q]	Secondary metabolites biosynthesis, transport and catabolism	ABC-2 type transporter;; ABC transporter;; Plant PDR ABC transporter associated;; ABC-transporter extracellular N-terminal;; AAA domain, putative AbiEii toxin, Type IV TA system	Pleiotropic drug resistance protein 1 OS=Nicotiana tabacum OX=4097 GN=PDR1 PE=2 SV=1	PREDICTED: pleiotropic drug resistance protein 1-like isoform X1 [Glycine max]
glyma.Wm82.gnm2.Glyma.19G039100	1.54951	1.13159	1.52025	3.85044	3.76836	2.72952	-1.01583	down	[K]	Transcription	Molecular Function: protein serine/threonine kinase activity (GO:0004674);; Molecular Function: transmembrane receptor protein tyrosine kinase activity (GO:0004714);; Molecular Function: ATP binding (GO:0005524);; Cellular Component: integral component of membrane (GO:0016021);; Biological Process: peptidyl-tyrosine phosphorylation (GO:0018108);;	--	--	--	--	Protein kinase domain;; Protein tyrosine kinase;; Leucine rich repeat N-terminal domain;; Leucine rich repeat;; Leucine Rich repeats (2 copies);; Leucine Rich Repeat	Protein NSP-INTERACTING KINASE 1 OS=Arabidopsis thaliana OX=3702 GN=NIK1 PE=1 SV=1	PREDICTED: protein NSP-INTERACTING KINASE 1 [Glycine max]
glyma.Wm82.gnm2.Glyma.13G091200	29.9602	35.3129	30.5673	74.3984	59.1036	72.137	-0.975275	down	[I]	Lipid transport and metabolism	Molecular Function: C-4 methylsterol oxidase activity (GO:0000254);; Molecular Function: iron ion binding (GO:0005506);; Cellular Component: plasma membrane (GO:0005886);; Biological Process: fatty acid biosynthetic process (GO:0006633);; Biological Process: cuticle hydrocarbon biosynthetic process (GO:0006723);; Biological Process: wax biosynthetic process (GO:0010025);; Cellular Component: inte…	--	--	--	--	WAX2 C-terminal domain;; Fatty acid hydroxylase superfamily	Protein ECERIFERUM 3 OS=Arabidopsis thaliana OX=3702 GN=CER3 PE=1 SV=1	PREDICTED: protein ECERIFERUM 3-like [Glycine max]
glyma.Wm82.gnm2.Glyma.13G247200	0.143161	0.179606	0.399958	1.16021	1.58276	2.3418	-1.39825	down	--	--	Molecular Function: DNA binding (GO:0003677);;	K09422|0|gmx:778071|K09422 myb proto-oncogene protein, plant | (RefSeq) MYB77; protein ODORANT1	--	[K]	Transcription	Myb-like DNA-binding domain;; Myb-like DNA-binding domain	Transcription factor MYB102 OS=Arabidopsis thaliana OX=3702 GN=MYB102 PE=2 SV=1	PREDICTED: protein ODORANT1 [Glycine max]
glyma.Wm82.gnm2.Glyma.08G009000	0.690704	0.508776	0.603476	2.7346519999999996	1.7120259999999998	1.3359480000000001	-1.09803	down	[J]	Translation, ribosomal structure and biogenesis	Biological Process: tRNA 3'-terminal CCA addition (GO:0001680);; Molecular Function: RNA binding (GO:0003723);; Molecular Function: hydrolase activity (GO:0016787);; Molecular Function: CTP:tRNA cytidylyltransferase activity (GO:0052927);; Molecular Function: CTP:3'-cytidine-tRNA cytidylyltransferase activity (GO:0052928);; Molecular Function: ATP:3'-cytidine-cytidine-tRNA adenylyltransferase act…	--	--	[J]	Translation, ribosomal structure and biogenesis	Poly A polymerase head domain;; Probable RNA and SrmB- binding site of polymerase A	--	PREDICTED: CCA-adding enzyme-like isoform X1 [Glycine max]
Glycine_max_newGene_3496	5.15468	7.01616	8.5476	13.5155	15.4715	18.9353	-0.97729	down	--	--	--	--	--	--	--	--	--	--
glyma.Wm82.gnm2.Glyma.13G341500	20.5032	23.539	24.6406	56.497	28.7021	46.8295	-0.766897	down	[K]	Transcription	Molecular Function: kinase activity (GO:0016301);; Biological Process: phosphorylation (GO:0016310);;	--	--	[R]	General function prediction only	Leucine rich repeat;; Leucine rich repeat N-terminal domain;; Leucine Rich Repeat;; Leucine Rich repeats (2 copies);; Leucine Rich repeat	DNA damage-repair/toleration protein DRT100 OS=Arabidopsis thaliana OX=3702 GN=DRT100 PE=2 SV=2	DNA-damage-repair/toleration protein DRT100-like precursor [Glycine max]
glyma.Wm82.gnm2.Glyma.10G179400	4.27868	4.21212	4.81931	14.7845	10.2874	11.6518	-1.26279	down	[Q]	Secondary metabolites biosynthesis, transport and catabolism	Biological Process: fatty acid biosynthetic process (GO:0006633);; Cellular Component: integral component of membrane (GO:0016021);; Molecular Function: transferase activity, transferring acyl groups other than amino-acyl groups (GO:0016747);;	K15397|0|gmx:100782027|K15397 3-ketoacyl-CoA synthase [EC:2.3.1.199] | (RefSeq) 3-ketoacyl-CoA synthase 11	Fatty acid elongation (ko00062)	--	--	FAE1/Type III polyketide synthase-like protein;; 3-Oxoacyl-[acyl-carrier-protein (ACP)] synthase III C terminal;; Chalcone and stilbene synthases, C-terminal domain	3-ketoacyl-CoA synthase 11 OS=Arabidopsis thaliana OX=3702 GN=KCS11 PE=1 SV=1	PREDICTED: 3-ketoacyl-CoA synthase 11 [Glycine max]
glyma.Wm82.gnm2.Glyma.01G183100	1.36649	1.10964	1.7171539999999998	2.8634779999999997	2.2073	2.92498	-0.696815	down	[DPM]	Cell cycle control, cell division, chromosome partitioning;; Inorganic ion transport and metabolism;; Cell wall/membrane/envelope biogenesis	Molecular Function: copper ion binding (GO:0005507);; Cellular Component: plant-type cell wall (GO:0009505);; Cellular Component: plasmodesma (GO:0009506);; Molecular Function: oxidoreductase activity, oxidizing metal ions (GO:0016722);; Biological Process: oxidation-reduction process (GO:0055114);;	--	--	[Q]	Secondary metabolites biosynthesis, transport and catabolism	Multicopper oxidase;; Multicopper oxidase;; Multicopper oxidase	L-ascorbate oxidase homolog OS=Nicotiana tabacum OX=4097 PE=2 SV=1	PREDICTED: L-ascorbate oxidase homolog [Glycine max]
glyma.Wm82.gnm2.Glyma.14G087200	29.8661	27.8918	23.6513	42.3572	35.8419	57.7876	-0.588726	down	--	--	Cellular Component: integral component of membrane (GO:0016021);;	--	--	--	--	Gibberellin regulated protein	Snakin-1 OS=Solanum tuberosum OX=4113 GN=SN1 PE=1 SV=1	unknown [Glycine max]
glyma.Wm82.gnm2.Glyma.19G105400	0.573066	0.982048	0.825532	1.82182	1.81654	1.40677	-0.748573	down	--	--	Molecular Function: nucleic acid binding (GO:0003676);; Molecular Function: zinc ion binding (GO:0008270);; Cellular Component: membrane (GO:0016020);;	--	--	--	--	Zinc knuckle	--	PREDICTED: uncharacterized protein LOC100802558 [Glycine max]
glyma.Wm82.gnm2.Glyma.15G149200	2.7696699999999996	2.75634	3.10345	3.84626	4.57305	5.80877	-0.606706	down	--	--	Molecular Function: ligase activity (GO:0016874);;	--	--	--	--	WD domain, G-beta repeat	Putative E3 ubiquitin-protein ligase LIN-1 OS=Lotus japonicus OX=34305 GN=CERBERUS PE=2 SV=2	PREDICTED: putative E3 ubiquitin-protein ligase LIN-1 isoform X2 [Glycine max]
glyma.Wm82.gnm2.Glyma.08G261500	2.71885	3.07767	2.41611	5.58041	5.39987	4.23049	-0.678314	down	--	--	Molecular Function: DNA binding (GO:0003677);; Molecular Function: transcription factor activity, sequence-specific DNA binding (GO:0003700);; Cellular Component: nucleus (GO:0005634);; Biological Process: regulation of transcription, DNA-templated (GO:0006355);;	--	--	--	--	AP2 domain	Ethylene-responsive transcription factor ERF118 OS=Arabidopsis thaliana OX=3702 GN=ERF118 PE=2 SV=1	PREDICTED: ethylene-responsive transcription factor ERF118 [Glycine max]
glyma.Wm82.gnm2.Glyma.19G118900	5.06327	4.57578	4.45925	10.579858999999999	8.10756	7.26288	-0.742494	down	--	--	Molecular Function: zinc ion binding (GO:0008270);;	--	--	[R]	General function prediction only	Zn-finger in Ran binding protein and others	Zinc finger protein VAR3, chloroplastic OS=Arabidopsis thaliana OX=3702 GN=VAR3 PE=1 SV=2	hypothetical protein GLYMA_19G118900 [Glycine max]
glyma.Wm82.gnm2.Glyma.11G071300	1.24935	1.21694	1.47063	2.77293	2.38945	2.5142	-0.705476	down	[G]	Carbohydrate transport and metabolism	Cellular Component: integral component of membrane (GO:0016021);; Molecular Function: mannan endo-1,4-beta-mannosidase activity (GO:0016985);; Biological Process: mannan catabolic process (GO:0046355);;	K19355|0|gmx:100784013|K19355 mannan endo-1,4-beta-mannosidase [EC:3.2.1.78] | (RefSeq) mannan endo-1,4-beta-mannosidase 7-like	Fructose and mannose metabolism (ko00051)	--	--	Cellulase (glycosyl hydrolase family 5)	Mannan endo-1,4-beta-mannosidase 7 OS=Arabidopsis thaliana OX=3702 GN=MAN7 PE=2 SV=1	PREDICTED: mannan endo-1,4-beta-mannosidase 7-like isoform X1 [Glycine max]
glyma.Wm82.gnm2.Glyma.06G004900	3.89137	3.0583	4.1139	13.3096	10.7806	12.0886	-1.44805	down	--	--	--	--	--	--	--	Pollen proteins Ole e I like	--	PREDICTED: uncharacterized protein LOC100807596 [Glycine max]
glyma.Wm82.gnm2.Glyma.18G112500	0	0	0	4.50146	3.56339	4.74231	-1.76863	down	--	--	Cellular Component: nucleus (GO:0005634);; Biological Process: DNA replication-independent nucleosome assembly (GO:0006336);; Molecular Function: nucleosome binding (GO:0031491);;	--	--	--	--	--	--	hypothetical protein glysoja_036282 [Glycine soja]
glyma.Wm82.gnm2.Glyma.09G143900	4.20398	5.42652	5.69932	9.36262	9.29236	7.09658	-0.599219	down	--	--	Cellular Component: integral component of membrane (GO:0016021);;	--	--	--	--	Protein of unknown function (DUF4005);; IQ calmodulin-binding motif	--	PREDICTED: protein IQ-DOMAIN 14-like [Glycine max]
glyma.Wm82.gnm2.Glyma.13G315200	2.188	2.07242	2.57342	6.86388	5.48447	4.28011	-1.01941	down	[C]	Energy production and conversion	Biological Process: carotenoid biosynthetic process (GO:0016117);; Molecular Function: oxidoreductase activity, acting on paired donors, with incorporation or reduction of molecular oxygen (GO:0016705);; Biological Process: oxidation-reduction process (GO:0055114);;	K14593|0|gmx:100795360|K14593 capsanthin/capsorubin synthase [EC:5.3.99.8] | (RefSeq) capsanthin/capsorubin synthase, chromoplastic-like	Carotenoid biosynthesis (ko00906)	--	--	Lycopene cyclase protein;; Pyridine nucleotide-disulphide oxidoreductase;; FAD binding domain;; Tryptophan halogenase	Capsanthin/capsorubin synthase, chromoplastic OS=Citrus sinensis OX=2711 GN=CCS PE=3 SV=1	PREDICTED: capsanthin/capsorubin synthase, chromoplastic-like [Glycine max]
glyma.Wm82.gnm2.Glyma.11G172200	4.35302	3.93497	4.10269	7.26968	7.36893	8.14938	-0.726014	down	[E]	Amino acid transport and metabolism	Molecular Function: 6-phosphofructo-2-kinase activity (GO:0003873);; Molecular Function: ATP binding (GO:0005524);; Biological Process: fructose metabolic process (GO:0006000);; Biological Process: fructose 2,6-bisphosphate metabolic process (GO:0006003);; Cellular Component: integral component of membrane (GO:0016021);; Biological Process: carbohydrate phosphorylation (GO:0046835);; Molecular Fu…	K01103|0|gmx:100800965|K01103 6-phosphofructo-2-kinase / fructose-2,6-biphosphatase 3&#160; [EC:2.7.1.105 3.1.3.46] | (RefSeq) 6-phosphofructo-2-kinase/fructose-2,6-bisphosphatase-like	Fructose and mannose metabolism (ko00051)	[G]	Carbohydrate transport and metabolism	6-phosphofructo-2-kinase;; Histidine phosphatase superfamily (branch 1)	6-phosphofructo-2-kinase/fructose-2,6-bisphosphatase OS=Arabidopsis thaliana OX=3702 GN=FKFBP PE=1 SV=1	hypothetical protein GLYMA_11G172200, partial [Glycine max]
glyma.Wm82.gnm2.Glyma.02G141600	2.04143	1.6638	2.04407	3.57104	3.33843	3.25406	-0.657858	down	[M]	Cell wall/membrane/envelope biogenesis	Cellular Component: Golgi membrane (GO:0000139);; Biological Process: pectin biosynthetic process (GO:0045489);; Molecular Function: polygalacturonate 4-alpha-galacturonosyltransferase activity (GO:0047262);; Biological Process: cell wall organization (GO:0071555);;	K13648|0|gmx:100819255|K13648 alpha-1,4-galacturonosyltransferase [EC:2.4.1.43] | (RefSeq) probable galacturonosyltransferase 6	Starch and sucrose metabolism (ko00500);; Amino sugar and nucleotide sugar metabolism (ko00520)	--	--	Glycosyl transferase family 8	Probable galacturonosyltransferase 6 OS=Arabidopsis thaliana OX=3702 GN=GAUT6 PE=2 SV=1	PREDICTED: probable galacturonosyltransferase 6 isoform X2 [Glycine max]
glyma.Wm82.gnm2.Glyma.10G025100	2.86244	2.47986	2.57724	4.94185	4.28454	4.56611	-0.629862	down	--	--	--	--	--	--	--	Plant organelle RNA recognition domain	Protein WHAT&apos;S THIS FACTOR 1 homolog OS=Arabidopsis thaliana OX=3702 GN=At4g01037 PE=3 SV=1	PREDICTED: protein ROOT PRIMORDIUM DEFECTIVE 1 [Glycine max]
glyma.Wm82.gnm2.Glyma.05G210900	18.4292	15.1645	18.1459	27.8397	27.1182	30.6852	-0.630916	down	[G]	Carbohydrate transport and metabolism	Molecular Function: polygalacturonase activity (GO:0004650);; Biological Process: carbohydrate metabolic process (GO:0005975);;	--	--	--	--	Glycosyl hydrolases family 28;; Pectate lyase superfamily protein	Probable polygalacturonase OS=Vitis vinifera OX=29760 GN=GSVIVT00026920001 PE=1 SV=1	PREDICTED: probable polygalacturonase isoform X1 [Glycine max]
glyma.Wm82.gnm2.Glyma.10G158300	0	0.110463	0.10844899999999999	9.782471000000001	5.79701	8.55131	-3.8727	down	[O]	Posttranslational modification, protein turnover, chaperones	Cellular Component: cytosol (GO:0005829);;	--	--	--	--	DnaJ domain	Chaperone protein dnaJ A6, chloroplastic OS=Arabidopsis thaliana OX=3702 GN=DJA6 PE=2 SV=2	PREDICTED: dnaJ homolog subfamily B member 14-like [Glycine max]
glyma.Wm82.gnm2.Glyma.11G112800	0.284388	0.243859	0.406126	1.03833	1.00293	1.35755	-0.846859	down	--	--	Molecular Function: transcription factor activity, transcription factor binding (GO:0000989);; Cellular Component: nucleus (GO:0005634);; Biological Process: regulation of transcription, DNA-templated (GO:0006355);; Molecular Function: zinc ion binding (GO:0008270);; Biological Process: photomorphogenesis (GO:0009640);; Cellular Component: membrane (GO:0016020);;	--	--	--	--	B-box zinc finger	B-box zinc finger protein 21 OS=Arabidopsis thaliana OX=3702 GN=BBX21 PE=1 SV=1	PREDICTED: B-box zinc finger protein 20 [Glycine max]
glyma.Wm82.gnm2.Glyma.17G176200	12.518934999999999	14.6323	11.121842000000001	27.4258	23.178525999999998	20.900252000000002	-0.725881	down	[IQR]	Lipid transport and metabolism;; Secondary metabolites biosynthesis, transport and catabolism;; General function prediction only	--	--	--	[I]	Lipid transport and metabolism	short chain dehydrogenase;; Enoyl-(Acyl carrier protein) reductase	Short-chain dehydrogenase reductase 3a OS=Arabidopsis thaliana OX=3702 GN=SDR3a PE=2 SV=1	hypothetical protein GLYMA_17G176200 [Glycine max]
glyma.Wm82.gnm2.Glyma.02G142500	6.42226	7.2241	10.2323	16.2795	13.5052	42.8054	-1.08877	down	--	--	Cellular Component: nucleus (GO:0005634);; Biological Process: regulation of transcription, DNA-templated (GO:0006355);; Biological Process: auxin-activated signaling pathway (GO:0009734);;	K14484|4.46712e-84|gmx:100780214|K14484 auxin-responsive protein IAA | (RefSeq) auxin-induced protein AUX28-like	Plant hormone signal transduction (ko04075)	--	--	AUX/IAA family	Auxin-induced protein AUX28 OS=Glycine max OX=3847 GN=AUX28 PE=2 SV=1	hypothetical protein GLYMA_02G142500 [Glycine max]
glyma.Wm82.gnm2.Glyma.15G265200	2.76301	2.42291	2.57989	4.303	5.61968	10.1271	-1.01105	down	[L]	Replication, recombination and repair	Biological Process: base-excision repair (GO:0006284);; Molecular Function: DNA-3-methyladenine glycosylase activity (GO:0008725);;	K01246|0|gmx:100811352|K01246 DNA-3-methyladenine glycosylase I [EC:3.2.2.20] | (RefSeq) probable GMP synthase [glutamine-hydrolyzing]	Base excision repair (ko03410)	--	--	Methyladenine glycosylase	--	PREDICTED: probable GMP synthase [glutamine-hydrolyzing] isoform X1 [Glycine max]
glyma.Wm82.gnm2.Glyma.04G235400	3.9907459999999997	4.54454	4.83395	9.63506	7.393082000000001	9.27158	-0.811901	down	--	--	--	--	--	--	--	Protein of unknown function (DUF4005);; IQ calmodulin-binding motif	Protein IQ-DOMAIN 1 OS=Arabidopsis thaliana OX=3702 GN=IQD1 PE=1 SV=1	calmodulin-binding domain-containing protein IQD13 [Glycine max]
glyma.Wm82.gnm2.Glyma.01G226000	11.895455999999998	11.0972	9.94402	15.465416000000001	17.145129999999998	20.826449999999998	-0.585692	down	--	--	Biological Process: lipid metabolic process (GO:0006629);; Cellular Component: integral component of membrane (GO:0016021);; Molecular Function: hydrolase activity (GO:0016787);;	--	--	--	--	Lipase (class 3)	GDSL esterase/lipase At4g10955 OS=Arabidopsis thaliana OX=3702 GN=At4g10955 PE=2 SV=1	PREDICTED: GDSL esterase/lipase At4g10955 isoform X1 [Glycine max]
Glycine_max_newGene_2065	0	0	0	1.22033	1.00183	1.10698	-1.95357	down	--	--	--	--	--	--	--	--	--	--
glyma.Wm82.gnm2.Glyma.07G183200	5.52221	6.9572	6.89644	13.7666	12.1688	9.0708	-0.691925	down	[G]	Carbohydrate transport and metabolism	Biological Process: flavonoid biosynthetic process (GO:0009813);; Cellular Component: intracellular membrane-bounded organelle (GO:0043231);; Biological Process: flavonoid glucuronidation (GO:0052696);; Molecular Function: quercetin 3-O-glucosyltransferase activity (GO:0080043);; Molecular Function: quercetin 7-O-glucosyltransferase activity (GO:0080044);;	--	--	[GC]	Carbohydrate transport and metabolism;; Energy production and conversion	UDP-glucoronosyl and UDP-glucosyl transferase	UDP-glycosyltransferase 78D2 OS=Arabidopsis thaliana OX=3702 GN=UGT78D2 PE=2 SV=1	UDP-glucose:flavonoid 3-O-glucosyltransferase [Glycine max]
glyma.Wm82.gnm2.Glyma.04G188100	1.4387	2.10589	2.35318	3.68478	3.22784	4.77511	-0.713211	down	[G]	Carbohydrate transport and metabolism	Biological Process: flavonoid biosynthetic process (GO:0009813);; Cellular Component: intracellular membrane-bounded organelle (GO:0043231);; Biological Process: flavonoid glucuronidation (GO:0052696);; Molecular Function: quercetin 3-O-glucosyltransferase activity (GO:0080043);; Molecular Function: quercetin 7-O-glucosyltransferase activity (GO:0080044);;	--	--	[GC]	Carbohydrate transport and metabolism;; Energy production and conversion	UDP-glucoronosyl and UDP-glucosyl transferase	UDP-glycosyltransferase 87A2 OS=Arabidopsis thaliana OX=3702 GN=UGT87A2 PE=1 SV=1	hypothetical protein GLYMA_04G188100 [Glycine max]
glyma.Wm82.gnm2.Glyma.13G230800	0.617086	0.426889	1.01356	1.89972	2.53897	1.60021	-0.962543	down	--	--	Cellular Component: Golgi apparatus (GO:0005794);; Cellular Component: integral component of membrane (GO:0016021);; Molecular Function: O-acetyltransferase activity (GO:0016413);; Biological Process: cell wall organization or biogenesis (GO:0071554);;	--	--	--	--	GDSL/SGNH-like Acyl-Esterase family found in Pmr5 and Cas1p;; PMR5 N terminal Domain	Protein trichome birefringence-like 38 OS=Arabidopsis thaliana OX=3702 GN=TBL38 PE=2 SV=1	hypothetical protein GLYMA_13G230800 [Glycine max]
glyma.Wm82.gnm2.Glyma.16G091100	22.9013	19.8596	20.645	46.6448	28.7874	33.0532	-0.645077	down	[G]	Carbohydrate transport and metabolism	Cellular Component: endoplasmic reticulum (GO:0005783);; Biological Process: biosynthetic process (GO:0009058);; Cellular Component: membrane (GO:0016020);; Molecular Function: hydrolase activity, acting on ester bonds (GO:0016788);; Molecular Function: strictosidine synthase activity (GO:0016844);;	--	--	[R]	General function prediction only	Strictosidine synthase;; SMP-30/Gluconolaconase/LRE-like region;; Arylesterase	Protein STRICTOSIDINE SYNTHASE-LIKE 10 OS=Arabidopsis thaliana OX=3702 GN=SSL10 PE=2 SV=1	PREDICTED: protein STRICTOSIDINE SYNTHASE-LIKE 10-like [Glycine max]
glyma.Wm82.gnm2.Glyma.03G214600	0.062754	0.504753	0.203101	1.70602	1.6148	3.28895	-1.2056	down	--	--	Molecular Function: enzyme inhibitor activity (GO:0004857);; Biological Process: negative regulation of catalytic activity (GO:0043086);;	--	--	--	--	Plant invertase/pectin methylesterase inhibitor	Pectinesterase inhibitor 6 OS=Arabidopsis thaliana OX=3702 GN=PMEI6 PE=2 SV=1	PREDICTED: 21 kDa protein-like [Glycine max]
glyma.Wm82.gnm2.Glyma.01G244600	0.692844	1.50276	0.83608	3.3348	3.11305	3.61745	-1.21707	down	[K]	Transcription	Cellular Component: integral component of membrane (GO:0016021);;	--	--	--	--	Leucine rich repeat;; Leucine Rich Repeat;; Leucine rich repeat N-terminal domain	Uncharacterized protein At4g06744 OS=Arabidopsis thaliana OX=3702 GN=At4g06744 PE=2 SV=1	PREDICTED: uncharacterized protein At4g06744-like [Glycine max]
Glycine_max_newGene_376	0.050985	0.123909	0.14715899999999998	1.13329	0.7319819999999999	0.72882	-1.18328	down	--	--	--	--	--	--	--	--	--	PREDICTED: uncharacterized protein LOC100809707 [Glycine max]
glyma.Wm82.gnm2.Glyma.01G019700	2.03748	2.2831	2.57085	3.78424	6.47972	6.3872670000000005	-0.948026	down	--	--	Molecular Function: 2-alkenal reductase [NAD(P)] activity (GO:0032440);; Molecular Function: protein dimerization activity (GO:0046983);; Biological Process: oxidation-reduction process (GO:0055114);;	--	--	--	--	Helix-loop-helix DNA-binding domain	Transcription factor bHLH93 OS=Arabidopsis thaliana OX=3702 GN=BHLH93 PE=1 SV=1	PREDICTED: transcription factor bHLH93-like isoform X1 [Glycine max]
glyma.Wm82.gnm2.Glyma.08G298700	5.05326	3.9303	5.33333	12.4088	8.68701	12.9428	-0.891029	down	--	--	Molecular Function: protein dimerization activity (GO:0046983);;	--	--	--	--	Helix-loop-helix DNA-binding domain	Transcription factor PRE6 OS=Arabidopsis thaliana OX=3702 GN=PRE6 PE=1 SV=1	PREDICTED: transcription factor PRE6 [Glycine max]
glyma.Wm82.gnm2.Glyma.19G071500	9.4945	9.6804	5.9631620000000005	15.7511	12.664325000000002	15.5443	-0.653831	down	--	--	--	K11650|0|gmx:100789681|K11650 SWI/SNF-related matrix-associated actin-dependent regulator of chromatin subfamily D | (RefSeq) SWI/SNF complex component SNF12 homolog	--	[BK]	Chromatin structure and dynamics;; Transcription	SWIB/MDM2 domain	SWI/SNF complex component SNF12 homolog OS=Arabidopsis thaliana OX=3702 GN=At5g14170 PE=1 SV=1	PREDICTED: SWI/SNF complex component SNF12 homolog [Glycine max]
glyma.Wm82.gnm2.Glyma.10G109200	1.02992	0.798233	0.933507	1.75828	2.2023390000000003	1.82317	-0.779154	down	[W]	Extracellular structures	Molecular Function: protein serine/threonine kinase activity (GO:0004674);; Molecular Function: ATP binding (GO:0005524);; Cellular Component: plasma membrane (GO:0005886);; Biological Process: protein phosphorylation (GO:0006468);; Biological Process: defense response (GO:0006952);; Cellular Component: plasmodesma (GO:0009506);; Cellular Component: integral component of membrane (GO:0016021);;	K04733|0|gmx:100783647|K04733 interleukin-1 receptor-associated kinase 4 [EC:2.7.11.1] | (RefSeq) cysteine-rich receptor-like protein kinase 25	--	--	--	Protein kinase domain;; Protein tyrosine kinase;; Salt stress response/antifungal	Cysteine-rich receptor-like protein kinase 25 OS=Arabidopsis thaliana OX=3702 GN=CRK25 PE=3 SV=1	PREDICTED: cysteine-rich receptor-like protein kinase 25 isoform X1 [Glycine max]
glyma.Wm82.gnm2.Glyma.15G117500	2.53556	1.61134	2.7622160000000004	4.18016	4.77158	4.41035	-0.73406	down	[H]	Coenzyme transport and metabolism	Molecular Function: magnesium ion binding (GO:0000287);; Molecular Function: holo-[acyl-carrier-protein] synthase activity (GO:0008897);; Cellular Component: integral component of membrane (GO:0016021);; Biological Process: lysine biosynthetic process via aminoadipic acid (GO:0019878);;	K06133|0|gmx:100775352|K06133 4'-phosphopantetheinyl transferase [EC:2.7.8.-] | (RefSeq) L-aminoadipate-semialdehyde dehydrogenase-phosphopantetheinyl transferase-like	Pantothenate and CoA biosynthesis (ko00770)	[EH]	Amino acid transport and metabolism;; Coenzyme transport and metabolism	4'-phosphopantetheinyl transferase superfamily	--	PREDICTED: L-aminoadipate-semialdehyde dehydrogenase-phosphopantetheinyl transferase-like isoform X1 [Glycine max]
glyma.Wm82.gnm2.Glyma.11G182100	10.6013	10.5884	9.1961	22.9656	37.0866	48.5941	-1.46758	down	--	--	--	--	--	--	--	Pollen proteins Ole e I like	--	hypothetical protein GLYMA_11G182100 [Glycine max]
glyma.Wm82.gnm2.Glyma.18G268900	0.239232	0.309995	0.3122	0.748996	0.773644	0.869159	-0.979427	down	--	--	Biological Process: regulation of monopolar cell growth (GO:0051513);;	--	--	--	--	Domain of unknown function (DUF4378);; DUF761-associated sequence motif	Protein LONGIFOLIA 2 OS=Arabidopsis thaliana OX=3702 GN=LNG2 PE=1 SV=1	PREDICTED: protein LONGIFOLIA 1-like isoform X1 [Glycine max]
glyma.Wm82.gnm2.Glyma.11G160000	7.82424	4.54971	10.713	25.1123	26.6522	55.3351	-1.6481	down	--	--	Cellular Component: extracellular region (GO:0005576);; Cellular Component: cell wall (GO:0005618);; Biological Process: plant-type cell wall organization (GO:0009664);; Cellular Component: membrane (GO:0016020);;	--	--	--	--	Pollen allergen;; Lytic transglycolase	Expansin-A8 OS=Arabidopsis thaliana OX=3702 GN=EXPA8 PE=2 SV=1	hypothetical protein GLYMA_11G160000 [Glycine max]
glyma.Wm82.gnm2.Glyma.15G162800	0.675301	0.282267	0.376839	2.99604	3.02139	3.86668	-1.65748	down	--	--	--	--	--	--	--	--	Transcription factor bHLH146 OS=Arabidopsis thaliana OX=3702 GN=BHLH146 PE=2 SV=1	hypothetical protein GLYMA_15G162800 [Glycine max]
glyma.Wm82.gnm2.Glyma.20G033900	14.2944	12.5707	13.8854	35.48	24.2877	33.3569	-0.996735	down	--	--	Cellular Component: extracellular region (GO:0005576);; Cellular Component: cell wall (GO:0005618);; Biological Process: plant-type cell wall organization (GO:0009664);; Cellular Component: integral component of membrane (GO:0016021);;	--	--	--	--	Pollen allergen;; Lytic transglycolase	Expansin-A15 OS=Arabidopsis thaliana OX=3702 GN=EXPA15 PE=2 SV=2	hypothetical protein GLYMA_20G033900 [Glycine max]
glyma.Wm82.gnm2.Glyma.19G074900	0.7833330000000001	1.26597	0.937943	2.2036930000000003	1.5803889999999998	1.9606	-0.687685	down	[K]	Transcription	Biological Process: activation of MAPKK activity (GO:0000186);; Molecular Function: MAP kinase kinase kinase activity (GO:0004709);; Molecular Function: transmembrane receptor protein tyrosine kinase activity (GO:0004714);; Molecular Function: ATP binding (GO:0005524);; Cellular Component: intracellular (GO:0005622);; Cellular Component: integral component of membrane (GO:0016021);; Biological Pr…	--	--	--	--	Protein tyrosine kinase;; Protein kinase domain;; Leucine rich repeat;; Leucine Rich repeats (2 copies)	Probable inactive leucine-rich repeat receptor-like protein kinase At3g03770 OS=Arabidopsis thaliana OX=3702 GN=At3g03770 PE=2 SV=1	PREDICTED: probable inactive leucine-rich repeat receptor-like protein kinase At3g03770 [Glycine max]
glyma.Wm82.gnm2.Glyma.17G253700	6.504366999999999	5.557046000000001	6.51185	10.8697	9.87245	10.1551	-0.617208	down	[M]	Cell wall/membrane/envelope biogenesis	Molecular Function: transferase activity (GO:0016740);;	--	--	[M]	Cell wall/membrane/envelope biogenesis	Glycosyl-transferase family 4;; Glycosyl transferases group 1;; Glycosyl transferases group 1	--	PREDICTED: uncharacterized protein LOC102660192 isoform X1 [Glycine max]
glyma.Wm82.gnm2.Glyma.14G014200	0.851096	0.385629	1.52271	1.63708	3.27757	4.27243	-0.90949	down	--	--	Cellular Component: integral component of membrane (GO:0016021);;	--	--	--	--	--	--	PREDICTED: uncharacterized protein LOC100801579 [Glycine max]
glyma.Wm82.gnm2.Glyma.19G129500	1.98671	1.40419	1.79235	10.0247	8.33448	9.15596	-1.99321	down	--	--	Molecular Function: serine-type endopeptidase activity (GO:0004252);; Biological Process: proteolysis (GO:0006508);; Cellular Component: integral component of membrane (GO:0016021);;	--	--	[S]	Function unknown	UBA/TS-N domain;; Rhomboid family	Rhomboid-like protein 20 OS=Arabidopsis thaliana OX=3702 GN=RBL20 PE=2 SV=1	hypothetical protein GLYMA_19G129500 [Glycine max]
glyma.Wm82.gnm2.Glyma.13G100100	2.1427169999999998	2.22734	2.75986	5.22355	5.18077	6.23646	-1.02239	down	[O]	Posttranslational modification, protein turnover, chaperones	Molecular Function: serine-type endopeptidase activity (GO:0004252);; Cellular Component: cell wall (GO:0005618);; Biological Process: proteolysis (GO:0006508);; Cellular Component: membrane (GO:0016020);;	--	--	--	--	Subtilase family;; Peptidase inhibitor I9;; Fn3-like domain;; PA domain	Subtilisin-like protease SBT2.5 OS=Arabidopsis thaliana OX=3702 GN=SBT2.5 PE=2 SV=1	PREDICTED: subtilisin-like protease SBT2.5 [Glycine max]
glyma.Wm82.gnm2.Glyma.02G243800	1.4861	1.99914	1.96301	4.63852	2.91586	3.4193	-0.758848	down	--	--	Cellular Component: nucleus (GO:0005634);; Biological Process: mitotic cell cycle (GO:0007067);;	--	--	[S]	Function unknown	--	--	PREDICTED: uncharacterized protein LOC100527920 isoform X3 [Glycine max]
glyma.Wm82.gnm2.Glyma.07G049100	0.777388	0.591607	1.07399	7.35042	2.92052	2.44724	-1.45674	down	--	--	Molecular Function: protein dimerization activity (GO:0046983);;	--	--	--	--	Helix-loop-helix DNA-binding domain	Transcription factor bHLH67 OS=Arabidopsis thaliana OX=3702 GN=BHLH67 PE=2 SV=1	PREDICTED: transcription factor bHLH57 [Glycine max]
glyma.Wm82.gnm2.Glyma.04G133400	10.7324	10.9843	11.9444	12.9668	23.5682	23.0403	-0.660547	down	--	--	--	--	--	--	--	--	Protein LNK3 OS=Arabidopsis thaliana OX=3702 GN=LNK3 PE=1 SV=1	PREDICTED: uncharacterized protein LOC100785636 [Glycine max]
glyma.Wm82.gnm2.Glyma.14G197300	0.312741	0.64888	0.461092	1.31661	1.88119	2.88907	-0.991971	down	--	--	--	--	--	--	--	Protein of unknown function (DUF640)	Protein LIGHT-DEPENDENT SHORT HYPOCOTYLS 6 OS=Arabidopsis thaliana OX=3702 GN=LSH6 PE=1 SV=1	PREDICTED: protein LIGHT-DEPENDENT SHORT HYPOCOTYLS 6-like [Vigna angularis]
glyma.Wm82.gnm2.Glyma.09G134800	0.683362	0.400258	0.429663	1.83361	1.7785	1.67112	-1.21145	down	[P]	Inorganic ion transport and metabolism	Molecular Function: arsenite transmembrane transporter activity (GO:0015105);; Biological Process: arsenite transport (GO:0015700);; Cellular Component: integral component of membrane (GO:0016021);; Biological Process: anion transmembrane transport (GO:0098656);;	--	--	[P]	Inorganic ion transport and metabolism	Citrate transporter	Silicon efflux transporter LSI3 OS=Oryza sativa subsp. japonica OX=39947 GN=LSI3 PE=2 SV=1	PREDICTED: putative transporter arsB [Glycine max]
glyma.Wm82.gnm2.Glyma.01G234500	3.47952	3.0092	2.38347	7.28406	6.81388	4.6025	-0.794303	down	[M]	Cell wall/membrane/envelope biogenesis	Molecular Function: transferase activity (GO:0016740);;	--	--	--	--	--	Protein CDI OS=Arabidopsis thaliana OX=3702 GN=CDI PE=2 SV=1	PREDICTED: protein CDI-like [Glycine max]
glyma.Wm82.gnm2.Glyma.08G049200	14.4391	18.7968	15.8068	34.2652	22.3195	25.9603	-0.617161	down	--	--	Molecular Function: DNA binding (GO:0003677);; Molecular Function: metal ion binding (GO:0046872);;	--	--	--	--	--	IRK-interacting protein OS=Arabidopsis thaliana OX=3702 GN=IRKI PE=1 SV=1	PREDICTED: IRK-interacting protein-like [Glycine max]
glyma.Wm82.gnm2.Glyma.07G242400	0.314694	0.141598	0.022308	0.737266	0.985713	1.56768	-1.07222	down	[M]	Cell wall/membrane/envelope biogenesis	Molecular Function: catalytic activity (GO:0003824);; Molecular Function: coenzyme binding (GO:0050662);;	--	--	--	--	NAD dependent epimerase/dehydratase family	3-oxo-Delta(4,5)-steroid 5-beta-reductase OS=Arabidopsis thaliana OX=3702 GN=VEP1 PE=1 SV=1	PREDICTED: 3-oxo-Delta(4,5)-steroid 5-beta-reductase-like [Glycine max]
glyma.Wm82.gnm2.Glyma.04G181500	3.6143	3.67361	3.08296	6.88575	6.270460000000001	6.91118	-0.774686	down	--		Biological Process: activation of MAPKK activity (GO:0000186);; Molecular Function: MAP kinase kinase kinase activity (GO:0004709);; Molecular Function: ATP binding (GO:0005524);; Cellular Component: intracellular (GO:0005622);;	--	--	[T]	Signal transduction mechanisms	Protein tyrosine kinase;; Protein kinase domain	Serine/threonine-protein kinase HT1 OS=Arabidopsis thaliana OX=3702 GN=HT1 PE=1 SV=1	PREDICTED: serine/threonine-protein kinase HT1-like [Glycine max]
Glycine_max_newGene_327	4.94731	5.69645	5.48433	16.2105	12.4549	10.8292	-1.38612	down	--	--	Molecular Function: Rho guanyl-nucleotide exchange factor activity (GO:0005089);; Biological Process: positive regulation of GTPase activity (GO:0043547);;	--	--	--	--	--	Rop guanine nucleotide exchange factor 5 OS=Arabidopsis thaliana OX=3702 GN=ROPGEF5 PE=2 SV=1	hypothetical protein glysoja_045464 [Glycine soja]
glyma.Wm82.gnm2.Glyma.19G024200	9.26115	8.87833	11.3859	17.099	15.9062	29.2366	-0.856831	down	--	--	Cellular Component: extracellular region (GO:0005576);; Cellular Component: cell wall (GO:0005618);; Biological Process: plant-type cell wall organization (GO:0009664);; Cellular Component: membrane (GO:0016020);;	--	--	--	--	Pollen allergen;; Lytic transglycolase	Expansin-A15 OS=Arabidopsis thaliana OX=3702 GN=EXPA15 PE=2 SV=2	hypothetical protein GLYMA_19G024200 [Glycine max]
glyma.Wm82.gnm2.Glyma.13G005500	1.11839	0.851115	1.46996	5.0788	2.98239	5.22014	-1.4155	down	--	--	Molecular Function: structural constituent of cell wall (GO:0005199);;	--	--	--	--	Hydrophobic seed protein;; Protease inhibitor/seed storage/LTP family;; Probable lipid transfer	36.4 kDa proline-rich protein OS=Solanum lycopersicum OX=4081 GN=TPRP-F1 PE=2 SV=1	unknown [Glycine max]
glyma.Wm82.gnm2.Glyma.18G259400	2.51457	4.7545	4.45958	10.0466	10.451	13.1506	-1.0512	down	--	--	--	--	--	--	--	Gibberellin regulated protein	Gibberellin-regulated protein 4 OS=Arabidopsis thaliana OX=3702 GN=GASA4 PE=1 SV=2	uncharacterized protein LOC100787539 precursor [Glycine max]
glyma.Wm82.gnm2.Glyma.19G050800	0.513794	1.07986	1.1346	2.06808	2.93962	3.54672	-1.04349	down	[IR]	Lipid transport and metabolism;; General function prediction only	Cellular Component: integral component of membrane (GO:0016021);; Molecular Function: hydrolase activity, acting on ester bonds (GO:0016788);; Molecular Function: 9,9'-dicis-carotene:quinone oxidoreductase activity (GO:0052886);; Molecular Function: 7,9,9'-tricis-neurosporene:quinone oxidoreductase activity (GO:0052887);; Biological Process: 9,9'-di-cis-zeta-carotene desaturation to 7,9,7',9'-tet…	--	--	--	--	GDSL-like Lipase/Acylhydrolase	GDSL esterase/lipase At5g33370 OS=Arabidopsis thaliana OX=3702 GN=At5g33370 PE=2 SV=1	PREDICTED: GDSL esterase/lipase At5g33370-like [Glycine max]
glyma.Wm82.gnm2.Glyma.15G266100	3.9706040000000002	3.84701	4.00788	9.86348	10.0344	8.308694000000001	-1.057	down	--	--	Cellular Component: integral component of membrane (GO:0016021);;	--	--	--	--	Neprosin;; Neprosin activation peptide	--	uncharacterized protein LOC100813504 precursor [Glycine max]
glyma.Wm82.gnm2.Glyma.12G035700	19.6032	12.4243	21.9152	30.4291	30.7862	40.8494	-0.732157	down	--	--	Biological Process: response to auxin (GO:0009733);;	K14488|3.64683e-72|gmx:100500265|K14488 SAUR family protein | (RefSeq) uncharacterized LOC100500265	Plant hormone signal transduction (ko04075)	--	--	Auxin responsive protein	Auxin-responsive protein SAUR50 OS=Arabidopsis thaliana OX=3702 GN=SAUR50 PE=1 SV=1	ARG7 auxin responsive family protein [Glycine max]
glyma.Wm82.gnm2.Glyma.19G214200	0.507768	0.419023	0.506268	1.24747	1.14752	1.65524	-0.85383	down	[M]	Cell wall/membrane/envelope biogenesis	Biological Process: polysaccharide biosynthetic process (GO:0000271);; Cellular Component: Golgi apparatus (GO:0005794);; Molecular Function: transferase activity, transferring glycosyl groups (GO:0016757);;	--	--	--	--	Glycosyl transferase family 8	Probable galacturonosyltransferase-like 7 OS=Arabidopsis thaliana OX=3702 GN=GATL7 PE=2 SV=1	PREDICTED: probable galacturonosyltransferase-like 7 [Glycine max]
glyma.Wm82.gnm2.Glyma.17G071000	10.2475	9.80119	8.23715	20.2539	15.7405	16.1446	-0.69484	down	--	--	Cellular Component: integral component of membrane (GO:0016021);;	--	--	--	--	--	--	PREDICTED: uncharacterized protein LOC100778234 [Glycine max]
glyma.Wm82.gnm2.Glyma.09G206300	0.961066	1.08783	1.12329	2.26118	1.38548	2.14727	-0.675594	down	[V]	Defense mechanisms	Molecular Function: ATP binding (GO:0005524);; Cellular Component: integral component of membrane (GO:0016021);; Molecular Function: ATPase activity, coupled to transmembrane movement of substances (GO:0042626);; Biological Process: transmembrane transport (GO:0055085);;	K05658|0|gmx:100810688|K05658 ATP-binding cassette, subfamily B (MDR/TAP), member 1 [EC:3.6.3.44] | (RefSeq) ABC transporter B family member 2-like	ABC transporters (ko02010)	[Q]	Secondary metabolites biosynthesis, transport and catabolism	ABC transporter transmembrane region;; ABC transporter;; RecF/RecN/SMC N terminal domain;; Predicted ATPase of the ABC class;; Zeta toxin;; AAA ATPase domain;; P-loop containing region of AAA domain;; ATPase family associated with various cellular activities (AAA)	ABC transporter B family member 2 OS=Arabidopsis thaliana OX=3702 GN=ABCB2 PE=1 SV=3	PREDICTED: ABC transporter B family member 2-like [Glycine max]
glyma.Wm82.gnm2.Glyma.01G210600	0.813683	0.862277	1.01262	2.4245720000000004	1.53266	2.66367	-0.859256	down	--	--	--	K20456|0|gmx:100819924|K20456 oxysterol-binding protein 1 | (RefSeq) oxysterol-binding protein-related protein 2A-like	--	[I]	Lipid transport and metabolism	Oxysterol-binding protein;; Pleckstrin homology domain;; PH domain	Oxysterol-binding protein-related protein 2A OS=Arabidopsis thaliana OX=3702 GN=ORP2A PE=2 SV=1	PREDICTED: oxysterol-binding protein-related protein 2A-like isoform X3 [Glycine max]
glyma.Wm82.gnm2.Glyma.10G245400	0.9256569999999998	0.792911	1.21555	2.0295210000000004	1.43356	1.80547	-0.668651	down	--	--	Molecular Function: actin binding (GO:0003779);; Molecular Function: kinase activity (GO:0016301);; Biological Process: phosphorylation (GO:0016310);;	--	--	--	--	KIP1-like protein	Protein NETWORKED 1A OS=Arabidopsis thaliana OX=3702 GN=NET1A PE=1 SV=1	hypothetical protein GLYMA_10G245400 [Glycine max]
glyma.Wm82.gnm2.Glyma.05G056000	5.513272000000001	5.820523000000001	8.282079999999999	13.7121	13.8246	17.9578	-0.978261	down	--	--	Biological Process: multicellular organism development (GO:0007275);;	--	--	--	--	YABBY protein	Axial regulator YABBY 1 OS=Arabidopsis thaliana OX=3702 GN=YAB1 PE=1 SV=1	transcription factor YABBY7 isoform 1 [Glycine max]
glyma.Wm82.gnm2.Glyma.13G301100	3.0970440000000004	3.25471	3.04331	5.6040209999999995	4.63346	5.7774280000000005	-0.644939	down	--	--	Cellular Component: endosome (GO:0005768);; Biological Process: intracellular protein transport (GO:0006886);; Biological Process: vesicle docking involved in exocytosis (GO:0006904);; Biological Process: endosome organization (GO:0007032);; Biological Process: lysosome organization (GO:0007040);; Molecular Function: protein binding, bridging (GO:0030674);; Cellular Component: HOPS complex (GO:00…	K20181|0|gmx:100793073|K20181 vacuolar protein sorting-associated protein 18 | (RefSeq) vacuolar protein sorting-associated protein 18 homolog	--	[U]	Intracellular trafficking, secretion, and vesicular transport	Pep3/Vps18/deep orange family;; Region in Clathrin and VPS	--	hypothetical protein GLYMA_13G301100 [Glycine max]
glyma.Wm82.gnm2.Glyma.15G051900	23.898	21.812634000000003	20.620936999999998	46.3298	40.2547	46.4678	-0.880672	down	--	--	Cellular Component: cytoplasm (GO:0005737);; Biological Process: metal ion transport (GO:0030001);; Molecular Function: transition metal ion binding (GO:0046914);; Biological Process: cellular transition metal ion homeostasis (GO:0046916);;	--	--	[P]	Inorganic ion transport and metabolism	Heavy-metal-associated domain	Protein SODIUM POTASSIUM ROOT DEFECTIVE 1 OS=Arabidopsis thaliana OX=3702 GN=NAKR1 PE=1 SV=1	PREDICTED: uncharacterized protein LOC100814406 isoform X1 [Glycine max]
glyma.Wm82.gnm2.Glyma.17G100900	1.71274	1.18471	3.09603	3.43958	9.48741	5.28613	-0.857418	down	--	--	Cellular Component: integral component of membrane (GO:0016021);;	--	--	--	--	--	--	PREDICTED: uncharacterized protein LOC100527473 [Glycine max]
glyma.Wm82.gnm2.Glyma.14G006600	1.11052	2.20378	1.60083	3.0205	3.62934	4.07334	-0.75622	down	[T]	Signal transduction mechanisms	Molecular Function: protein serine/threonine kinase activity (GO:0004674);; Molecular Function: ATP binding (GO:0005524);; Cellular Component: cytosol (GO:0005829);; Biological Process: protein phosphorylation (GO:0006468);; Biological Process: intracellular signal transduction (GO:0035556);;	K08867|0|gmx:100807414|K08867 WNK lysine deficient protein kinase [EC:2.7.11.1] | (RefSeq) probable serine/threonine-protein kinase WNK11	--	[R]	General function prediction only	Protein kinase domain;; Protein tyrosine kinase	Probable serine/threonine-protein kinase WNK11 OS=Arabidopsis thaliana OX=3702 GN=WNK11 PE=2 SV=1	PREDICTED: probable serine/threonine-protein kinase WNK11 [Glycine max]
glyma.Wm82.gnm2.Glyma.07G030000	3.58168	4.03922	4.43207	11.508	8.238166000000001	7.330710000000001	-0.95023	down	[I]	Lipid transport and metabolism	Biological Process: fatty acid biosynthetic process (GO:0006633);; Cellular Component: integral component of membrane (GO:0016021);; Molecular Function: oxidoreductase activity, acting on paired donors, with oxidation of a pair of donors resulting in the reduction of molecular oxygen to two molecules of water (GO:0016717);; Biological Process: oxidation-reduction process (GO:0055114);;	K20416|0|gmx:100786391|K20416 palmitoyl-[glycerolipid] 7-desaturase [EC:1.14.19.42] | (RefSeq) palmitoyl-monogalactosyldiacylglycerol delta-7 desaturase, chloroplastic-like	--	[I]	Lipid transport and metabolism	Fatty acid desaturase	Palmitoyl-monogalactosyldiacylglycerol delta-7 desaturase, chloroplastic OS=Arabidopsis thaliana OX=3702 GN=ADS3 PE=1 SV=2	PREDICTED: palmitoyl-monogalactosyldiacylglycerol delta-7 desaturase, chloroplastic-like [Glycine max]
glyma.Wm82.gnm2.Glyma.16G203300	0.368288	0.27189399999999997	0.1896	0.578192	0.576978	1.00766	-0.828362	down	[K]	Transcription	Molecular Function: protein serine/threonine kinase activity (GO:0004674);; Molecular Function: ATP binding (GO:0005524);; Biological Process: protein phosphorylation (GO:0006468);; Cellular Component: integral component of membrane (GO:0016021);;	K20718|0|gmx:100305433|K20718 LRR receptor-like serine/threonine-protein kinase ERECTA [EC:2.7.11.1] | (RefSeq) ERECTA-like kinase	--	--	--	Protein kinase domain;; Protein tyrosine kinase;; Leucine rich repeat;; Leucine Rich repeats (2 copies);; Leucine Rich Repeat;; Leucine rich repeat N-terminal domain	LRR receptor-like serine/threonine-protein kinase ERL1 OS=Arabidopsis thaliana OX=3702 GN=ERL1 PE=1 SV=1	ERECTA-like kinase [Glycine max]
glyma.Wm82.gnm2.Glyma.15G039400	7.72597	7.52851	8.50674	12.6829	14.083	13.5433	-0.637884	down	--	--	Cellular Component: integral component of membrane (GO:0016021);;	--	--	--	--	--	--	PREDICTED: uncharacterized protein LOC102670362 [Glycine max]
glyma.Wm82.gnm2.Glyma.11G018900	4.52121	4.64552	4.29028	16.7778	7.69044	11.8004	-0.905954	down	--	--	Cellular Component: integral component of membrane (GO:0016021);;	--	--	--	--	Arabinogalactan peptide	Arabinogalactan protein 16 OS=Arabidopsis thaliana OX=3702 GN=AGP16 PE=1 SV=1	hypothetical protein GLYMA_11G018900 [Glycine max]
glyma.Wm82.gnm2.Glyma.17G208200	28.1125	32.6225	39.9486	69.6838	53.9677	84.8011	-0.890252	down	--	--	Cellular Component: integral component of membrane (GO:0016021);;	--	--	--	--	Protein of unknown function (DUF642)	--	PREDICTED: uncharacterized protein LOC100813910 [Glycine max]
glyma.Wm82.gnm2.Glyma.06G129300	6.55033	7.11358	8.19944	12.8152	9.66159	13.4919	-0.589539	down	--	--	--	--	--	--	--	IQ calmodulin-binding motif;; Protein of unknown function (DUF4005)	Protein IQ-DOMAIN 1 OS=Arabidopsis thaliana OX=3702 GN=IQD1 PE=1 SV=1	PREDICTED: protein IQ-DOMAIN 1-like [Glycine max]
glyma.Wm82.gnm2.Glyma.13G273000	6.92967	7.08878	6.70018	14.9021	12.1583	17.4831	-0.959754	down	--	--	--	--	--	--	--	--	--	PREDICTED: SUN domain-containing protein 2 [Glycine max]
Glycine_max_newGene_2100	5.50944	6.79638	5.93072	10.7237	12.1623	13.7112	-0.783106	down	--	--	--	--	--	--	--	--	--	--
glyma.Wm82.gnm2.Glyma.07G099300	0.465368	1.78453	3.56847	5.97067	7.386480000000001	9.05349	-0.831452	down	--	--	--	--	--	--	--	--	--	hypothetical protein GLYMA_07G099300 [Glycine max]
glyma.Wm82.gnm2.Glyma.16G196900	9.32888	13.1836	10.9625	23.874	17.2807	15.8291	-0.61957	down	--	--	Cellular Component: integral component of membrane (GO:0016021);;	--	--	--	--	Protein of unknown function (DUF4005);; IQ calmodulin-binding motif	--	PREDICTED: protein IQ-DOMAIN 14-like [Glycine max]
glyma.Wm82.gnm2.Glyma.02G106800	1.01824	1.33254	1.19981	1.66705	3.29051	3.1808	-0.822801	down	--	--	Molecular Function: kinase activity (GO:0016301);; Biological Process: phosphorylation (GO:0016310);;	--	--	--	--	--	Protein PHYTOCHROME KINASE SUBSTRATE 1 OS=Arabidopsis thaliana OX=3702 GN=PKS1 PE=1 SV=2	hypothetical protein GLYMA_02G106800 [Glycine max]
glyma.Wm82.gnm2.Glyma.14G185400	6.15222	6.119483000000001	7.221728000000001	8.364260999999999	11.827929000000001	13.0427	-0.626484	down	--	--	Cellular Component: nucleus (GO:0005634);; Biological Process: regulation of transcription, DNA-templated (GO:0006355);; Biological Process: auxin-activated signaling pathway (GO:0009734);;	K14484|0|gmx:100815447|K14484 auxin-responsive protein IAA | (RefSeq) auxin-responsive protein IAA9	Plant hormone signal transduction (ko04075)	--	--	AUX/IAA family	Auxin-responsive protein IAA9 OS=Arabidopsis thaliana OX=3702 GN=IAA9 PE=1 SV=1	PREDICTED: auxin-responsive protein IAA9 [Glycine max]
glyma.Wm82.gnm2.Glyma.03G145500	10.1493	9.35684	10.3574	20.8421	13.1112	16.5791	-0.625619	down	--	--	Cellular Component: nucleus (GO:0005634);; Biological Process: transcription, DNA-templated (GO:0006351);; Biological Process: developmental process (GO:0032502);;	--	--	--	--	WRC	--	PREDICTED: uncharacterized protein LOC100781689 [Glycine max]
glyma.Wm82.gnm2.Glyma.09G225300	4.46641	5.606800000000001	5.23178	10.531695000000001	10.045601000000001	8.286900000000001	-0.755211	down	--	--	--	--	--	--	--	Protein of unknown function (DUF4005);; IQ calmodulin-binding motif	Protein IQ-DOMAIN 14 OS=Arabidopsis thaliana OX=3702 GN=IQD14 PE=1 SV=1	PREDICTED: protein IQ-DOMAIN 14-like isoform X1 [Glycine max]
glyma.Wm82.gnm2.Glyma.10G047500	2.9014240000000004	2.5281890000000002	3.09646	3.21985	6.9936	7.462892000000001	-0.740549	down	--	--	Molecular Function: protein serine/threonine phosphatase activity (GO:0004722);; Biological Process: protein dephosphorylation (GO:0006470);; Molecular Function: metal ion binding (GO:0046872);;	--	--	[T]	Signal transduction mechanisms	Protein phosphatase 2C	Probable protein phosphatase 2C 38 OS=Arabidopsis thaliana OX=3702 GN=PP2C38 PE=1 SV=1	PREDICTED: probable protein phosphatase 2C 38 [Glycine max]
glyma.Wm82.gnm2.Glyma.16G119200	0.979875	0.819995	2.25455	5.00666	7.68037	11.4979	-1.68723	down	[R]	General function prediction only	Molecular Function: chitinase activity (GO:0004568);; Biological Process: carbohydrate metabolic process (GO:0005975);; Biological Process: chitin catabolic process (GO:0006032);; Molecular Function: chitin binding (GO:0008061);; Biological Process: cell wall macromolecule catabolic process (GO:0016998);;	K20547|0|gmx:106796344|K20547 basic endochitinase B [EC:3.2.1.14] | (RefSeq) endochitinase-like	Amino sugar and nucleotide sugar metabolism (ko00520)	[R]	General function prediction only	Chitinase class I;; Chitin recognition protein	Endochitinase OS=Pisum sativum OX=3888 PE=2 SV=1	PREDICTED: endochitinase-like [Glycine max]
glyma.Wm82.gnm2.Glyma.14G096800	0.503983	0.607545	0.507472	1.6697570000000002	2.52346	1.36814	-1.06069	down	--	--	Biological Process: response to hypoxia (GO:0001666);; Molecular Function: transcription factor activity, sequence-specific DNA binding (GO:0003700);; Cellular Component: nucleus (GO:0005634);; Biological Process: heat acclimation (GO:0010286);; Biological Process: cellular response to unfolded protein (GO:0034620);; Molecular Function: sequence-specific DNA binding (GO:0043565);; Molecular Funct…	K09419|0|gmx:100778558|K09419 heat shock transcription factor, other eukaryote | (RefSeq) HSF; heat stress transcription factor A-2	--	[K]	Transcription	HSF-type DNA-binding	Heat shock factor protein HSF30 OS=Solanum peruvianum OX=4082 GN=HSF30 PE=2 SV=1	heat stress transcription factor Hsf-30 [Glycine max]
glyma.Wm82.gnm2.Glyma.06G049500	1.30475	1.62212	1.62599	2.38222	3.46473	3.31837	-0.757314	down	[HC]	Coenzyme transport and metabolism;; Energy production and conversion	Molecular Function: squalene monooxygenase activity (GO:0004506);; Cellular Component: integral component of membrane (GO:0016021);; Molecular Function: flavin adenine dinucleotide binding (GO:0050660);; Biological Process: oxidation-reduction process (GO:0055114);;	K00511|0|gmx:100820031|K00511 squalene monooxygenase [EC:1.14.14.17] | (RefSeq) squalene monooxygenase	Steroid biosynthesis (ko00100);; Sesquiterpenoid and triterpenoid biosynthesis (ko00909)	[I]	Lipid transport and metabolism	Squalene epoxidase;; FAD binding domain;; FAD dependent oxidoreductase;; NAD(P)-binding Rossmann-like domain;; FAD binding domain;; Glucose inhibited division protein A	Squalene monooxygenase OS=Panax ginseng OX=4054 PE=2 SV=1	PREDICTED: squalene monooxygenase [Glycine max]
glyma.Wm82.gnm2.Glyma.08G015300	73.93009699999999	65.47041899999999	64.5257	172.488	134.478	124.137	-0.950258	down	[G]	Carbohydrate transport and metabolism	Molecular Function: transporter activity (GO:0005215);; Biological Process: transport (GO:0006810);; Cellular Component: integral component of membrane (GO:0016021);;	K09872|0|gmx:100780356|K09872 aquaporin PIP | (RefSeq) probable aquaporin PIP1-2	--	[G]	Carbohydrate transport and metabolism	Major intrinsic protein	Probable aquaporin PIP1-2 OS=Oryza sativa subsp. japonica OX=39947 GN=PIP1-2 PE=2 SV=3	aquaporin PIP1;6 [Glycine max]
glyma.Wm82.gnm2.Glyma.09G077100	1.01022	0.718373	0.697844	2.23256	2.09884	3.48205	-1.20957	down	[GI]	Carbohydrate transport and metabolism;; Lipid transport and metabolism	Cellular Component: extracellular region (GO:0005576);; Cellular Component: cell wall (GO:0005618);; Cellular Component: integral component of membrane (GO:0016021);; Molecular Function: pectinesterase activity (GO:0030599);; Biological Process: cell wall modification (GO:0042545);; Biological Process: negative regulation of catalytic activity (GO:0043086);; Molecular Function: aspartyl esterase …	K01051|0|gmx:100801813|K01051 pectinesterase [EC:3.1.1.11] | (RefSeq) pectinesterase/pectinesterase inhibitor PPE8B-like	Pentose and glucuronate interconversions (ko00040);; Starch and sucrose metabolism (ko00500)	--	--	Pectinesterase;; Plant invertase/pectin methylesterase inhibitor	Pectinesterase/pectinesterase inhibitor PPE8B OS=Prunus persica OX=3760 PE=2 SV=1	PREDICTED: pectinesterase/pectinesterase inhibitor PPE8B-like [Glycine max]
glyma.Wm82.gnm2.Glyma.01G030900	4.60043	5.81411	5.57188	13.918227000000002	7.15116	8.49468	-0.692731	down	--	--	--	--	--	--	--	BURP domain	Polygalacturonase 1 beta-like protein 3 OS=Arabidopsis thaliana OX=3702 GN=PGL3 PE=2 SV=2	PREDICTED: probable polygalacturonase non-catalytic subunit JP650 [Glycine max]
glyma.Wm82.gnm2.Glyma.06G284900	2.01295	1.09501	1.08432	4.89178	4.19455	5.34209	-1.31241	down	--	--	Molecular Function: transcription factor activity, sequence-specific DNA binding (GO:0003700);; Biological Process: regulation of transcription, DNA-templated (GO:0006355);; Molecular Function: sequence-specific DNA binding (GO:0043565);;	--	--	--	--	Basic region leucine zipper;; bZIP transcription factor;; bZIP Maf transcription factor	Basic leucine zipper 61 OS=Arabidopsis thaliana OX=3702 GN=BZIP61 PE=1 SV=1	bZIP transcription factor bZIP50 [Glycine max]
glyma.Wm82.gnm2.Glyma.17G111100	1.48167	1.88307	1.41906	2.43134	13.9895	14.7903	-1.44235	down	--	--	Cellular Component: integral component of membrane (GO:0016021);;	--	--	--	--	Hydrophobic seed protein;; Probable lipid transfer;; Protease inhibitor/seed storage/LTP family	pEARLI1-like lipid transfer protein 1 OS=Arabidopsis thaliana OX=3702 GN=AZI1 PE=1 SV=1	unknown [Glycine max]
glyma.Wm82.gnm2.Glyma.13G246900	22.7936	22.1345	21.7939	40.9972	54.8818	28.8471	-0.721949	down	--	--	Cellular Component: chloroplast stroma (GO:0009570);;	--	--	--	--	--	--	PREDICTED: uncharacterized protein LOC100784070 [Glycine max]
glyma.Wm82.gnm2.Glyma.01G227200	1.70656	1.84385	1.93006	3.64791	3.22149	3.45794	-0.738148	down	--	--	Molecular Function: nucleotide binding (GO:0000166);; Molecular Function: RNA binding (GO:0003723);; Cellular Component: integral component of membrane (GO:0016021);; Molecular Function: metal ion binding (GO:0046872);;	--	--	--	--	RNA recognition motif. (a.k.a. RRM, RBD, or RNP domain);; Zinc finger C-x8-C-x5-C-x3-H type (and similar)	Zinc finger CCCH domain-containing protein 55 OS=Arabidopsis thaliana OX=3702 GN=At5g12440 PE=2 SV=3	PREDICTED: zinc finger CCCH domain-containing protein 55-like [Glycine max]
glyma.Wm82.gnm2.Glyma.13G165000	2.93898	0.830311	2.35837	3.4381	5.38043	11.9165	-0.917485	down	--	--	--	--	--	--	--	--	--	PREDICTED: uncharacterized protein LOC100782109 [Glycine max]
glyma.Wm82.gnm2.Glyma.01G034000	8.66167	4.47247	3.68078	19.7435	20.6083	32.7561	-1.57083	down	--	--	Biological Process: defense response (GO:0006952);; Biological Process: response to biotic stimulus (GO:0009607);; Cellular Component: membrane (GO:0016020);;	--	--	--	--	Pathogenesis-related protein Bet v I family;; Polyketide cyclase / dehydrase and lipid transport	MLP-like protein 423 OS=Arabidopsis thaliana OX=3702 GN=MLP423 PE=2 SV=1	uncharacterized protein LOC100499973 [Glycine max]
glyma.Wm82.gnm2.Glyma.01G048700	5.58661	4.32942	7.30505	8.703	16.5141	10.8764	-0.797577	down	--	--	Biological Process: protein polyubiquitination (GO:0000209);; Molecular Function: zinc ion binding (GO:0008270);; Cellular Component: integral component of membrane (GO:0016021);; Molecular Function: ligase activity (GO:0016874);; Biological Process: protein ubiquitination involved in ubiquitin-dependent protein catabolic process (GO:0042787);; Biological Process: proteasome-mediated ubiquitin-de…	--	--	[O]	Posttranslational modification, protein turnover, chaperones	Ring finger domain;; Zinc finger, C3HC4 type (RING finger);; RING-like zinc finger;; RING-H2 zinc finger domain;; Zinc finger, C3HC4 type (RING finger);; Anaphase-promoting complex subunit 11 RING-H2 finger	E3 ubiquitin-protein ligase MPSR1 OS=Arabidopsis thaliana OX=3702 GN=MPSR1 PE=1 SV=1	PREDICTED: E3 ubiquitin-protein ligase RING1-like [Glycine max]
glyma.Wm82.gnm2.Glyma.06G145300	2.54773	1.86302	3.13517	4.83536	5.00322	5.84892	-0.805141	down	--	--	Molecular Function: peroxidase activity (GO:0004601);; Cellular Component: extracellular region (GO:0005576);; Biological Process: response to oxidative stress (GO:0006979);; Molecular Function: heme binding (GO:0020037);; Biological Process: hydrogen peroxide catabolic process (GO:0042744);; Molecular Function: metal ion binding (GO:0046872);; Biological Process: oxidation-reduction process (GO:…	K00430|0|gmx:100790279|K00430 peroxidase [EC:1.11.1.7] | (RefSeq) peroxidase 52-like	Phenylpropanoid biosynthesis (ko00940)	--	--	Peroxidase	Peroxidase 52 OS=Arabidopsis thaliana OX=3702 GN=PER52 PE=2 SV=1	hypothetical protein GLYMA_06G145300 [Glycine max]
glyma.Wm82.gnm2.Glyma.11G042500	6.61993	10.1121	7.85365	18.285	12.8048	14.9267	-0.738866	down	--	--	Cellular Component: plant-type vacuole membrane (GO:0009705);; Molecular Function: malate transmembrane transporter activity (GO:0015140);; Cellular Component: integral component of membrane (GO:0016021);; Biological Process: malate transmembrane transport (GO:0071423);;	--	--	[R]	General function prediction only	Aluminium activated malate transporter;; Fusaric acid resistance protein-like;; Fusaric acid resistance protein family	Aluminum-activated malate transporter 12 OS=Arabidopsis thaliana OX=3702 GN=ALMT12 PE=2 SV=1	PREDICTED: aluminum-activated malate transporter 12-like [Glycine max]
glyma.Wm82.gnm2.Glyma.09G043900	0.6143489999999999	0.878352	0.972223	1.4771	1.2077740000000001	1.9481149999999998	-0.672439	down	[R]	General function prediction only	Molecular Function: ligase activity (GO:0016874);;	--	--	--	--	WD domain, G-beta repeat	Putative E3 ubiquitin-protein ligase LIN-1 OS=Lotus japonicus OX=34305 GN=CERBERUS PE=2 SV=2	PREDICTED: putative E3 ubiquitin-protein ligase LIN-1 isoform X1 [Glycine max]
glyma.Wm82.gnm2.Glyma.12G225800	0.864477	0.82139	0.962219	2.01631	1.38628	1.49477	-0.68362	down	[K]	Transcription	Molecular Function: peptide receptor activity (GO:0001653);; Molecular Function: protein serine/threonine kinase activity (GO:0004674);; Molecular Function: ATP binding (GO:0005524);; Cellular Component: plasma membrane (GO:0005886);; Biological Process: protein phosphorylation (GO:0006468);; Biological Process: signal transduction (GO:0007165);; Cellular Component: chloroplast (GO:0009507);; Cel…	--	--	--	--	Protein kinase domain;; Protein tyrosine kinase;; Leucine rich repeat;; Leucine Rich repeats (2 copies);; Leucine Rich repeat;; Leucine Rich Repeat;; Leucine rich repeat N-terminal domain	Phytosulfokine receptor 2 OS=Arabidopsis thaliana OX=3702 GN=PSKR2 PE=2 SV=1	PREDICTED: LOW QUALITY PROTEIN: phytosulfokine receptor 2-like [Glycine max]
glyma.Wm82.gnm2.Glyma.18G211300	8.79105	8.61405	7.2019	15.392	12.7434	13.8402	-0.621591	down	--	--	--	--	--	--	--	--	--	PREDICTED: uncharacterized protein LOC100801292 [Glycine max]
glyma.Wm82.gnm2.Glyma.16G150600	4.32295	5.35528	4.73151	8.5799	7.92648	7.98116	-0.629527	down	--	--	Molecular Function: shikimate O-hydroxycinnamoyltransferase activity (GO:0047172);;	K15400|0|gmx:100305576|K15400 omega-hydroxypalmitate O-feruloyl transferase [EC:2.3.1.188] | (RefSeq) omega-hydroxypalmitate O-feruloyl transferase	--	--	--	Transferase family	Omega-hydroxypalmitate O-feruloyl transferase OS=Arabidopsis thaliana OX=3702 GN=HHT1 PE=1 SV=1	PREDICTED: omega-hydroxypalmitate O-feruloyl transferase [Glycine max]
glyma.Wm82.gnm2.Glyma.15G062300	3.86862	1.73488	2.7515	4.53038	8.65424	16.3561	-1.09861	down	[S]	Function unknown	Cellular Component: extracellular region (GO:0005576);;	--	--	[S]	Function unknown	Cysteine-rich secretory protein family	Basic form of pathogenesis-related protein 1 OS=Nicotiana tabacum OX=4097 PE=3 SV=1	pathogenesis-related protein 1-like protein precursor [Glycine max]
glyma.Wm82.gnm2.Glyma.10G061200	3.0267	1.92403	2.25362	10.3896	5.89143	7.88446	-1.20686	down	[J]	Translation, ribosomal structure and biogenesis	Biological Process: maturation of LSU-rRNA (GO:0000470);; Molecular Function: structural constituent of ribosome (GO:0003735);; Cellular Component: mitochondrion (GO:0005739);; Biological Process: translation (GO:0006412);; Cellular Component: chloroplast (GO:0009507);; Molecular Function: rRNA binding (GO:0019843);; Cellular Component: cytosolic large ribosomal subunit (GO:0022625);;	--	--	[J]	Translation, ribosomal structure and biogenesis	--	50S ribosomal protein L1, chloroplastic (Fragment) OS=Pisum sativum OX=3888 GN=RPL1 PE=2 SV=1	hypothetical protein GLYMA_10G061200 [Glycine max]
glyma.Wm82.gnm2.Glyma.18G272300	4.7882	5.76491	5.16459	10.7856	8.76253	9.38241	-0.735804	down	[QV]	Secondary metabolites biosynthesis, transport and catabolism;; Defense mechanisms	Molecular Function: monooxygenase activity (GO:0004497);; Molecular Function: iron ion binding (GO:0005506);; Biological Process: multicellular organism development (GO:0007275);; Biological Process: brassinosteroid homeostasis (GO:0010268);; Cellular Component: integral component of membrane (GO:0016021);; Biological Process: sterol metabolic process (GO:0016125);; Biological Process: brassinost…	K12640|0|vra:106758156|K12640 brassinosteroid-6-oxidase 2 [EC:1.14.-.-] | (RefSeq) cytochrome P450 85A	Brassinosteroid biosynthesis (ko00905)	[QI]	Secondary metabolites biosynthesis, transport and catabolism;; Lipid transport and metabolism	Cytochrome P450	Cytochrome P450 85A OS=Phaseolus vulgaris OX=3885 GN=BA13 PE=3 SV=2	cytochrome P450 85A-like [Glycine max]
glyma.Wm82.gnm2.Glyma.04G228300	1.52806	1.76583	1.45681	3.3269720000000005	3.03928	3.4022799999999997	-0.806813	down	[T]	Signal transduction mechanisms	Biological Process: phosphorelay signal transduction system (GO:0000160);; Cellular Component: intracellular (GO:0005622);;	K12130|0|gmx:100784383|K12130 pseudo-response regulator 5 | (RefSeq) two-component response regulator-like APRR9	Circadian rhythm - plant (ko04712)	[K]	Transcription	Response regulator receiver domain;; CCT motif	Two-component response regulator-like APRR5 OS=Arabidopsis thaliana OX=3702 GN=APRR5 PE=1 SV=2	PREDICTED: two-component response regulator-like APRR5 isoform X1 [Glycine max]
glyma.Wm82.gnm2.Glyma.13G273200	1.25636	1.15406	1.32702	2.92205	4.25132	3.24412	-1.05656	down	--	--	--	--	--	--	--	--	--	PREDICTED: uncharacterized protein LOC100803315 [Glycine max]
glyma.Wm82.gnm2.Glyma.14G200900	12.3177	13.4066	13.7245	18.6247	25.2374	25.2237	-0.679702	down	[K]	Transcription	Molecular Function: O-methyltransferase activity (GO:0008171);; Molecular Function: S-adenosylmethionine-dependent methyltransferase activity (GO:0008757);; Biological Process: aromatic compound biosynthetic process (GO:0019438);; Biological Process: methylation (GO:0032259);; Molecular Function: protein dimerization activity (GO:0046983);;	--	--	[R]	General function prediction only	O-methyltransferase;; Dimerisation domain	Probable O-methyltransferase 3 OS=Humulus lupulus OX=3486 GN=OMT3 PE=2 SV=1	PREDICTED: trans-resveratrol di-O-methyltransferase-like [Glycine max]
glyma.Wm82.gnm2.Glyma.14G141000	12.9302	11.9429	20.332	43.8792	32.0573	35.6242	-1.09426	down	--	--	--	--	--	--	--	BURP domain	BURP domain protein RD22 OS=Arabidopsis thaliana OX=3702 GN=RD22 PE=2 SV=1	unknown [Glycine max]
glyma.Wm82.gnm2.Glyma.19G229100	3.11767	3.99208	3.37411	6.97825	5.0521	7.33192	-0.692757	down	--	--	--	--	--	--	--	Protein of unknown function (DUF1645)	--	hypothetical protein GLYMA_19G229100 [Glycine max]
glyma.Wm82.gnm2.Glyma.13G033900	1.0534	1.09704	1.32196	2.59369	2.07407	2.59205	-0.809057	down	--		Molecular Function: transmembrane receptor protein tyrosine kinase activity (GO:0004714);; Molecular Function: ATP binding (GO:0005524);; Cellular Component: integral component of membrane (GO:0016021);; Biological Process: peptidyl-tyrosine phosphorylation (GO:0018108);; Molecular Function: polysaccharide binding (GO:0030247);;	K04733|0|gmx:100790964|K04733 interleukin-1 receptor-associated kinase 4 [EC:2.7.11.1] | (RefSeq) glycerophosphodiester phosphodiesterase protein kinase domain-containing GDPDL2-like	--	[T]	Signal transduction mechanisms	Protein tyrosine kinase;; Protein kinase domain	Rust resistance kinase Lr10 OS=Triticum aestivum OX=4565 GN=LRK10 PE=2 SV=1	PREDICTED: glycerophosphodiester phosphodiesterase protein kinase domain-containing GDPDL2-like [Glycine max]
glyma.Wm82.gnm2.Glyma.16G079500	3.36577	4.90011	4.35563	6.56369	11.4718	23.0275	-0.996242	down	--	--	--	--	--	--	--	--	--	hypothetical protein glysoja_035836 [Glycine soja]
glyma.Wm82.gnm2.Glyma.12G183400	13.2793	16.2789	10.5518	25.726	21.7629	20.1571	-0.617353	down	[Q]	Secondary metabolites biosynthesis, transport and catabolism	Biological Process: suberin biosynthetic process (GO:0010345);; Biological Process: long-chain fatty-acyl-CoA metabolic process (GO:0035336);; Cellular Component: intracellular membrane-bounded organelle (GO:0043231);; Biological Process: oxidation-reduction process (GO:0055114);; Molecular Function: fatty-acyl-CoA reductase (alcohol-forming) activity (GO:0080019);;	K13356|0|gmx:100805776|K13356 alcohol-forming fatty acyl-CoA reductase [EC:1.2.1.84] | (RefSeq) fatty acyl-CoA reductase 3	Cutin, suberine and wax biosynthesis (ko00073);; Peroxisome (ko04146)	[I]	Lipid transport and metabolism	Male sterility protein;; Male sterility protein;; NAD dependent epimerase/dehydratase family;; RmlD substrate binding domain	Fatty acyl-CoA reductase 3 OS=Arabidopsis thaliana OX=3702 GN=FAR3 PE=1 SV=1	PREDICTED: fatty acyl-CoA reductase 3 [Glycine max]
glyma.Wm82.gnm2.Glyma.14G092900	6.04259	6.177360999999999	6.99244	12.499	13.9857	9.19618	-0.698764	down	--	--	--	K14291|1.46786e-158|gmx:100775515|K14291 phosphorylated adapter RNA export protein | (RefSeq) uncharacterized LOC100775515	RNA transport (ko03013)	[A]	RNA processing and modification	PHAX RNA-binding domain	--	PREDICTED: uncharacterized protein LOC100775515 [Glycine max]
glyma.Wm82.gnm2.Glyma.17G076100	1.25101	0.776037	1.4421	2.58295	4.64338	3.84909	-1.15737	down	[G]	Carbohydrate transport and metabolism	Molecular Function: chitinase activity (GO:0004568);; Cellular Component: extracellular region (GO:0005576);; Biological Process: carbohydrate metabolic process (GO:0005975);; Biological Process: chitin catabolic process (GO:0006032);; Molecular Function: chitin binding (GO:0008061);;	K01183|0|gmx:100804105|K01183 chitinase [EC:3.2.1.14] | (RefSeq) chitotriosidase-1-like	Amino sugar and nucleotide sugar metabolism (ko00520)	[G]	Carbohydrate transport and metabolism	Glycosyl hydrolases family 18	Class V chitinase OS=Arabidopsis thaliana OX=3702 GN=ChiC PE=1 SV=1	PREDICTED: chitotriosidase-1-like [Glycine max]
glyma.Wm82.gnm2.Glyma.08G083700	2.42815	1.26595	2.36183	4.9104	3.68264	3.76547	-0.729832	down	[G]	Carbohydrate transport and metabolism	Molecular Function: catalytic activity (GO:0003824);;	--	--	--	--	Protein of unknown function (DUF561)	Uncharacterized protein ycf23 OS=Pyropia yezoensis OX=2788 GN=ycf23 PE=3 SV=1	PREDICTED: uncharacterized protein ycf23-like [Glycine max]
glyma.Wm82.gnm2.Glyma.06G020500	0	0.106464	0.089357	0.388656	0.371392	0.522671	-0.93668	down	[I]	Lipid transport and metabolism	Molecular Function: phospholipase D activity (GO:0004630);; Molecular Function: calcium ion binding (GO:0005509);; Cellular Component: membrane (GO:0016020);; Biological Process: lipid catabolic process (GO:0016042);; Biological Process: phosphatidylcholine metabolic process (GO:0046470);; Molecular Function: N-acylphosphatidylethanolamine-specific phospholipase D activity (GO:0070290);;	K01115|0|gmx:100789389|K01115 phospholipase D1/2 [EC:3.1.4.4] | (RefSeq) phospholipase D delta-like	Glycerophospholipid metabolism (ko00564);; Ether lipid metabolism (ko00565);; Endocytosis (ko04144)	[I]	Lipid transport and metabolism	Phospholipase D C terminal;; C2 domain;; Phospholipase D Active site motif;; PLD-like domain	Phospholipase D delta OS=Arabidopsis thaliana OX=3702 GN=PLDDELTA PE=1 SV=2	PREDICTED: phospholipase D delta-like [Glycine max]
glyma.Wm82.gnm2.Glyma.18G216200	1.04643	1.50028	0.872141	3.43503	2.0145869999999997	2.74899	-0.906791	down	[T]	Signal transduction mechanisms	Molecular Function: protein kinase activity (GO:0004672);; Molecular Function: ATP binding (GO:0005524);; Cellular Component: plasma membrane (GO:0005886);; Biological Process: protein phosphorylation (GO:0006468);; Cellular Component: plant-type cell wall (GO:0009505);; Cellular Component: plasmodesma (GO:0009506);; Cellular Component: integral component of membrane (GO:0016021);;	--	--	--	--	Protein kinase domain;; Protein tyrosine kinase;; Leucine rich repeat;; Leucine Rich repeats (2 copies);; Leucine rich repeat N-terminal domain;; Leucine Rich Repeat	Probable inactive receptor kinase At5g58300 OS=Arabidopsis thaliana OX=3702 GN=At5g58300 PE=2 SV=1	PREDICTED: probable inactive receptor kinase At5g58300 [Glycine max]
glyma.Wm82.gnm2.Glyma.20G203800	3.67036	4.79507	5.43973	12.2483	9.74397	12.731	-1.09028	down	--	--	--	--	--	--	--	--	--	hypothetical protein VIGAN_01091200 [Vigna angularis var. angularis]
glyma.Wm82.gnm2.Glyma.13G270900	1.94934	2.01625	2.72471	4.66302	3.15721	4.56159	-0.70007	down	[S]	Function unknown	Cellular Component: cell (GO:0005623);; Biological Process: response to salt stress (GO:0009651);; Biological Process: positive regulation of abscisic acid-activated signaling pathway (GO:0009789);; Biological Process: cell redox homeostasis (GO:0045454);;	--	--	[R]	General function prediction only	Tetratricopeptide repeat;; Tetratricopeptide repeat;; TPR repeat;; Tetratricopeptide repeat;; Tetratricopeptide repeat;; Tetratricopeptide repeat;; Tetratricopeptide repeat;; Tetratricopeptide repeat;; Thioredoxin;; Tetratricopeptide repeat;; Tetratricopeptide repeat	TPR repeat-containing thioredoxin TTL1 OS=Arabidopsis thaliana OX=3702 GN=TTL1 PE=1 SV=1	PREDICTED: TPR repeat-containing thioredoxin TTL1 [Glycine max]
glyma.Wm82.gnm2.Glyma.18G251800	0.207203	0.060538	0.270345	0.601345	0.547014	0.673565	-0.869232	down	[R]	General function prediction only	Molecular Function: protein serine/threonine kinase activity (GO:0004674);; Molecular Function: ATP binding (GO:0005524);; Cellular Component: nucleus (GO:0005634);; Cellular Component: cytoplasm (GO:0005737);; Cellular Component: plasma membrane (GO:0005886);; Biological Process: protein phosphorylation (GO:0006468);; Biological Process: intracellular signal transduction (GO:0035556);;	--	--	[R]	General function prediction only	Protein kinase domain;; Protein tyrosine kinase	Serine/threonine-protein kinase D6PKL2 OS=Arabidopsis thaliana OX=3702 GN=D6PKL2 PE=1 SV=1	PREDICTED: serine/threonine-protein kinase D6PK-like [Glycine max]
glyma.Wm82.gnm2.Glyma.17G090000	0.6404219999999999	1.2227	0.771208	2.59516	2.3063249999999997	2.57116	-0.956006	down	--		Molecular Function: protein serine/threonine kinase activity (GO:0004674);; Molecular Function: ATP binding (GO:0005524);; Biological Process: protein phosphorylation (GO:0006468);;	--	--	[T]	Signal transduction mechanisms	Protein tyrosine kinase;; Protein kinase domain	Serine/threonine-protein kinase HT1 OS=Arabidopsis thaliana OX=3702 GN=HT1 PE=1 SV=1	hypothetical protein GLYMA_17G090000 [Glycine max]
glyma.Wm82.gnm2.Glyma.14G115500	765.498	697.988	659.697	1410.46	1403.11	1162.17	-0.799473	down	--	--	--	--	--	--	--	Hydrophobic seed protein;; Protease inhibitor/seed storage/LTP family	pEARLI1-like lipid transfer protein 1 OS=Arabidopsis thaliana OX=3702 GN=AZI1 PE=1 SV=1	AAI_LTSS superfamily protein precursor [Glycine max]
glyma.Wm82.gnm2.Glyma.15G169600	1.13255	1.69351	1.35502	3.81414	2.29579	2.53808	-0.761577	down	[E]	Amino acid transport and metabolism	Molecular Function: norspermine:oxygen oxidoreductase activity (GO:0052894);; Molecular Function: N1-acetylspermine:oxygen oxidoreductase (N1-acetylspermidine-forming) activity (GO:0052895);; Molecular Function: spermine:oxygen oxidoreductase (spermidine-forming) activity (GO:0052901);; Biological Process: oxidation-reduction process (GO:0055114);;	K12259|0|gmx:100783032|K12259 spermine oxidase [EC:1.5.3.16 1.5.3.-] | (RefSeq) probable polyamine oxidase 5	Arginine and proline metabolism (ko00330);; beta-Alanine metabolism (ko00410)	[H]	Coenzyme transport and metabolism	Flavin containing amine oxidoreductase;; NAD(P)-binding Rossmann-like domain	Probable polyamine oxidase 5 OS=Arabidopsis thaliana OX=3702 GN=PAO5 PE=2 SV=1	PREDICTED: probable polyamine oxidase 5 [Glycine max]
glyma.Wm82.gnm2.Glyma.10G093600	6.720689999999999	6.736110999999999	5.49951	12.663886999999999	8.50699	11.884	-0.647692	down	--	--	Molecular Function: protein dimerization activity (GO:0046983);;	--	--	--	--	Helix-loop-helix DNA-binding domain	Transcription factor bHLH48 OS=Arabidopsis thaliana OX=3702 GN=BHLH48 PE=2 SV=1	PREDICTED: transcription factor bHLH48-like isoform X1 [Glycine max]
glyma.Wm82.gnm2.Glyma.04G014000	0.617755	2.19217	1.31243	2.2895	3.26409	7.21663	-0.944367	down	[G]	Carbohydrate transport and metabolism	Molecular Function: sugar:proton symporter activity (GO:0005351);; Molecular Function: glucose transmembrane transporter activity (GO:0005355);; Cellular Component: integral component of plasma membrane (GO:0005887);; Biological Process: proton transport (GO:0015992);; Biological Process: glucose import (GO:0046323);; Biological Process: glucose transmembrane transport (GO:1904659);;	--	--	[R]	General function prediction only	Sugar (and other) transporter;; Major Facilitator Superfamily	Polyol transporter 5 OS=Arabidopsis thaliana OX=3702 GN=PLT5 PE=1 SV=2	PREDICTED: polyol transporter 5-like [Glycine max]
glyma.Wm82.gnm2.Glyma.02G184700	2.34036	2.23433	2.38287	7.50055	4.84541	6.48334	-1.17969	down	--	--	Cellular Component: membrane (GO:0016020);;	--	--	--	--	--	--	PREDICTED: uncharacterized protein LOC100781101 [Glycine max]
glyma.Wm82.gnm2.Glyma.17G127000	21.4909	24.6979	19.9911	51.7941	43.0914	37.8766	-0.863901	down	[IR]	Lipid transport and metabolism;; General function prediction only	Molecular Function: hydrolase activity, acting on ester bonds (GO:0016788);; Molecular Function: 9,9'-dicis-carotene:quinone oxidoreductase activity (GO:0052886);; Molecular Function: 7,9,9'-tricis-neurosporene:quinone oxidoreductase activity (GO:0052887);; Biological Process: 9,9'-di-cis-zeta-carotene desaturation to 7,9,7',9'-tetra-cis-lycopene (GO:0052889);; Biological Process: oxidation-reduc…	--	--	--	--	GDSL-like Lipase/Acylhydrolase	GDSL esterase/lipase At3g48460 OS=Arabidopsis thaliana OX=3702 GN=At3g48460 PE=2 SV=1	hypothetical protein GLYMA_17G127000 [Glycine max]
glyma.Wm82.gnm2.Glyma.17G019800	3.31204	3.95626	3.96456	8.48456	5.84095	6.06405	-0.695757	down	[K]	Transcription	Cellular Component: integral component of membrane (GO:0016021);;	K10268|0|gmx:100812999|K10268 F-box and leucine-rich repeat protein 2/20 | (RefSeq) F-box/LRR-repeat protein 4	--	[R]	General function prediction only	Leucine Rich repeat;; Leucine Rich repeats (2 copies);; F-box-like;; F-box domain	F-box/LRR-repeat protein 4 OS=Arabidopsis thaliana OX=3702 GN=FBL4 PE=2 SV=1	PREDICTED: F-box/LRR-repeat protein 4 isoform X2 [Glycine max]
glyma.Wm82.gnm2.Glyma.08G152800	11.151779999999999	9.8344	15.6531	27.9215	18.943	34.435880000000004	-0.915439	down	[K]	Transcription	--	--	--	[R]	General function prediction only	Leucine rich repeat;; Leucine Rich repeats (2 copies);; Leucine Rich Repeat;; Leucine rich repeat N-terminal domain;; Leucine Rich repeat	DNA damage-repair/toleration protein DRT100 OS=Arabidopsis thaliana OX=3702 GN=DRT100 PE=2 SV=2	hypothetical protein GLYMA_08G152800 [Glycine max]
glyma.Wm82.gnm2.Glyma.15G081300	1.09035	1.57071	1.72605	3.11712	2.68283	4.2274	-0.849018	down	[IR]	Lipid transport and metabolism;; General function prediction only	Cellular Component: integral component of membrane (GO:0016021);; Molecular Function: hydrolase activity, acting on ester bonds (GO:0016788);; Molecular Function: 9,9'-dicis-carotene:quinone oxidoreductase activity (GO:0052886);; Molecular Function: 7,9,9'-tricis-neurosporene:quinone oxidoreductase activity (GO:0052887);; Biological Process: 9,9'-di-cis-zeta-carotene desaturation to 7,9,7',9'-tet…	K21026|0|gmx:100817934|K21026 acetylajmaline esterase [EC:3.1.1.80] | (RefSeq) GDSL esterase/lipase At5g45910-like	--	--	--	GDSL-like Lipase/Acylhydrolase	GDSL esterase/lipase At5g45910 OS=Arabidopsis thaliana OX=3702 GN=At5g45910 PE=2 SV=1	PREDICTED: GDSL esterase/lipase At5g45910-like [Glycine max]
glyma.Wm82.gnm2.Glyma.02G082100	2.82003	2.83893	3.30331	7.46137	5.13173	5.48131	-0.83167	down	--	--	Molecular Function: DNA binding (GO:0003677);;	--	--	[K]	Transcription	Myb/SANT-like DNA-binding domain;; Myb-like DNA-binding domain;; Alcohol dehydrogenase transcription factor Myb/SANT-like	Trihelix transcription factor GT-2 OS=Arabidopsis thaliana OX=3702 GN=GT-2 PE=2 SV=1	PREDICTED: trihelix transcription factor GT-2 [Glycine max]
glyma.Wm82.gnm2.Glyma.13G045100	0.194739	0.434452	0.306076	1.25695	1.2757	2.27178	-1.22987	down	[IR]	Lipid transport and metabolism;; General function prediction only	Cellular Component: integral component of membrane (GO:0016021);; Molecular Function: hydrolase activity, acting on ester bonds (GO:0016788);; Molecular Function: 9,9'-dicis-carotene:quinone oxidoreductase activity (GO:0052886);; Molecular Function: 7,9,9'-tricis-neurosporene:quinone oxidoreductase activity (GO:0052887);; Biological Process: 9,9'-di-cis-zeta-carotene desaturation to 7,9,7',9'-tet…	--	--	--	--	GDSL-like Lipase/Acylhydrolase	GDSL esterase/lipase At5g33370 OS=Arabidopsis thaliana OX=3702 GN=At5g33370 PE=2 SV=1	PREDICTED: GDSL esterase/lipase At5g33370-like [Glycine max]
glyma.Wm82.gnm2.Glyma.19G095400	1.82566	2.78313	1.73347	4.36507	6.05441	4.72396	-0.946155	down	[OT]	Posttranslational modification, protein turnover, chaperones;; Signal transduction mechanisms	Biological Process: metabolic process (GO:0008152);; Molecular Function: amino acid binding (GO:0016597);; Molecular Function: nucleotidyltransferase activity (GO:0016779);;	--	--	--	--	ACT domain;; ACT domain;; ACT domain	ACT domain-containing protein ACR6 OS=Arabidopsis thaliana OX=3702 GN=ACR6 PE=2 SV=1	PREDICTED: ACT domain-containing protein ACR6-like [Glycine max]
glyma.Wm82.gnm2.Glyma.03G078600	4.6646	3.60083	4.73374	10.4729	7.15079	9.94815	-0.904181	down	[E]	Amino acid transport and metabolism	Biological Process: cutin biosynthetic process (GO:0010143);; Cellular Component: integral component of membrane (GO:0016021);; Biological Process: dephosphorylation (GO:0016311);; Molecular Function: phosphatase activity (GO:0016791);; Molecular Function: glycerol-3-phosphate 2-O-acyltransferase activity (GO:0090447);;	K13508|0|gmx:100795122|K13508 glycerol-3-phosphate acyltransferase [EC:2.3.1.15] | (RefSeq) glycerol-3-phosphate 2-O-acyltransferase 6-like	Glycerolipid metabolism (ko00561);; Glycerophospholipid metabolism (ko00564)	--	--	haloacid dehalogenase-like hydrolase;; Acyltransferase	Glycerol-3-phosphate 2-O-acyltransferase 6 OS=Arabidopsis thaliana OX=3702 GN=GPAT6 PE=1 SV=1	PREDICTED: glycerol-3-phosphate 2-O-acyltransferase 6-like [Glycine max]
glyma.Wm82.gnm2.Glyma.19G046000	1.21128	0.796013	0.62939	3.53544	2.48547	5.62709	-1.46929	down	[Q]	Secondary metabolites biosynthesis, transport and catabolism	Molecular Function: diacylglycerol O-acyltransferase activity (GO:0004144);; Cellular Component: plasma membrane (GO:0005886);; Biological Process: triglyceride biosynthetic process (GO:0019432);; Molecular Function: long-chain-alcohol O-fatty-acyltransferase activity (GO:0047196);;	--	--	--	--	Protein of unknown function (DUF1298);; Wax ester synthase-like Acyl-CoA acyltransferase domain	O-acyltransferase WSD1 OS=Arabidopsis thaliana OX=3702 GN=WSD1 PE=2 SV=1	uncharacterized protein LOC100777968 [Glycine max]
glyma.Wm82.gnm2.Glyma.08G201100	0.840501	0.923041	0.367055	3.08472	2.80774	3.0915	-1.01918	down	[T]	Signal transduction mechanisms	Biological Process: phosphorelay signal transduction system (GO:0000160);; Cellular Component: nucleus (GO:0005634);; Cellular Component: cytoplasm (GO:0005737);; Biological Process: cytokinin-activated signaling pathway (GO:0009736);; Molecular Function: histidine phosphotransfer kinase activity (GO:0009927);; Biological Process: phosphorylation (GO:0016310);; Molecular Function: protein histidi…	K14490|4.55272e-96|gmx:100798055|K14490 histidine-containing phosphotransfer peotein | (RefSeq) histidine-containing phosphotransfer protein 4-like	Plant hormone signal transduction (ko04075)	[T]	Signal transduction mechanisms	Hpt domain	Histidine-containing phosphotransfer protein 4 OS=Arabidopsis thaliana OX=3702 GN=AHP4 PE=1 SV=2	PREDICTED: histidine-containing phosphotransfer protein 4-like isoform X1 [Glycine max]
glyma.Wm82.gnm2.Glyma.11G117100	5.78865	7.62021	7.30655	11.693449999999999	9.89335	13.572159000000001	-0.621051	down	--	--	Cellular Component: integral component of membrane (GO:0016021);; Molecular Function: protein dimerization activity (GO:0046983);;	--	--	--	--	Helix-loop-helix DNA-binding domain	Transcription factor bHLH49 OS=Arabidopsis thaliana OX=3702 GN=BHLH49 PE=1 SV=1	PREDICTED: transcription factor HBI1-like isoform X1 [Glycine max]
glyma.Wm82.gnm2.Glyma.15G011500	0.391322	0.415254	0.418058	2.01824	0.667681	0.877197	-0.855634	down	[C]	Energy production and conversion	Molecular Function: ATP:ADP antiporter activity (GO:0005471);; Molecular Function: ATP binding (GO:0005524);; Biological Process: ADP transport (GO:0015866);; Biological Process: ATP transport (GO:0015867);; Cellular Component: integral component of membrane (GO:0016021);;	K03301|0|gmx:100775892|K03301 ATP:ADP antiporter, AAA family | (RefSeq) ADP,ATP carrier protein 1, chloroplastic-like	--	--	--	TLC ATP/ADP transporter	ADP,ATP carrier protein 1, chloroplastic OS=Arabidopsis thaliana OX=3702 GN=AATP1 PE=1 SV=2	PREDICTED: ADP,ATP carrier protein 1, chloroplastic-like [Glycine max]
glyma.Wm82.gnm2.Glyma.02G312000	6.51336	6.98147	7.01555	11.722	11.9419	10.2152	-0.598865	down	--	--	Cellular Component: Golgi membrane (GO:0000139);; Molecular Function: sugar:proton symporter activity (GO:0005351);; Cellular Component: endosome (GO:0005768);; Cellular Component: trans-Golgi network (GO:0005802);; Biological Process: carbohydrate transport (GO:0008643);; Biological Process: proton transport (GO:0015992);; Cellular Component: integral component of membrane (GO:0016021);;	K15272|0|gmx:100812860|K15272 solute carrier family 35 (UDP-sugar transporter), member A1/2/3 | (RefSeq) CMP-sialic acid transporter 4-like	--	[G]	Carbohydrate transport and metabolism	Nucleotide-sugar transporter;; UAA transporter family;; EamA-like transporter family	CMP-sialic acid transporter 4 OS=Arabidopsis thaliana OX=3702 GN=At4g35335 PE=2 SV=1	PREDICTED: CMP-sialic acid transporter 4-like [Glycine max]
glyma.Wm82.gnm2.Glyma.06G270000	3.10478	3.28492	4.48377	5.03889	12.0424	13.887	-1.03616	down	--	--	Molecular Function: electron carrier activity (GO:0009055);; Cellular Component: integral component of membrane (GO:0016021);; Cellular Component: anchored component of plasma membrane (GO:0046658);;	--	--	--	--	Plastocyanin-like domain	Early nodulin-like protein 1 OS=Arabidopsis thaliana OX=3702 GN=At2g25060 PE=1 SV=2	Early nodulin-like protein 1 [Glycine soja]
glyma.Wm82.gnm2.Glyma.19G257000	16.086	17.8859	13.0228	23.5385	23.5438	30.9579	-0.59188	down	--	--	--	--	--	--	--	Protein of unknown function (DUF688)	--	uncharacterized protein LOC100305478 [Glycine max]
glyma.Wm82.gnm2.Glyma.10G008000	0.583625	0.353061	0.701384	0.960358	1.43051	1.85652	-0.811898	down	[S]	Function unknown	Molecular Function: ATP binding (GO:0005524);;	K15505|4.78542e-140|cam:101494903|K15505 DNA repair protein RAD5 [EC:3.6.4.-] | (RefSeq) putative SWI/SNF-related matrix-associated actin-dependent regulator of chromatin subfamily A member 3-like 3	--	[KL]	Transcription;; Replication, recombination and repair	Helicase conserved C-terminal domain;; SNF2 family N-terminal domain	DNA repair protein RAD5B OS=Arabidopsis thaliana OX=3702 GN=RAD5B PE=3 SV=1	hypothetical protein GLYMA_10G008000 [Glycine max]
glyma.Wm82.gnm2.Glyma.08G285100	21.1555	23.192110000000003	22.2305	37.1057	48.270123000000005	32.0039	-0.653835	down	--	--	--	--	--	--	--	Plant protein 1589 of unknown function (A_thal_3526)	--	hypothetical protein glysoja_035534 [Glycine soja]
glyma.Wm82.gnm2.Glyma.13G226500	1.28318	1.58228	1.54116	2.99257	2.33518	2.57747	-0.684233	down	[L]	Replication, recombination and repair	Molecular Function: DNA clamp loader activity (GO:0003689);; Molecular Function: DNA-directed DNA polymerase activity (GO:0003887);; Molecular Function: ATP binding (GO:0005524);; Cellular Component: DNA replication factor C complex (GO:0005663);; Biological Process: DNA-dependent DNA replication (GO:0006261);; Cellular Component: DNA polymerase III complex (GO:0009360);; Biological Process: DNA …	--	--	[L]	Replication, recombination and repair	DNA polymerase III, delta subunit;; ATPase family associated with various cellular activities (AAA);; DNA polymerase III subunits gamma and tau domain III;; Holliday junction DNA helicase ruvB N-terminus	Protein STICHEL-like 3 OS=Arabidopsis thaliana OX=3702 GN=At4g18820 PE=3 SV=1	PREDICTED: protein STICHEL-like 3 [Glycine max]
glyma.Wm82.gnm2.Glyma.03G058300	0.514175	0.567722	0.24969	0.921576	1.58972	2.2044449999999998	-0.957159	down	[P]	Inorganic ion transport and metabolism	Molecular Function: calcium:proton antiporter activity (GO:0015369);; Cellular Component: integral component of membrane (GO:0016021);; Biological Process: calcium ion transmembrane transport (GO:0070588);;	K07300|0|gmx:100782052|K07300 Ca2+:H+ antiporter | (RefSeq) vacuolar cation/proton exchanger 3	--	[P]	Inorganic ion transport and metabolism	Sodium/calcium exchanger protein	Vacuolar cation/proton exchanger 3 OS=Arabidopsis thaliana OX=3702 GN=CAX3 PE=1 SV=1	PREDICTED: vacuolar cation/proton exchanger 3 isoform X4 [Glycine max]
glyma.Wm82.gnm2.Glyma.10G045700	0.315247	0.525818	0.139406	1.6381890000000001	0.961594	1.64527	-0.900929	down	--	--	Cellular Component: cytoplasm (GO:0005737);; Biological Process: metal ion transport (GO:0030001);; Molecular Function: transition metal ion binding (GO:0046914);; Biological Process: cellular transition metal ion homeostasis (GO:0046916);;	--	--	[P]	Inorganic ion transport and metabolism	Heavy-metal-associated domain	Protein SODIUM POTASSIUM ROOT DEFECTIVE 2 OS=Arabidopsis thaliana OX=3702 GN=NAKR2 PE=2 SV=1	PREDICTED: uncharacterized protein LOC100797952 isoform X1 [Glycine max]
glyma.Wm82.gnm2.Glyma.11G093900	8.10423	7.89327	7.44986	14.334349000000001	12.7658	13.917781999999999	-0.701492	down	[T]	Signal transduction mechanisms	Molecular Function: ATP binding (GO:0005524);; Cellular Component: plasma membrane (GO:0005886);; Cellular Component: integral component of membrane (GO:0016021);; Molecular Function: ATPase activity, coupled to transmembrane movement of substances (GO:0042626);; Biological Process: transmembrane transport (GO:0055085);;	--	--	[Q]	Secondary metabolites biosynthesis, transport and catabolism	ABC-2 type transporter;; ABC transporter;; AAA domain, putative AbiEii toxin, Type IV TA system	ABC transporter G family member 15 OS=Arabidopsis thaliana OX=3702 GN=ABCG15 PE=2 SV=2	PREDICTED: ABC transporter G family member 15-like isoform X1 [Glycine max]
glyma.Wm82.gnm2.Glyma.16G116200	0.42783200000000005	0.6712400000000001	0.510712	0.880893	1.50588	1.27493	-0.819322	down	--	--	Molecular Function: GTPase activator activity (GO:0005096);; Cellular Component: cytoplasm (GO:0005737);; Cellular Component: plasma membrane (GO:0005886);; Molecular Function: Rab GTPase binding (GO:0017137);; Biological Process: regulation of exocytosis (GO:0017157);; Molecular Function: syntaxin binding (GO:0019905);; Biological Process: positive regulation of GTPase activity (GO:0043547);;	--	--	[U]	Intracellular trafficking, secretion, and vesicular transport	Anaphase-promoting complex subunit 4 WD40 domain;; Lethal giant larvae(Lgl) like, C-terminal	--	PREDICTED: uncharacterized protein LOC100811900 isoform X1 [Glycine max]
glyma.Wm82.gnm2.Glyma.13G266300	1.32497	1.63788	2.23752	2.53552	2.85818	3.76056	-0.626034	down	[K]	Transcription	Molecular Function: protein serine/threonine kinase activity (GO:0004674);; Molecular Function: ATP binding (GO:0005524);; Cellular Component: plasma membrane (GO:0005886);; Biological Process: protein phosphorylation (GO:0006468);; Cellular Component: integral component of membrane (GO:0016021);;	--	--	--	--	Protein tyrosine kinase;; Protein kinase domain;; Di-glucose binding within endoplasmic reticulum;; Leucine rich repeat;; Leucine Rich repeats (2 copies);; Leucine Rich Repeat	Probable LRR receptor-like serine/threonine-protein kinase At1g53430 OS=Arabidopsis thaliana OX=3702 GN=At1g53430 PE=1 SV=1	hypothetical protein GLYMA_13G266300 [Glycine max]
glyma.Wm82.gnm2.Glyma.15G077600	2.7049	0.625928	1.68365	3.64737	5.41035	3.95504	-0.832008	down	--	--	--	--	--	--	--	--	Protein E6 OS=Gossypium hirsutum OX=3635 GN=E6 PE=2 SV=1	PREDICTED: protein E6-like [Glycine max]
glyma.Wm82.gnm2.Glyma.06G211900	0.627314	0.846266	0.723582	2.33081	1.17481	1.19954	-0.739317	down	--	--	Molecular Function: microtubule-severing ATPase activity (GO:0008568);; Cellular Component: integral component of membrane (GO:0016021);;	--	--	[R]	General function prediction only	PPR repeat family;; PPR repeat;; PPR repeat;; Pentatricopeptide repeat domain;; Pentacotripeptide-repeat region of PRORP;; Tetratricopeptide repeat;; Mitochondrial ATPase expression	Pentatricopeptide repeat-containing protein At5g55740, chloroplastic OS=Arabidopsis thaliana OX=3702 GN=CRR21 PE=2 SV=1	PREDICTED: pentatricopeptide repeat-containing protein At5g55740, chloroplastic [Glycine max]
glyma.Wm82.gnm2.Glyma.06G143300	66.6695	50.1948	58.7411	127.693	89.4335	123.746	-0.82969	down	--	--	Cellular Component: extracellular region (GO:0005576);; Cellular Component: cell wall (GO:0005618);; Biological Process: plant-type cell wall organization (GO:0009664);; Cellular Component: membrane (GO:0016020);;	--	--	--	--	Pollen allergen;; Lytic transglycolase	Expansin-A8 OS=Arabidopsis thaliana OX=3702 GN=EXPA8 PE=2 SV=1	expansin precursor [Glycine max]
glyma.Wm82.gnm2.Glyma.05G208700	12.5579	12.4094	13.0597	27.7829	31.6736	36.23	-1.1676	down	[G]	Carbohydrate transport and metabolism	Molecular Function: transporter activity (GO:0005215);; Biological Process: transport (GO:0006810);; Cellular Component: integral component of membrane (GO:0016021);;	K09872|0|gmx:100793242|K09872 aquaporin PIP | (RefSeq) probable aquaporin PIP1-2-like	--	[G]	Carbohydrate transport and metabolism	Major intrinsic protein	Probable aquaporin PIP1-2 OS=Oryza sativa subsp. japonica OX=39947 GN=PIP1-2 PE=2 SV=3	Putative aquaporin PIP1-2 [Glycine soja]
glyma.Wm82.gnm2.Glyma.01G044600	1.5921	1.33349	2.8237940000000004	2.39201	5.59014	10.4496	-0.966228	down	--	--	Molecular Function: transcription factor activity, sequence-specific DNA binding (GO:0003700);; Cellular Component: nucleus (GO:0005634);; Biological Process: regulation of transcription, DNA-templated (GO:0006355);; Molecular Function: sequence-specific DNA binding (GO:0043565);;	K09338|0|gmx:100814080|K09338 homeobox-leucine zipper protein | (RefSeq) homeobox-leucine zipper protein ATHB-13-like	--	[K]	Transcription	Homeobox associated leucine zipper;; Homeobox domain;; Homeobox KN domain	Homeobox-leucine zipper protein ATHB-13 OS=Arabidopsis thaliana OX=3702 GN=ATHB-13 PE=2 SV=2	PREDICTED: uncharacterized protein LOC100814080 isoform X2 [Glycine max]
glyma.Wm82.gnm2.Glyma.12G035000	13.415	5.88763	10.5342	13.3173	21.3023	30.6063	-0.770392	down	--	--	Biological Process: response to auxin (GO:0009733);;	--	--	--	--	Auxin responsive protein	Auxin-induced protein 6B OS=Glycine max OX=3847 PE=2 SV=1	PREDICTED: auxin-induced protein 6B-like [Glycine max]
glyma.Wm82.gnm2.Glyma.02G071500	0.455978	0.481871	0.616723	1.42438	1.70657	2.43881	-1.02982	down	--	--	Molecular Function: RNA polymerase II regulatory region sequence-specific DNA binding (GO:0000977);; Molecular Function: RNA polymerase II transcription factor binding (GO:0001085);; Molecular Function: transcriptional activator activity, RNA polymerase II transcription regulatory region sequence-specific binding (GO:0001228);; Molecular Function: chromatin binding (GO:0003682);; Cellular Compone…	--	--	[K]	Transcription	GATA zinc finger	GATA transcription factor 2 OS=Arabidopsis thaliana OX=3702 GN=GATA2 PE=2 SV=1	hypothetical protein GLYMA_02G071500 [Glycine max]
glyma.Wm82.gnm2.Glyma.13G161900	28.4499	55.1189	40.9629	84.8586	62.7973	61.8526	-0.586667	down	[T]	Signal transduction mechanisms	Molecular Function: acid phosphatase activity (GO:0003993);; Cellular Component: integral component of membrane (GO:0016021);; Biological Process: dephosphorylation (GO:0016311);; Molecular Function: metal ion binding (GO:0046872);;	--	--	[G]	Carbohydrate transport and metabolism	Purple acid Phosphatase, N-terminal domain;; Calcineurin-like phosphoesterase;; Iron/zinc purple acid phosphatase-like protein C	Bifunctional purple acid phosphatase 26 OS=Arabidopsis thaliana OX=3702 GN=PAP26 PE=1 SV=1	PREDICTED: uncharacterized protein LOC100818438 isoform X1 [Glycine max]
glyma.Wm82.gnm2.Glyma.05G214300	1.5626	1.17367	1.46632	2.3794370000000002	2.27175	3.01035	-0.652546	down	[K]	Transcription	Molecular Function: protein kinase activity (GO:0004672);; Molecular Function: ATP binding (GO:0005524);; Biological Process: protein phosphorylation (GO:0006468);; Cellular Component: integral component of membrane (GO:0016021);;	--	--	--	--	Protein kinase domain;; Protein tyrosine kinase;; Leucine rich repeat;; Leucine rich repeat N-terminal domain;; Leucine Rich repeats (2 copies);; Leucine Rich Repeat	Probable inactive receptor kinase At4g23740 OS=Arabidopsis thaliana OX=3702 GN=At4g23740 PE=2 SV=1	PREDICTED: probable inactive receptor kinase At4g23740 [Glycine max]
glyma.Wm82.gnm2.Glyma.06G275000	0.697683	0.625507	0.797123	1.39461	1.45417	2.02884	-0.78552	down	[K]	Transcription	--	--	--	--	--	Leucine rich repeat;; Leucine Rich repeats (2 copies)	Inactive disease resistance protein RPS4 OS=Arabidopsis thaliana OX=3702 GN=RPS4 PE=3 SV=1	hypothetical protein GLYMA_06G275000 [Glycine max]
glyma.Wm82.gnm2.Glyma.13G066600	0.250664	0.152048	0.462196	1.12615	1.44933	0.781395	-0.906829	down	--	--	Molecular Function: DNA binding (GO:0003677);; Cellular Component: integral component of membrane (GO:0016021);;	K09422|0|gmx:100815077|K09422 myb proto-oncogene protein, plant | (RefSeq) transcription factor MYB35-like	--	[K]	Transcription	Myb-like DNA-binding domain;; Myb-like DNA-binding domain	Transcription factor MYB35 OS=Arabidopsis thaliana OX=3702 GN=MYB35 PE=2 SV=1	PREDICTED: transcription factor MYB35-like [Glycine max]
glyma.Wm82.gnm2.Glyma.03G252700	3.08916	3.32958	3.3624	12.6186	7.00328	9.08181	-1.2514	down	[IR]	Lipid transport and metabolism;; General function prediction only	Cellular Component: integral component of membrane (GO:0016021);; Molecular Function: hydrolase activity, acting on ester bonds (GO:0016788);; Molecular Function: 9,9'-dicis-carotene:quinone oxidoreductase activity (GO:0052886);; Molecular Function: 7,9,9'-tricis-neurosporene:quinone oxidoreductase activity (GO:0052887);; Biological Process: 9,9'-di-cis-zeta-carotene desaturation to 7,9,7',9'-tet…	--	--	--	--	GDSL-like Lipase/Acylhydrolase	GDSL esterase/lipase At5g33370 OS=Arabidopsis thaliana OX=3702 GN=At5g33370 PE=2 SV=1	PREDICTED: GDSL esterase/lipase At5g33370-like [Glycine max]
glyma.Wm82.gnm2.Glyma.08G213100	1.46147	1.6941	2.03558	6.69817	2.82737	6.15977	-1.07965	down	--	--	Cellular Component: integral component of membrane (GO:0016021);;	--	--	--	--	PAP2 superfamily	Phosphatidylcholine:diacylglycerol cholinephosphotransferase 1 OS=Arabidopsis thaliana OX=3702 GN=ROD1 PE=1 SV=1	PREDICTED: phosphatidylcholine:diacylglycerol cholinephosphotransferase 1 [Glycine max]
glyma.Wm82.gnm2.Glyma.09G148400	0.450693	0.471105	0.697448	1.12344	1.20097	1.28036	-0.764436	down	[E]	Amino acid transport and metabolism	Molecular Function: catalytic activity (GO:0003824);;	--	--	[H]	Coenzyme transport and metabolism	Aminotransferase class-V	Molybdenum cofactor sulfurase OS=Solanum lycopersicum OX=4081 GN=FLACCA PE=2 SV=1	PREDICTED: molybdenum cofactor sulfurase-like [Glycine max]
glyma.Wm82.gnm2.Glyma.07G129900	1.50176	1.67791	1.08732	6.83065	7.64379	7.84771	-1.66523	down	--	--	Molecular Function: phospholipase A2 activity (GO:0004623);; Molecular Function: calcium ion binding (GO:0005509);; Cellular Component: Golgi apparatus (GO:0005794);; Cellular Component: integral component of membrane (GO:0016021);; Biological Process: lipid catabolic process (GO:0016042);;	K01047|8.23206e-101|gmx:100500260|K01047 secretory phospholipase A2 [EC:3.1.1.4] | (RefSeq) uncharacterized LOC100500260	Glycerophospholipid metabolism (ko00564);; Ether lipid metabolism (ko00565);; Arachidonic acid metabolism (ko00590);; Linoleic acid metabolism (ko00591);; alpha-Linolenic acid metabolism (ko00592)	--	--	--	Phospholipase A2-alpha OS=Arabidopsis thaliana OX=3702 GN=PLA2-ALPHA PE=1 SV=1	uncharacterized protein LOC100500260 precursor [Glycine max]
glyma.Wm82.gnm2.Glyma.08G334700	3.64135	2.15882	3.39552	10.046	6.13231	5.62623	-0.959586	down	--	--	Biological Process: response to red or far red light (GO:0009639);; Biological Process: negative gravitropism (GO:0009959);;	--	--	--	--	Plant protein of unknown function (DUF641)	Protein GRAVITROPIC IN THE LIGHT 1 OS=Arabidopsis thaliana OX=3702 GN=GIL1 PE=2 SV=1	PREDICTED: IRK-interacting protein-like [Glycine max]
glyma.Wm82.gnm2.Glyma.01G148800	9.86216	6.24143	5.87247	15.7167	12.7545	14.0371	-0.754781	down	--	--	Cellular Component: integral component of membrane (GO:0016021);;	--	--	--	--	Protein of unknown function (DUF3464)	Protein PAM68, chloroplastic OS=Arabidopsis thaliana OX=3702 GN=PAM68 PE=1 SV=1	PREDICTED: protein PAM68, chloroplastic [Glycine max]
glyma.Wm82.gnm2.Glyma.19G241400	2.56367	2.35825	1.74148	5.28138	4.5419	4.54619	-0.793274	down	--	--	Cellular Component: integral component of membrane (GO:0016021);;	--	--	--	--	SEC-C motif	--	uncharacterized protein LOC100791282 [Glycine max]
glyma.Wm82.gnm2.Glyma.07G038500	135.014	110.661	117.539	300.787	175.676	173.123	-0.691587	down	--	--	Cellular Component: cell wall (GO:0005618);; Molecular Function: manganese ion binding (GO:0030145);; Cellular Component: extracellular matrix (GO:0031012);; Biological Process: oxalate metabolic process (GO:0033609);; Molecular Function: nutrient reservoir activity (GO:0045735);; Molecular Function: oxalate decarboxylase activity (GO:0046564);;	--	--	--	--	Cupin;; Cupin domain	Auxin-binding protein ABP19a OS=Prunus persica OX=3760 GN=ABP19A PE=3 SV=1	cupin family protein precursor [Glycine max]
glyma.Wm82.gnm2.Glyma.01G241200	3.88229	3.89863	3.19372	8.06902	5.15078	8.25205	-0.76687	down	--	--	--	--	--	--	--	Protein of unknown function (DUF1005)	--	hypothetical protein GLYMA_01G241200 [Glycine max]
glyma.Wm82.gnm2.Glyma.14G052000	11.8765	9.99642	11.3886	54.3166	24.737	30.9329	-1.35701	down	--	--	--	--	--	--	--	Glycine rich protein family	--	unknown [Glycine max]
glyma.Wm82.gnm2.Glyma.01G002400	7.07324	5.92433	5.37145	14.5712	11.1435	11.9164	-0.821399	down	--	--	Molecular Function: phospholipase A2 activity (GO:0004623);; Molecular Function: calcium ion binding (GO:0005509);; Cellular Component: Golgi apparatus (GO:0005794);; Cellular Component: integral component of membrane (GO:0016021);; Biological Process: lipid catabolic process (GO:0016042);;	K01047|5.59856e-113|gmx:100797904|K01047 secretory phospholipase A2 [EC:3.1.1.4] | (RefSeq) phospholipase A2 homolog 3-like	Glycerophospholipid metabolism (ko00564);; Ether lipid metabolism (ko00565);; Arachidonic acid metabolism (ko00590);; Linoleic acid metabolism (ko00591);; alpha-Linolenic acid metabolism (ko00592)	--	--	--	Phospholipase A2-alpha OS=Arabidopsis thaliana OX=3702 GN=PLA2-ALPHA PE=1 SV=1	uncharacterized protein LOC100797904 precursor [Glycine max]
glyma.Wm82.gnm2.Glyma.04G107600	1.0087570000000001	0.984383	0.506658	2.18588	3.8114350000000004	1.70716	-0.848401	down	[O]	Posttranslational modification, protein turnover, chaperones	Molecular Function: glutathione transferase activity (GO:0004364);; Cellular Component: cytoplasm (GO:0005737);; Biological Process: glutathione metabolic process (GO:0006749);; Biological Process: toxin catabolic process (GO:0009407);;	K00799|1.11712e-165|gmx:100819805|K00799 glutathione S-transferase [EC:2.5.1.18] | (RefSeq) GSTU11; probable glutathione S-transferase	Glutathione metabolism (ko00480)	[O]	Posttranslational modification, protein turnover, chaperones	Glutathione S-transferase, N-terminal domain;; Glutathione S-transferase, N-terminal domain;; Glutathione S-transferase, N-terminal domain;; Glutathione S-transferase, C-terminal domain	Probable glutathione S-transferase OS=Glycine max OX=3847 GN=HSP26-A PE=2 SV=1	probable glutathione S-transferase [Glycine max]
glyma.Wm82.gnm2.Glyma.06G169300	13.2593	11.6764	11.0822	23.3189	21.2916	16.5574	-0.627433	down	--	--	Cellular Component: chloroplast (GO:0009507);; Cellular Component: thylakoid lumen (GO:0031977);;	--	--	--	--	--	Thylakoid lumenal 17.9 kDa protein, chloroplastic OS=Arabidopsis thaliana OX=3702 GN=At4g24930 PE=1 SV=1	PREDICTED: thylakoid lumenal 17.9 kDa protein, chloroplastic [Glycine max]
glyma.Wm82.gnm2.Glyma.06G022800	4.92542	5.99056	5.33127	16.1061	14.5095	13.0582	-1.22222	down	[IR]	Lipid transport and metabolism;; General function prediction only	Molecular Function: hydrolase activity, acting on ester bonds (GO:0016788);; Molecular Function: 9,9'-dicis-carotene:quinone oxidoreductase activity (GO:0052886);; Molecular Function: 7,9,9'-tricis-neurosporene:quinone oxidoreductase activity (GO:0052887);; Biological Process: 9,9'-di-cis-zeta-carotene desaturation to 7,9,7',9'-tetra-cis-lycopene (GO:0052889);; Biological Process: oxidation-reduc…	--	--	--	--	GDSL-like Lipase/Acylhydrolase	GDSL esterase/lipase EXL3 OS=Arabidopsis thaliana OX=3702 GN=EXL3 PE=2 SV=1	hypothetical protein GLYMA_06G022800 [Glycine max]
glyma.Wm82.gnm2.Glyma.18G134600	9.81615	5.4878789999999995	6.75783	9.8341	12.8026	18.5698	-0.697635	down	[G]	Carbohydrate transport and metabolism	Molecular Function: ATP binding (GO:0005524);; Biological Process: phosphorylation (GO:0016310);; Biological Process: D-gluconate catabolic process (GO:0046177);; Molecular Function: gluconokinase activity (GO:0046316);;	K00851|2.62151e-137|gmx:100775407|K00851 gluconokinase [EC:2.7.1.12] | (RefSeq) thermosensitive gluconokinase-like	Pentose phosphate pathway (ko00030);; Carbon metabolism (ko01200)	[G]	Carbohydrate transport and metabolism	Shikimate kinase;; AAA domain;; AAA domain	Gluconokinase OS=Arabidopsis thaliana OX=3702 GN=At2g16790 PE=2 SV=2	hypothetical protein GLYMA_18G134600 [Glycine max]
glyma.Wm82.gnm2.Glyma.10G067300	0.473646	0.563802	0.480241	1.8101	1.25305	2.53459	-1.00297	down	[T]	Signal transduction mechanisms	--	--	--	[TR]	Signal transduction mechanisms;; General function prediction only	--	--	hypothetical protein GLYMA_10G067300 [Glycine max]
glyma.Wm82.gnm2.Glyma.08G344300	3.03247	4.66992	3.97099	15.2714	23.6716	25.5104	-1.81274	down	--	--	Cellular Component: integral component of membrane (GO:0016021);;	--	--	--	--	Probable lipid transfer;; Protease inhibitor/seed storage/LTP family	Putative lipid-transfer protein DIR1 OS=Arabidopsis thaliana OX=3702 GN=DIR1 PE=1 SV=1	alpha-amylase inhibitor/lipid transfer/seed storage family protein precursor [Glycine max]
glyma.Wm82.gnm2.Glyma.13G300000	0.296337	0.573884	0.229983	0.574907	1.05623	1.57281	-0.846427	down	[K]	Transcription	Molecular Function: non-membrane spanning protein tyrosine kinase activity (GO:0004715);; Molecular Function: ATP binding (GO:0005524);; Cellular Component: integral component of membrane (GO:0016021);; Biological Process: peptidyl-tyrosine phosphorylation (GO:0018108);;	--	--	--	--	Protein tyrosine kinase;; Protein kinase domain;; Leucine rich repeat;; Leucine Rich repeats (2 copies);; Leucine rich repeat N-terminal domain	Protein STRUBBELIG-RECEPTOR FAMILY 3 OS=Arabidopsis thaliana OX=3702 GN=SRF3 PE=2 SV=1	PREDICTED: protein STRUBBELIG-RECEPTOR FAMILY 3 isoform X1 [Glycine max]
glyma.Wm82.gnm2.Glyma.17G042600	3.68849	3.16643	3.77116	8.7564	7.91567	9.46469	-0.840256	down	--	--	--	--	--	--	--	--	--	PREDICTED: uncharacterized protein LOC100787873 [Glycine max]
glyma.Wm82.gnm2.Glyma.10G001800	2.27489	3.34807	2.78272	10.5296	4.91268	6.79476	-1.06929	down	[Q]	Secondary metabolites biosynthesis, transport and catabolism	Biological Process: fatty acid biosynthetic process (GO:0006633);; Cellular Component: integral component of membrane (GO:0016021);; Molecular Function: transferase activity, transferring acyl groups other than amino-acyl groups (GO:0016747);;	K15397|0|gmx:100801121|K15397 3-ketoacyl-CoA synthase [EC:2.3.1.199] | (RefSeq) 3-ketoacyl-CoA synthase 11-like	Fatty acid elongation (ko00062)	--	--	FAE1/Type III polyketide synthase-like protein;; 3-Oxoacyl-[acyl-carrier-protein (ACP)] synthase III C terminal;; Chalcone and stilbene synthases, C-terminal domain	3-ketoacyl-CoA synthase 11 OS=Arabidopsis thaliana OX=3702 GN=KCS11 PE=1 SV=1	PREDICTED: 3-ketoacyl-CoA synthase 11-like [Glycine max]
glyma.Wm82.gnm2.Glyma.09G031600	0.986999	1.09473	0.979312	4.84083	5.91564	2.67751	-1.51815	down	[G]	Carbohydrate transport and metabolism	Molecular Function: polygalacturonase activity (GO:0004650);; Cellular Component: extracellular region (GO:0005576);; Biological Process: carbohydrate metabolic process (GO:0005975);; Molecular Function: galacturan 1,4-alpha-galacturonidase activity (GO:0047911);; Biological Process: cell wall organization (GO:0071555);;	--	--	--	--	Glycosyl hydrolases family 28;; Right handed beta helix region	Polygalacturonase At1g48100 OS=Arabidopsis thaliana OX=3702 GN=At1g48100 PE=2 SV=1	PREDICTED: polygalacturonase At1g48100-like [Glycine max]
Glycine_max_newGene_6069	0.803911	0.486822	0.9162570000000001	2.5297270000000003	2.25621	1.24442	-0.826612	down	--	--	--	--	--	--	--	--	--	Putative FBD-associated F-box protein [Glycine soja]
glyma.Wm82.gnm2.Glyma.12G213200	2.4561	1.92902	2.67594	3.25977	5.54932	6.59944	-0.781772	down	--	--	Molecular Function: electron carrier activity (GO:0009055);; Cellular Component: integral component of membrane (GO:0016021);; Cellular Component: anchored component of plasma membrane (GO:0046658);;	--	--	--	--	Plastocyanin-like domain	Early nodulin-like protein 1 OS=Arabidopsis thaliana OX=3702 GN=At2g25060 PE=1 SV=2	PREDICTED: early nodulin-like protein 1 [Glycine max]
glyma.Wm82.gnm2.Glyma.U031200	0.232043	0.372645	0.374303	1.15056	0.74378	0.819356	-0.881444	down	[R]	General function prediction only	Cellular Component: plasma membrane (GO:0005886);; Molecular Function: transferase activity, transferring glycosyl groups (GO:0016757);;	--	--	[T]	Signal transduction mechanisms	Tetratricopeptide repeat;; Tetratricopeptide repeat;; Tetratricopeptide repeat;; Tetratricopeptide repeat;; Tetratricopeptide repeat;; Tetratricopeptide repeat;; Tetratricopeptide repeat	Protein NPGR1 OS=Arabidopsis thaliana OX=3702 GN=NPGR1 PE=1 SV=1	PREDICTED: tetratricopeptide repeat protein 7A-like [Glycine max]
glyma.Wm82.gnm2.Glyma.10G107500	3.22595	2.79266	2.31847	7.51811	10.1911	7.02347	-1.24692	down	[D]	Cell cycle control, cell division, chromosome partitioning	Biological Process: activation of MAPK activity (GO:0000187);; Molecular Function: signal transducer, downstream of receptor, with serine/threonine kinase activity (GO:0004702);; Molecular Function: MAP kinase kinase activity (GO:0004708);; Molecular Function: ATP binding (GO:0005524);; Biological Process: male meiosis cytokinesis (GO:0007112);; Cellular Component: phragmoplast (GO:0009524);; Bio…	K04368|0|gmx:100786284|K04368 mitogen-activated protein kinase kinase 1 [EC:2.7.12.2] | (RefSeq) mitogen-activated protein kinase kinase 6	Plant-pathogen interaction (ko04626)	[T]	Signal transduction mechanisms	Protein kinase domain;; Protein tyrosine kinase	Mitogen-activated protein kinase kinase 6 OS=Arabidopsis thaliana OX=3702 GN=MKK6 PE=1 SV=1	PREDICTED: mitogen-activated protein kinase kinase 6 [Glycine max]
glyma.Wm82.gnm2.Glyma.18G210900	2.89648	2.25718	7.07564	25.2545	22.5517	18.9417	-1.68481	down	--	--	Biological Process: lipid transport (GO:0006869);; Molecular Function: lipid binding (GO:0008289);; Cellular Component: integral component of membrane (GO:0016021);;	--	--	--	--	Protease inhibitor/seed storage/LTP family;; Probable lipid transfer	Non-specific lipid-transfer protein OS=Cicer arietinum OX=3827 PE=3 SV=1	uncharacterized protein LOC100798112 precursor [Glycine max]
glyma.Wm82.gnm2.Glyma.10G154400	1.30531	0.83388	0.847273	2.04847	1.6322	1.89464	-0.68672	down	[G]	Carbohydrate transport and metabolism	Biological Process: carbohydrate metabolic process (GO:0005975);; Molecular Function: mannosylglycoprotein endo-beta-mannosidase activity (GO:0033947);; Cellular Component: intracellular membrane-bounded organelle (GO:0043231);;	K18577|0|gmx:100804477|K18577 mannosylglycoprotein endo-beta-mannosidase [EC:3.2.1.152] | (RefSeq) mannosylglycoprotein endo-beta-mannosidase-like	--	[G]	Carbohydrate transport and metabolism	Glycosyl hydrolases family 2;; Glycosyl hydrolases family 2, TIM barrel domain	Mannosylglycoprotein endo-beta-mannosidase OS=Lilium longiflorum OX=4690 GN=EBM PE=1 SV=4	PREDICTED: mannosylglycoprotein endo-beta-mannosidase-like [Glycine max]
glyma.Wm82.gnm2.Glyma.11G008000	1.29658	0.707381	2.37155	4.33284	4.50464	3.49629	-0.849094	down	--	--	Biological Process: lipid transport (GO:0006869);; Molecular Function: lipid binding (GO:0008289);;	--	--	--	--	Probable lipid transfer;; Protease inhibitor/seed storage/LTP family	Non-specific lipid-transfer protein-like protein At2g13820 OS=Arabidopsis thaliana OX=3702 GN=At2g13820 PE=1 SV=1	uncharacterized protein LOC100500289 precursor [Glycine max]
glyma.Wm82.gnm2.Glyma.02G203600	0.244924	0.203581	0.159576	1.04451	0.517736	0.968565	-1.19914	down	[K]	Transcription	Molecular Function: protein kinase activity (GO:0004672);; Molecular Function: ATP binding (GO:0005524);; Biological Process: protein phosphorylation (GO:0006468);; Cellular Component: integral component of membrane (GO:0016021);;	--	--	--	--	Leucine rich repeat;; Protein kinase domain;; Protein tyrosine kinase;; Leucine Rich repeats (2 copies);; Leucine Rich Repeat;; Leucine Rich repeat	Probable LRR receptor-like serine/threonine-protein kinase At2g24230 OS=Arabidopsis thaliana OX=3702 GN=At2g24230 PE=2 SV=1	PREDICTED: probable LRR receptor-like serine/threonine-protein kinase At2g24230 [Glycine max]
glyma.Wm82.gnm2.Glyma.13G033800	0.046106	0	0.063299	1.53489	0.81655	1.1031	-1.60154	down	--		Molecular Function: protein serine/threonine kinase activity (GO:0004674);; Molecular Function: transmembrane receptor protein tyrosine kinase activity (GO:0004714);; Molecular Function: ATP binding (GO:0005524);; Cellular Component: integral component of membrane (GO:0016021);; Biological Process: peptidyl-tyrosine phosphorylation (GO:0018108);; Molecular Function: polysaccharide binding (GO:003…	K04733|0|gmx:100305367|K04733 interleukin-1 receptor-associated kinase 4 [EC:2.7.11.1] | (RefSeq) stress-induced receptor-like kinase	--	[T]	Signal transduction mechanisms	Protein kinase domain;; Protein tyrosine kinase	Rust resistance kinase Lr10 OS=Triticum aestivum OX=4565 GN=LRK10 PE=2 SV=1	hypothetical protein GLYMA_13G033800 [Glycine max]
glyma.Wm82.gnm2.Glyma.13G357800	2.68763	3.02506	2.78652	4.6525	6.835392000000001	4.5967	-0.721036	down	--	--	Cellular Component: integral component of membrane (GO:0016021);;	--	--	--	--	Sulfite exporter TauE/SafE	Sulfite exporter TauE/SafE family protein 3 OS=Arabidopsis thaliana OX=3702 GN=At2g25737 PE=2 SV=1	PREDICTED: uncharacterized protein LOC100789733 isoform X1 [Glycine max]
glyma.Wm82.gnm2.Glyma.09G238300	10.1323	19.5614	15.3206	27.3331	48.622029000000005	83.8919	-1.30766	down	--	--	--	--	--	--	--	Gibberellin regulated protein	Gibberellin-regulated protein 4 OS=Arabidopsis thaliana OX=3702 GN=GASA4 PE=1 SV=2	uncharacterized protein LOC100500003 precursor [Glycine max]
glyma.Wm82.gnm2.Glyma.18G285100	1.14936	1.24877	1.44935	2.95141	2.93024	2.03762	-0.730161	down	--	--	Molecular Function: chaperone binding (GO:0051087);;	--	--	--	--	BAG domain	BAG family molecular chaperone regulator 5, mitochondrial OS=Arabidopsis thaliana OX=3702 GN=BAG5 PE=1 SV=1	hypothetical protein GLYMA_18G285100 [Glycine max]
glyma.Wm82.gnm2.Glyma.02G087000	0.355643	0.486619	0.7761420000000001	1.3090890000000002	1.80544	1.8071679999999999	-0.890301	down	[T]	Signal transduction mechanisms	Molecular Function: phosphorelay sensor kinase activity (GO:0000155);; Biological Process: phosphorelay signal transduction system (GO:0000160);; Cellular Component: intracellular (GO:0005622);; Cellular Component: integral component of membrane (GO:0016021);; Biological Process: peptidyl-histidine phosphorylation (GO:0018106);; Biological Process: signal transduction by protein phosphorylation (…	K14489|0|gmx:100813204|K14489 arabidopsis histidine kinase 2/3/4 (cytokinin receptor) [EC:2.7.13.3] | (RefSeq) histidine kinase 4-like	Plant hormone signal transduction (ko04075)	[T]	Signal transduction mechanisms	CHASE domain;; Histidine kinase-, DNA gyrase B-, and HSP90-like ATPase;; Response regulator receiver domain;; His Kinase A (phospho-acceptor) domain	Histidine kinase 4 OS=Arabidopsis thaliana OX=3702 GN=AHK4 PE=1 SV=1	PREDICTED: histidine kinase 4-like isoform X1 [Glycine max]
glyma.Wm82.gnm2.Glyma.09G252800	23.4471	14.8089	15.1341	36.9847	28.2006	23.1957	-0.58952	down	[QV]	Secondary metabolites biosynthesis, transport and catabolism;; Defense mechanisms	Molecular Function: iron ion binding (GO:0005506);; Cellular Component: chloroplast envelope (GO:0009941);; Molecular Function: carotene beta-ring hydroxylase activity (GO:0010291);; Biological Process: xanthophyll biosynthetic process (GO:0016123);; Molecular Function: heme binding (GO:0020037);; Biological Process: oxidation-reduction process (GO:0055114);; Molecular Function: aromatase activit…	K15747|0|gmx:100791400|K15747 beta-ring hydroxylase [EC:1.14.-.-] | (RefSeq) protein LUTEIN DEFICIENT 5, chloroplastic-like	Carotenoid biosynthesis (ko00906)	[QI]	Secondary metabolites biosynthesis, transport and catabolism;; Lipid transport and metabolism	Cytochrome P450	Protein LUTEIN DEFICIENT 5, chloroplastic OS=Arabidopsis thaliana OX=3702 GN=CYP97A3 PE=1 SV=1	PREDICTED: protein LUTEIN DEFICIENT 5, chloroplastic-like [Glycine max]
glyma.Wm82.gnm2.Glyma.16G180500	8.3973	11.195	10.2343	20.1948	17.2796	18.184	-0.764641	down	--	--	Cellular Component: cytoplasm (GO:0005737);; Biological Process: trichome morphogenesis (GO:0010090);; Biological Process: cutin biosynthetic process (GO:0010143);; Molecular Function: shikimate O-hydroxycinnamoyltransferase activity (GO:0047172);; Biological Process: localization (GO:0051179);;	K19747|0|gmx:100790669|K19747 BAHD acyltransferase [EC:2.3.1.-] | (RefSeq) BAHD acyltransferase DCR-like	--	--	--	Transferase family	BAHD acyltransferase DCR OS=Arabidopsis thaliana OX=3702 GN=DCR PE=2 SV=1	PREDICTED: BAHD acyltransferase DCR-like [Glycine max]
glyma.Wm82.gnm2.Glyma.08G256900	3.84591	4.05884	2.73151	8.2331	5.87976	8.21533	-0.831184	down	--	--	--	--	--	--	--	--	--	PREDICTED: uncharacterized protein LOC100804073 isoform X1 [Glycine max]
glyma.Wm82.gnm2.Glyma.04G027800	1.41742	1.4932809999999999	2.62812	2.75976	3.83175	6.554	-0.829839	down	--	--	Cellular Component: plasma membrane (GO:0005886);; Cellular Component: integral component of membrane (GO:0016021);; Molecular Function: transmembrane transporter activity (GO:0022857);; Biological Process: transmembrane transport (GO:0055085);;	--	--	--	--	EamA-like transporter family	Protein WALLS ARE THIN 1 OS=Arabidopsis thaliana OX=3702 GN=WAT1 PE=1 SV=1	PREDICTED: protein WALLS ARE THIN 1-like [Glycine max]
glyma.Wm82.gnm2.Glyma.18G133300	0.208847	0.106234	0.208789	2.09813	1.58659	2.81478	-1.37949	down	--	--	--	--	--	--	--	Domain of unknown function (DUF4228)	--	PREDICTED: uncharacterized protein LOC100814458 [Glycine max]
glyma.Wm82.gnm2.Glyma.17G043700	17.5857	16.124	16.2077	34.9855	27.4029	25.0095	-0.677005	down	--	--	Molecular Function: transcription corepressor activity (GO:0003714);; Cellular Component: nucleus (GO:0005634);; Biological Process: response to wounding (GO:0009611);; Biological Process: regulation of defense response (GO:0031347);; Biological Process: negative regulation of nucleic acid-templated transcription (GO:1903507);; Biological Process: regulation of jasmonic acid mediated signaling pa…	K13464|2.15793e-137|gmx:100306655|K13464 jasmonate ZIM domain-containing protein | (RefSeq) uncharacterized LOC100306655	Plant hormone signal transduction (ko04075)	--	--	tify domain;; Divergent CCT motif	Protein TIFY 3B OS=Arabidopsis thaliana OX=3702 GN=TIFY3B PE=1 SV=1	CCT and tify domains-containing protein [Glycine max]
glyma.Wm82.gnm2.Glyma.08G329000	3.24456	3.63586	2.28805	6.25043	8.69559	4.35726	-0.761128	down	--	--	Cellular Component: integral component of membrane (GO:0016021);;	--	--	--	--	--	--	uncharacterized protein LOC100811551 [Glycine max]
glyma.Wm82.gnm2.Glyma.08G107300	2.32455	2.62121	2.75194	7.59675	5.22287	12.1149	-1.2482	down	[G]	Carbohydrate transport and metabolism	Molecular Function: hydrolase activity, hydrolyzing O-glycosyl compounds (GO:0004553);; Cellular Component: cell wall (GO:0005618);; Biological Process: xyloglucan metabolic process (GO:0010411);; Cellular Component: integral component of membrane (GO:0016021);; Molecular Function: xyloglucan:xyloglucosyl transferase activity (GO:0016762);; Biological Process: cell wall biogenesis (GO:0042546);; …	K08235|0|gmx:547802|K08235 xyloglucan:xyloglucosyl transferase [EC:2.4.1.207] | (RefSeq) brassinosteroid-regulated protein	--	--	--	Glycosyl hydrolases family 16;; Xyloglucan endo-transglycosylase (XET) C-terminus	Xyloglucan endotransglucosylase/hydrolase 2 OS=Glycine max OX=3847 PE=2 SV=1	xyloglucan endotransglucosylase/hydrolase 2 precursor [Glycine max]
glyma.Wm82.gnm2.Glyma.10G189400	1.69052	1.28957	1.72543	3.64079	3.21552	2.01987	-0.698837	down	[R]	General function prediction only	Cellular Component: cytoplasm (GO:0005737);; Molecular Function: cyclopropane-fatty-acyl-phospholipid synthase activity (GO:0008825);; Molecular Function: oxidoreductase activity (GO:0016491);; Biological Process: methylation (GO:0032259);; Biological Process: oxidation-reduction process (GO:0055114);;	K00574|0|gmx:100801659|K00574 cyclopropane-fatty-acyl-phospholipid synthase [EC:2.1.1.79] | (RefSeq) tuberculostearic acid methyltransferase UfaA1-like	--	--	--	Mycolic acid cyclopropane synthetase;; Flavin containing amine oxidoreductase;; NAD(P)-binding Rossmann-like domain;; Methyltransferase domain;; Methyltransferase domain;; Methyltransferase domain;; Methyltransferase domain;; Methyltransferase domain;; Methyltransferase small domain;; FAD dependent oxidoreductase;; FAD binding domain;; Pyridine nucleotide-disulphide oxidoreductase;; Nodulation pr…	(S)-tetrahydroprotoberberine N-methyltransferase OS=Eschscholzia californica OX=3467 PE=1 SV=1	PREDICTED: uncharacterized protein LOC100801659 isoform X1 [Glycine max]
glyma.Wm82.gnm2.Glyma.20G045800	1.69442	2.08919	2.1115399999999998	5.41006	3.6113399999999998	3.48145	-0.825765	down	--	--	Molecular Function: shikimate O-hydroxycinnamoyltransferase activity (GO:0047172);; Molecular Function: anthranilate N-benzoyltransferase activity (GO:0047672);;	K13065|0|gmx:100787038|K13065 shikimate O-hydroxycinnamoyltransferase [EC:2.3.1.133] | (RefSeq) spermidine hydroxycinnamoyl transferase-like	Phenylpropanoid biosynthesis (ko00940);; Flavonoid biosynthesis (ko00941);; Stilbenoid, diarylheptanoid and gingerol biosynthesis (ko00945)	--	--	Transferase family	Spermidine hydroxycinnamoyl transferase OS=Arabidopsis thaliana OX=3702 GN=SHT PE=1 SV=1	PREDICTED: spermidine hydroxycinnamoyl transferase-like isoform X1 [Glycine max]
glyma.Wm82.gnm2.Glyma.14G051500	0.335508	0.46913	0.290184	0.735785	1.23983	1.17753	-0.832179	down	--	--	--	--	--	--	--	IQ calmodulin-binding motif	Protein IQ-DOMAIN 1 OS=Arabidopsis thaliana OX=3702 GN=IQD1 PE=1 SV=1	hypothetical protein GLYMA_14G051500 [Glycine max]
glyma.Wm82.gnm2.Glyma.15G228900	0.286639	0.35786	0.505614	2.69789	3.2879620000000003	5.03339	-1.90531	down	--	--	--	--	--	--	--	UBX domain	--	hypothetical protein GLYMA_15G228900 [Glycine max]
glyma.Wm82.gnm2.Glyma.20G105600	3.63321	4.06857	3.69423	6.99247	6.07672	5.80651	-0.589896	down	--	--	--	--	--	[R]	General function prediction only	PPR repeat family;; PPR repeat;; Pentatricopeptide repeat domain	Pentatricopeptide repeat-containing protein At2g17033 OS=Arabidopsis thaliana OX=3702 GN=At2g17033 PE=2 SV=1	PREDICTED: pentatricopeptide repeat-containing protein At2g17033 [Glycine max]
glyma.Wm82.gnm2.Glyma.03G246600	1.01421	1.99455	1.64671	7.07521	5.03156	7.5275	-1.59198	down	--	--	Molecular Function: shikimate O-hydroxycinnamoyltransferase activity (GO:0047172);;	--	--	--	--	Transferase family	Protein ECERIFERUM 2 OS=Arabidopsis thaliana OX=3702 GN=CER2 PE=1 SV=1	PREDICTED: protein ECERIFERUM 1-like [Glycine max]
glyma.Wm82.gnm2.Glyma.03G051400	2.04086	1.84258	1.86199	3.21465	4.5403579999999994	3.4070929999999997	-0.712971	down	--	--	Molecular Function: DNA binding (GO:0003677);; Cellular Component: nucleus (GO:0005634);; Biological Process: regulation of transcription, DNA-templated (GO:0006355);;	--	--	--	--	Myb-like DNA-binding domain	Putative Myb family transcription factor At1g14600 OS=Arabidopsis thaliana OX=3702 GN=At1g14600 PE=2 SV=2	PREDICTED: two-component response regulator ARR18-like [Glycine max]
glyma.Wm82.gnm2.Glyma.09G212600	8.7386	9.47154	9.28872	15.9557	15.0642	17.0968	-0.67027	down	--	--	Cellular Component: integral component of membrane (GO:0016021);;	--	--	--	--	Protein of unknown function (DUF3464)	Protein PAM68, chloroplastic OS=Arabidopsis thaliana OX=3702 GN=PAM68 PE=1 SV=1	PREDICTED: protein PAM68, chloroplastic-like [Glycine max]
glyma.Wm82.gnm2.Glyma.01G187300	3.28381	2.50793	3.14989	5.84034	6.05037	5.88017	-0.820808	down	[M]	Cell wall/membrane/envelope biogenesis	Molecular Function: protein serine/threonine kinase activity (GO:0004674);; Molecular Function: ATP binding (GO:0005524);; Cellular Component: plasma membrane (GO:0005886);; Cellular Component: integral component of membrane (GO:0016021);; Biological Process: protein autophosphorylation (GO:0046777);;	--	--	[T]	Signal transduction mechanisms	Protein kinase domain;; Protein tyrosine kinase	Probable serine/threonine-protein kinase At1g01540 OS=Arabidopsis thaliana OX=3702 GN=At1g01540 PE=1 SV=2	PREDICTED: probable serine/threonine-protein kinase At1g01540 [Glycine max]
glyma.Wm82.gnm2.Glyma.12G114100	5.52576	3.87384	4.52343	8.32782	7.95723	8.5167	-0.704669	down	[T]	Signal transduction mechanisms	Molecular Function: protein serine/threonine kinase activity (GO:0004674);; Molecular Function: transmembrane receptor protein tyrosine kinase activity (GO:0004714);; Molecular Function: ATP binding (GO:0005524);; Cellular Component: integral component of membrane (GO:0016021);; Biological Process: peptidyl-tyrosine phosphorylation (GO:0018108);; Molecular Function: carbohydrate binding (GO:00302…	--	--	--	--	Legume lectin domain;; Protein kinase domain;; Protein tyrosine kinase	Probable L-type lectin-domain containing receptor kinase VII.2 OS=Arabidopsis thaliana OX=3702 GN=LECRK72 PE=3 SV=2	PREDICTED: probable L-type lectin-domain containing receptor kinase VII.2 [Glycine max]
glyma.Wm82.gnm2.Glyma.02G071800	2.00137	2.52297	2.4095	6.09369	4.74465	4.53616	-0.890955	down	--	--	Molecular Function: catalytic activity (GO:0003824);; Biological Process: carbohydrate metabolic process (GO:0005975);; Molecular Function: carbohydrate binding (GO:0030246);;	--	--	--	--	--	Protein NDH-DEPENDENT CYCLIC ELECTRON FLOW 5 OS=Arabidopsis thaliana OX=3702 GN=NDF5 PE=2 SV=1	hypothetical protein GLYMA_02G071800 [Glycine max]
glyma.Wm82.gnm2.Glyma.13G324700	13.5416	15.4829	13.9306	25.5953	28.152943999999998	24.181343000000002	-0.715046	down	[R]	General function prediction only	Cellular Component: nucleus (GO:0005634);; Cellular Component: cytosol (GO:0005829);; Biological Process: cytokinin biosynthetic process (GO:0009691);; Molecular Function: hydrolase activity, hydrolyzing N-glycosyl compounds (GO:0016799);; Molecular Function: lyase activity (GO:0016829);;	K06966|5.40596e-142|gmx:100811156|K06966 uncharacterized protein | (RefSeq) cytokinin riboside 5'-monophosphate phosphoribohydrolase LOG1-like	--	--	--	Possible lysine decarboxylase	Cytokinin riboside 5&apos;-monophosphate phosphoribohydrolase LOG1 OS=Arabidopsis thaliana OX=3702 GN=LOG1 PE=1 SV=1	PREDICTED: cytokinin riboside 5&apos;-monophosphate phosphoribohydrolase LOG1-like [Glycine max]
glyma.Wm82.gnm2.Glyma.04G136000	4.10969	2.96841	3.19801	17.3017	5.34483	6.00298	-1.00436	down	--	--	Molecular Function: aspartic-type endopeptidase activity (GO:0004190);; Biological Process: proteolysis (GO:0006508);; Molecular Function: transferase activity (GO:0016740);; Biological Process: protein catabolic process (GO:0030163);;	--	--	[O]	Posttranslational modification, protein turnover, chaperones	Xylanase inhibitor N-terminal;; Xylanase inhibitor C-terminal;; Eukaryotic aspartyl protease	Aspartyl protease AED3 OS=Arabidopsis thaliana OX=3702 GN=AED3 PE=1 SV=1	PREDICTED: protein ASPARTIC PROTEASE IN GUARD CELL 2-like [Glycine max]
glyma.Wm82.gnm2.Glyma.15G089300	19.2133	15.9969	20.1417	33.9116	31.983	27.4753	-0.646432	down	[IR]	Lipid transport and metabolism;; General function prediction only	Molecular Function: hydrolase activity, acting on ester bonds (GO:0016788);; Molecular Function: 9,9'-dicis-carotene:quinone oxidoreductase activity (GO:0052886);; Molecular Function: 7,9,9'-tricis-neurosporene:quinone oxidoreductase activity (GO:0052887);; Biological Process: 9,9'-di-cis-zeta-carotene desaturation to 7,9,7',9'-tetra-cis-lycopene (GO:0052889);; Biological Process: oxidation-reduc…	--	--	--	--	GDSL-like Lipase/Acylhydrolase	GDSL esterase/lipase At1g29670 OS=Arabidopsis thaliana OX=3702 GN=At1g29670 PE=2 SV=1	PREDICTED: GDSL esterase/lipase At1g29670 [Glycine max]
glyma.Wm82.gnm2.Glyma.15G004700	1.15817	1.4969	1.80619	2.6744	2.98977	3.45903	-0.756709	down	[T]	Signal transduction mechanisms	Molecular Function: protein kinase activity (GO:0004672);; Molecular Function: ATP binding (GO:0005524);; Biological Process: protein phosphorylation (GO:0006468);; Cellular Component: integral component of membrane (GO:0016021);;	--	--	[T]	Signal transduction mechanisms	Protein tyrosine kinase;; Protein kinase domain	Probable receptor-like protein kinase At1g80640 OS=Arabidopsis thaliana OX=3702 GN=At1g80640 PE=2 SV=1	PREDICTED: probable receptor-like protein kinase At1g80640 isoform X1 [Glycine max]
glyma.Wm82.gnm2.Glyma.02G028200	1.29558	0.23355	0.406593	7.60455	2.09226	6.13394	-0.852599	down	[O]	Posttranslational modification, protein turnover, chaperones	Molecular Function: metalloendopeptidase activity (GO:0004222);; Biological Process: proteolysis (GO:0006508);; Molecular Function: zinc ion binding (GO:0008270);; Cellular Component: integral component of membrane (GO:0016021);; Cellular Component: extracellular matrix (GO:0031012);;	--	--	[OW]	Posttranslational modification, protein turnover, chaperones;; Extracellular structures	Matrixin;; Putative peptidoglycan binding domain	Metalloendoproteinase 5-MMP OS=Arabidopsis thaliana OX=3702 GN=5MMP PE=1 SV=1	PREDICTED: metalloendoproteinase 5-MMP-like [Glycine max]
glyma.Wm82.gnm2.Glyma.11G074100	1.20722	0.585431	0.896628	1.99681	2.40912	2.0713	-0.884671	down	[QV]	Secondary metabolites biosynthesis, transport and catabolism;; Defense mechanisms	Molecular Function: iron ion binding (GO:0005506);; Biological Process: lignin biosynthetic process (GO:0009809);; Cellular Component: integral component of membrane (GO:0016021);; Molecular Function: oxidoreductase activity, acting on paired donors, with incorporation or reduction of molecular oxygen, NAD(P)H as one donor, and incorporation of one atom of oxygen (GO:0016709);; Molecular Function…	K09755|0|gmx:100793538|K09755 ferulate-5-hydroxylase [EC:1.14.-.-] | (RefSeq) CYP84A16; cytochrome P450 84A1-like	Phenylpropanoid biosynthesis (ko00940)	[Q]	Secondary metabolites biosynthesis, transport and catabolism	Cytochrome P450	Cytochrome P450 84A1 OS=Arabidopsis thaliana OX=3702 GN=CYP84A1 PE=1 SV=1	hypothetical protein GLYMA_11G074100 [Glycine max]
glyma.Wm82.gnm2.Glyma.05G219900	4.74627	5.12878	6.01474	18.2358	10.5933	13.4448	-1.1371	down	[IQR]	Lipid transport and metabolism;; Secondary metabolites biosynthesis, transport and catabolism;; General function prediction only	--	--	--	[Q]	Secondary metabolites biosynthesis, transport and catabolism	short chain dehydrogenase;; Enoyl-(Acyl carrier protein) reductase;; KR domain	Short-chain dehydrogenase TIC 32, chloroplastic OS=Arabidopsis thaliana OX=3702 GN=TIC32 PE=2 SV=1	PREDICTED: LOW QUALITY PROTEIN: short-chain dehydrogenase TIC 32, chloroplastic [Glycine max]
glyma.Wm82.gnm2.Glyma.11G098500	112.158	147.83	101.345	359.742	168.687	272.94	-0.921525	down	--	--	--	--	--	--	--	Pollen proteins Ole e I like	Proline-rich protein 4 OS=Arabidopsis thaliana OX=3702 GN=PRP4 PE=2 SV=1	hypothetical protein glysoja_039170 [Glycine soja]
glyma.Wm82.gnm2.Glyma.13G068400	94.278	111.83844400000001	92.25372300000001	157.128	149.142	177.87648000000002	-0.590805	down	--	--	--	--	--	--	--	--	--	hypothetical protein GLYMA_13G068400 [Glycine max]
glyma.Wm82.gnm2.Glyma.03G026700	3.68656	4.79229	4.92588	8.83732	8.27623	7.36863	-0.719702	down	--	--	Molecular Function: microtubule-severing ATPase activity (GO:0008568);; Cellular Component: chloroplast (GO:0009507);; Biological Process: chloroplast RNA modification (GO:1900865);;	--	--	[R]	General function prediction only	PPR repeat;; PPR repeat family;; PPR repeat;; Pentatricopeptide repeat domain	Pentatricopeptide repeat-containing protein At2g45350, chloroplastic OS=Arabidopsis thaliana OX=3702 GN=CRR4 PE=1 SV=2	PREDICTED: pentatricopeptide repeat-containing protein At2g45350, chloroplastic [Glycine max]
glyma.Wm82.gnm2.Glyma.05G203700	57.3539	59.6148	67.8037	100.517	110.7	116.788	-0.726131	down	--	--	Cellular Component: cytoplasm (GO:0005737);; Biological Process: metal ion transport (GO:0030001);; Molecular Function: transition metal ion binding (GO:0046914);; Biological Process: cellular transition metal ion homeostasis (GO:0046916);;	--	--	[P]	Inorganic ion transport and metabolism	Heavy-metal-associated domain	Heavy metal-associated isoprenylated plant protein 7 OS=Arabidopsis thaliana OX=3702 GN=HIPP07 PE=1 SV=1	uncharacterized protein LOC100808454 [Glycine max]
glyma.Wm82.gnm2.Glyma.08G008800	20.1931	17.6048	16.7422	49.1528	32.6122	29.1176	-0.834076	down	[IQ]	Lipid transport and metabolism;; Secondary metabolites biosynthesis, transport and catabolism	Biological Process: fatty acid biosynthetic process (GO:0006633);; Molecular Function: oxidoreductase activity (GO:0016491);; Molecular Function: phosphopantetheine binding (GO:0031177);; Biological Process: oxidation-reduction process (GO:0055114);;	--	--	[CIQ]	Energy production and conversion;; Lipid transport and metabolism;; Secondary metabolites biosynthesis, transport and catabolism	Phosphopantetheine attachment site	Acyl carrier protein 1, chloroplastic OS=Casuarina glauca OX=3522 GN=ACP1 PE=2 SV=1	PREDICTED: acyl carrier protein 1, chloroplastic-like [Glycine max]
glyma.Wm82.gnm2.Glyma.01G171900	1.50908	2.21449	2.6892430000000003	4.48576	5.08282	3.94574	-0.802389	down	[G]	Carbohydrate transport and metabolism	Cellular Component: integral component of membrane (GO:0016021);; Molecular Function: mannan endo-1,4-beta-mannosidase activity (GO:0016985);; Biological Process: mannan catabolic process (GO:0046355);;	K19355|0|gmx:100792073|K19355 mannan endo-1,4-beta-mannosidase [EC:3.2.1.78] | (RefSeq) mannan endo-1,4-beta-mannosidase 7-like	Fructose and mannose metabolism (ko00051)	--	--	Cellulase (glycosyl hydrolase family 5)	Mannan endo-1,4-beta-mannosidase 7 OS=Arabidopsis thaliana OX=3702 GN=MAN7 PE=2 SV=1	hypothetical protein GLYMA_01G171900 [Glycine max]
glyma.Wm82.gnm2.Glyma.07G069500	0.65114	0.696568	0.891275	2.87627	1.96856	2.05565	-1.16688	down	[QV]	Secondary metabolites biosynthesis, transport and catabolism;; Defense mechanisms	Molecular Function: monooxygenase activity (GO:0004497);; Molecular Function: iron ion binding (GO:0005506);; Cellular Component: integral component of membrane (GO:0016021);; Molecular Function: oxidoreductase activity, acting on paired donors, with incorporation or reduction of molecular oxygen (GO:0016705);; Molecular Function: heme binding (GO:0020037);; Biological Process: oxidation-reductio…	K15398|0|gmx:100779986|K15398 fatty acid omega-hydroxylase [EC:1.14.-.-] | (RefSeq) cytochrome P450 86A8-like	Cutin, suberine and wax biosynthesis (ko00073)	[QI]	Secondary metabolites biosynthesis, transport and catabolism;; Lipid transport and metabolism	Cytochrome P450	Cytochrome P450 86A8 OS=Arabidopsis thaliana OX=3702 GN=CYP86A8 PE=2 SV=1	PREDICTED: cytochrome P450 86A8-like [Glycine max]
glyma.Wm82.gnm2.Glyma.13G304400	2.22458	2.27467	2.13413	5.47165	4.62491	7.18442	-1.04072	down	[G]	Carbohydrate transport and metabolism	Molecular Function: hydrolase activity, hydrolyzing O-glycosyl compounds (GO:0004553);; Cellular Component: cell wall (GO:0005618);; Biological Process: xyloglucan metabolic process (GO:0010411);; Molecular Function: xyloglucan:xyloglucosyl transferase activity (GO:0016762);; Biological Process: cell wall biogenesis (GO:0042546);; Cellular Component: apoplast (GO:0048046);; Biological Process: ce…	K08235|0|gmx:100801567|K08235 xyloglucan:xyloglucosyl transferase [EC:2.4.1.207] | (RefSeq) xyloglucan endotransglucosylase/hydrolase protein 9	--	--	--	Glycosyl hydrolases family 16;; Xyloglucan endo-transglycosylase (XET) C-terminus	Xyloglucan endotransglucosylase/hydrolase protein 9 OS=Arabidopsis thaliana OX=3702 GN=XTH9 PE=2 SV=2	PREDICTED: xyloglucan endotransglucosylase/hydrolase protein 9 [Glycine max]
glyma.Wm82.gnm2.Glyma.12G187000	1.71459	1.02406	1.22161	5.02556	3.02329	4.8199	-0.904848	down	--	--	--	--	--	--	--	--	--	PREDICTED: uncharacterized protein LOC100815215 [Glycine max]
glyma.Wm82.gnm2.Glyma.01G106100	10.6048	10.7787	9.00121	19.7279	17.5189	15.6594	-0.660269	down	[O]	Posttranslational modification, protein turnover, chaperones	Molecular Function: glutathione transferase activity (GO:0004364);; Cellular Component: cytoplasm (GO:0005737);; Biological Process: glutathione metabolic process (GO:0006749);; Biological Process: toxin catabolic process (GO:0009407);;	K00799|7.34133e-156|gmx:100306119|K00799 glutathione S-transferase [EC:2.5.1.18] | (RefSeq) GSTU5; uncharacterized LOC100306119	Glutathione metabolism (ko00480)	[O]	Posttranslational modification, protein turnover, chaperones	Glutathione S-transferase, N-terminal domain;; Glutathione S-transferase, N-terminal domain;; Glutathione S-transferase, N-terminal domain;; Glutathione S-transferase, C-terminal domain	Probable glutathione S-transferase OS=Glycine max OX=3847 GN=HSP26-A PE=2 SV=1	tau class glutathione S-transferase [Glycine max]
glyma.Wm82.gnm2.Glyma.10G101200	1.88189	2.16464	1.9367450000000002	5.43938	4.63437	3.8532859999999998	-1.01769	down	--	--	Cellular Component: endosome (GO:0005768);; Cellular Component: vacuolar membrane (GO:0005774);; Cellular Component: trans-Golgi network (GO:0005802);; Molecular Function: S-adenosylmethionine-dependent methyltransferase activity (GO:0008757);; Cellular Component: integral component of membrane (GO:0016021);; Biological Process: methylation (GO:0032259);;	--	--	--	--	Putative S-adenosyl-L-methionine-dependent methyltransferase;; Methyltransferase domain;; Early Protein (E6)	Probable methyltransferase PMT7 OS=Arabidopsis thaliana OX=3702 GN=At5g04060 PE=2 SV=1	PREDICTED: probable methyltransferase PMT7 [Glycine max]
glyma.Wm82.gnm2.Glyma.17G010800	0.98532	1.17658	0.949369	2.4769	1.70186	1.8573	-0.722446	down	[J]	Translation, ribosomal structure and biogenesis	Molecular Function: aminoacyl-tRNA editing activity (GO:0002161);; Molecular Function: leucine-tRNA ligase activity (GO:0004823);; Molecular Function: ATP binding (GO:0005524);; Cellular Component: mitochondrion (GO:0005739);; Cellular Component: cytosol (GO:0005829);; Biological Process: leucyl-tRNA aminoacylation (GO:0006429);; Biological Process: regulation of translational fidelity (GO:000645…	K01869|0|gmx:100781232|K01869 leucyl-tRNA synthetase [EC:6.1.1.4] | (RefSeq) leucine--tRNA ligase, chloroplastic/mitochondrial	Aminoacyl-tRNA biosynthesis (ko00970)	[J]	Translation, ribosomal structure and biogenesis	tRNA synthetases class I (I, L, M and V);; Leucyl-tRNA synthetase, Domain 2;; tRNA synthetases class I (M);; Anticodon-binding domain of tRNA	Leucine--tRNA ligase, chloroplastic/mitochondrial OS=Arabidopsis thaliana OX=3702 GN=EMB2369 PE=2 SV=1	hypothetical protein GLYMA_17G010800 [Glycine max]
glyma.Wm82.gnm2.Glyma.03G255000	6.98767	7.766302000000001	7.4982	12.593656999999999	15.091448000000002	13.4618	-0.748401	down	--	--	Molecular Function: transcription factor activity, sequence-specific DNA binding (GO:0003700);; Biological Process: regulation of transcription, DNA-templated (GO:0006355);; Molecular Function: sequence-specific DNA binding (GO:0043565);;	K09060|0|gmx:100781875|K09060 plant G-box-binding factor | (RefSeq) common plant regulatory factor 1-like	--	--	--	G-box binding protein MFMR;; Disordered region downstream of MFMR;; bZIP transcription factor;; Basic region leucine zipper;; bZIP Maf transcription factor	Common plant regulatory factor 1 OS=Petroselinum crispum OX=4043 GN=CPRF1 PE=2 SV=1	bZIP transcription factor bZIP77 isoform 1 [Glycine max]
glyma.Wm82.gnm2.Glyma.14G111900	0.8598210000000001	0.626208	0.726217	2.42873	1.48761	1.7030189999999998	-0.879105	down	[T]	Signal transduction mechanisms	Molecular Function: protein serine/threonine kinase activity (GO:0004674);; Molecular Function: ATP binding (GO:0005524);; Biological Process: protein phosphorylation (GO:0006468);; Cellular Component: integral component of membrane (GO:0016021);;	K04733|0|gmx:100812044|K04733 interleukin-1 receptor-associated kinase 4 [EC:2.7.11.1] | (RefSeq) probable receptor-like protein kinase At1g80640	--	[T]	Signal transduction mechanisms	Protein kinase domain;; Protein tyrosine kinase	Probable receptor-like protein kinase At1g80640 OS=Arabidopsis thaliana OX=3702 GN=At1g80640 PE=2 SV=1	PREDICTED: probable receptor-like protein kinase At1g80640 [Glycine max]
glyma.Wm82.gnm2.Glyma.17G231600	2.11875	2.12207	1.98973	4.24792	2.86334	4.16492	-0.683153	down	--	--	--	K12125|0|gmx:100788038|K12125 protein EARLY FLOWERING 3 | (RefSeq) protein EARLY FLOWERING 3	Circadian rhythm - plant (ko04712)	--	--	--	Protein EARLY FLOWERING 3 OS=Arabidopsis thaliana OX=3702 GN=ELF3 PE=1 SV=1	PREDICTED: protein EARLY FLOWERING 3 [Glycine max]
glyma.Wm82.gnm2.Glyma.19G034900	7.60356	5.66567	7.75025	30.3773	14.5185	14.7468	-1.17404	down	--	--	--	--	--	--	--	Pollen proteins Ole e I like	Major pollen allergen Lol p 11 OS=Lolium perenne OX=4522 PE=1 SV=1	Major cell-surface adhesin PAc [Glycine soja]
glyma.Wm82.gnm2.Glyma.18G116400	15.8472	14.5619	15.8525	34.5868	32.987362000000005	31.6425	-0.961233	down	[G]	Carbohydrate transport and metabolism	Molecular Function: polygalacturonase activity (GO:0004650);; Cellular Component: extracellular region (GO:0005576);; Biological Process: carbohydrate metabolic process (GO:0005975);; Biological Process: cell wall organization (GO:0071555);;	--	--	--	--	Glycosyl hydrolases family 28;; Pectate lyase superfamily protein	Probable polygalacturonase OS=Vitis vinifera OX=29760 GN=GSVIVT00026920001 PE=1 SV=1	PREDICTED: probable polygalacturonase [Glycine max]
glyma.Wm82.gnm2.Glyma.13G244800	7.57324	6.80599	12.6496	21.8158	18.6792	28.1897	-1.05534	down	--	--	--	--	--	--	--	--	--	uncharacterized protein LOC100499725 precursor [Glycine max]
glyma.Wm82.gnm2.Glyma.08G204500	0.121506	0.275674	0.34121	0.662452	1.25635	0.800969	-0.882016	down	[G]	Carbohydrate transport and metabolism	Biological Process: carbohydrate transport (GO:0008643);; Cellular Component: integral component of membrane (GO:0016021);; Molecular Function: substrate-specific transmembrane transporter activity (GO:0022891);; Molecular Function: 2-alkenal reductase [NAD(P)] activity (GO:0032440);; Biological Process: transmembrane transport (GO:0055085);; Biological Process: oxidation-reduction process (GO:00…	--	--	[R]	General function prediction only	Sugar (and other) transporter;; Major Facilitator Superfamily	Probable plastidic glucose transporter 3 OS=Arabidopsis thaliana OX=3702 GN=At1g79820 PE=2 SV=2	PREDICTED: probable plastidic glucose transporter 3 [Glycine max]
glyma.Wm82.gnm2.Glyma.15G128300	0.996089	1.14492	1.21006	3.93232	1.4517	2.72428	-0.826629	down	[R]	General function prediction only	Biological Process: lipid catabolic process (GO:0016042);; Molecular Function: hydrolase activity (GO:0016787);;	--	--	[I]	Lipid transport and metabolism	Patatin-like phospholipase	Patatin-like protein 6 OS=Arabidopsis thaliana OX=3702 GN=PLP6 PE=2 SV=1	hypothetical protein GLYMA_15G128300 [Glycine max]
Glycine_max_newGene_1303	0.983224	0.723819	0.462062	3.20647	1.51766	2.07393	-0.896677	down	--	--	--	--	--	--	--	--	--	hypothetical protein glysoja_018904 [Glycine soja]
glyma.Wm82.gnm2.Glyma.01G034200	4.4115459999999995	5.55702	4.10175	11.7278	7.76122	7.01483	-0.693715	down	[J]	Translation, ribosomal structure and biogenesis	Molecular Function: peptide alpha-N-acetyltransferase activity (GO:0004596);; Biological Process: N-terminal protein amino acid acetylation (GO:0006474);; Cellular Component: integral component of membrane (GO:0016021);; Cellular Component: protein acetyltransferase complex (GO:0031248);;	--	--	--	--	Acetyltransferase (GNAT) family	--	PREDICTED: uncharacterized protein LOC100817255 [Glycine max]
glyma.Wm82.gnm2.Glyma.10G247200	7.23023	6.85803	7.94397	9.67061	16.8745	24.4273	-0.864421	down	--	--	--	--	--	--	--	Protein of unknown function (DUF1677)	--	uncharacterized protein LOC100500253 [Glycine max]
glyma.Wm82.gnm2.Glyma.10G207200	0.568512	0.9072990000000001	1.2219	2.13248	4.29199	4.61014	-0.977564	down	--	--	--	--	--	--	--	Protein of unknown function (DUF4050)	--	PREDICTED: uncharacterized protein LOC100306038 [Glycine max]
glyma.Wm82.gnm2.Glyma.08G068600	8.31408	12.5907	16.9177	21.9031	40.3555	31.415	-0.949127	down	--	--	--	--	--	--	--	--	--	hypothetical protein GLYMA_08G068400 [Glycine max]
glyma.Wm82.gnm2.Glyma.19G112700	108.625	116.927	108.812	256.941	165.964	179.22	-0.711894	down	--	--	Cellular Component: integral component of membrane (GO:0016021);;	--	--	--	--	--	--	hypothetical protein VIGAN_04241500 [Vigna angularis var. angularis]
glyma.Wm82.gnm2.Glyma.10G145900	12.4541	15.5772	14.0052	22.2783	34.7755	24.187	-0.766625	down	--	--	--	--	--	--	--	Protein of unknown function, DUF538	--	uncharacterized protein LOC100500427 [Glycine max]
glyma.Wm82.gnm2.Glyma.10G143600	0	0.028465	0	1.64264	1.73361	2.02801	-2.11685	down	--	--	Cellular Component: integral component of membrane (GO:0016021);;	--	--	--	--	Protein RETICULATA-related	Protein RETICULATA, chloroplastic OS=Arabidopsis thaliana OX=3702 GN=RE PE=1 SV=1	hypothetical protein GLYMA_10G143600 [Glycine max]
glyma.Wm82.gnm2.Glyma.04G036800	5.55174	4.43005	5.75544	9.37168	9.03552	13.9472	-0.818431	down	--	--	--	--	--	--	--	Protein of unknown function, DUF617	Protein MIZU-KUSSEI 1 OS=Arabidopsis thaliana OX=3702 GN=MIZ1 PE=1 SV=1	uncharacterized protein LOC100782262 [Glycine max]
glyma.Wm82.gnm2.Glyma.02G266600	2.7828	3.15871	2.8134	4.97216	4.17908	7.0108	-0.673056	down	[IR]	Lipid transport and metabolism;; General function prediction only	Molecular Function: hydrolase activity, acting on ester bonds (GO:0016788);; Molecular Function: 9,9'-dicis-carotene:quinone oxidoreductase activity (GO:0052886);; Molecular Function: 7,9,9'-tricis-neurosporene:quinone oxidoreductase activity (GO:0052887);; Biological Process: 9,9'-di-cis-zeta-carotene desaturation to 7,9,7',9'-tetra-cis-lycopene (GO:0052889);; Biological Process: oxidation-reduc…	--	--	--	--	GDSL-like Lipase/Acylhydrolase	GDSL esterase/lipase At2g42990 OS=Arabidopsis thaliana OX=3702 GN=At2g42990 PE=2 SV=1	uncharacterized protein LOC100809260 precursor [Glycine max]
glyma.Wm82.gnm2.Glyma.02G001500	12.1152	10.7746	10.903	23.3063	15.7284	20.2998	-0.68971	down	[Q]	Secondary metabolites biosynthesis, transport and catabolism	Biological Process: fatty acid biosynthetic process (GO:0006633);; Cellular Component: integral component of membrane (GO:0016021);; Molecular Function: transferase activity, transferring acyl groups other than amino-acyl groups (GO:0016747);;	K15397|0|gmx:100797395|K15397 3-ketoacyl-CoA synthase [EC:2.3.1.199] | (RefSeq) 3-ketoacyl-CoA synthase 11-like	Fatty acid elongation (ko00062)	--	--	FAE1/Type III polyketide synthase-like protein;; 3-Oxoacyl-[acyl-carrier-protein (ACP)] synthase III C terminal;; Chalcone and stilbene synthases, C-terminal domain	3-ketoacyl-CoA synthase 11 OS=Arabidopsis thaliana OX=3702 GN=KCS11 PE=1 SV=1	PREDICTED: 3-ketoacyl-CoA synthase 11-like [Glycine max]
glyma.Wm82.gnm2.Glyma.05G218000	36.3213	34.9412	34.8415	64.75982400000001	80.76827399999999	87.7597	-0.987809	down	--	--	Cellular Component: chloroplast thylakoid membrane (GO:0009535);;	--	--	--	--	--	--	PREDICTED: uncharacterized protein LOC100810596 isoform X1 [Glycine max]
glyma.Wm82.gnm2.Glyma.18G130700	8.06301	7.13134	7.6588650000000005	13.859995000000001	18.6655	14.9482	-0.900984	down	--	--	--	--	--	--	--	--	Protein WVD2-like 7 OS=Arabidopsis thaliana OX=3702 GN=WDL7 PE=2 SV=1	PREDICTED: uncharacterized protein LOC100815002 isoform X2 [Glycine max]
glyma.Wm82.gnm2.Glyma.13G032900	0.602297	0.751985	0.116475	4.01616	1.52641	1.0525	-0.855296	down	--	--	Molecular Function: protein serine/threonine kinase activity (GO:0004674);; Molecular Function: transmembrane receptor protein tyrosine kinase activity (GO:0004714);; Molecular Function: ATP binding (GO:0005524);; Cellular Component: integral component of membrane (GO:0016021);; Biological Process: peptidyl-tyrosine phosphorylation (GO:0018108);; Molecular Function: polysaccharide binding (GO:003…	K04733|2.87762e-144|gmx:100305367|K04733 interleukin-1 receptor-associated kinase 4 [EC:2.7.11.1] | (RefSeq) stress-induced receptor-like kinase	--	--	--	Wall-associated receptor kinase galacturonan-binding	--	Putative receptor-like protein kinase [Glycine soja]
glyma.Wm82.gnm2.Glyma.01G196600	9.28412	7.75967	9.70959	11.8307	16.3169	20.4986	-0.694469	down	--	--	Molecular Function: transcription factor activity, sequence-specific DNA binding (GO:0003700);; Cellular Component: nucleus (GO:0005634);; Biological Process: regulation of transcription, DNA-templated (GO:0006355);; Molecular Function: sequence-specific DNA binding (GO:0043565);;	K09338|9.6321e-162|gmx:100784129|K09338 homeobox-leucine zipper protein | (RefSeq) homeobox-leucine zipper protein HAT22-like	--	[K]	Transcription	Homeobox domain;; Homeobox associated leucine zipper	Homeobox-leucine zipper protein HAT22 OS=Arabidopsis thaliana OX=3702 GN=HAT22 PE=1 SV=1	PREDICTED: homeobox-leucine zipper protein HAT22-like [Glycine max]
glyma.Wm82.gnm2.Glyma.10G140900	12.1593	8.49289	10.2709	30.3449	15.5725	15.3749	-0.783706	down	[L]	Replication, recombination and repair	Molecular Function: RNA binding (GO:0003723);; Molecular Function: ATP-dependent RNA helicase activity (GO:0004004);; Molecular Function: ATP binding (GO:0005524);; Cellular Component: nucleus (GO:0005634);; Molecular Function: zinc ion binding (GO:0008270);; Biological Process: RNA secondary structure unwinding (GO:0010501);;	K16911|0|gmx:100808574|K16911 ATP-dependent RNA helicase DDX21 [EC:3.6.4.13] | (RefSeq) DEAD-box ATP-dependent RNA helicase 3, chloroplastic-like	--	[A]	RNA processing and modification	DEAD/DEAH box helicase;; Helicase conserved C-terminal domain;; GUCT (NUC152) domain;; Zinc knuckle;; Type III restriction enzyme, res subunit	DEAD-box ATP-dependent RNA helicase 3, chloroplastic OS=Arabidopsis thaliana OX=3702 GN=RH3 PE=1 SV=2	PREDICTED: DEAD-box ATP-dependent RNA helicase 3, chloroplastic-like [Glycine max]
glyma.Wm82.gnm2.Glyma.17G138200	12.7215	10.630256000000001	11.4248	19.9089	19.2903	20.379	-0.645307	down	--	--	Biological Process: multicellular organism development (GO:0007275);;	--	--	--	--	YABBY protein	Protein YABBY 5 OS=Oryza sativa subsp. japonica OX=39947 GN=YAB5 PE=2 SV=1	transcription factor YABBY16 [Glycine max]
glyma.Wm82.gnm2.Glyma.19G257600	4.32963	3.81351	6.16538	8.462	10.7887	8.62813	-0.747744	down	--	--	--	--	--	--	--	Lecithin retinol acyltransferase	--	uncharacterized protein LOC100797242 [Glycine max]
glyma.Wm82.gnm2.Glyma.01G145200	4.25776	4.1742	4.06857	14.9112	18.4006	18.1607	-1.75012	down	--	--	--	--	--	--	--	--	--	PREDICTED: uncharacterized protein LOC102669056 isoform X1 [Glycine max]
glyma.Wm82.gnm2.Glyma.05G169900	6.63042	5.25377	10.1155	19.4842	19.0276	29.1573	-1.23597	down	--	--	Molecular Function: electron carrier activity (GO:0009055);; Cellular Component: integral component of membrane (GO:0016021);; Cellular Component: anchored component of plasma membrane (GO:0046658);;	--	--	--	--	Plastocyanin-like domain	Basic blue protein OS=Cucumis sativus OX=3659 PE=1 SV=1	uncharacterized protein LOC100499869 precursor [Glycine max]
glyma.Wm82.gnm2.Glyma.U021100	0.688786	0.7650530000000001	0.569923	2.05397	1.06395	1.43377	-0.771046	down	--	--	--	--	--	--	--	--	Interactor of constitutive active ROPs 3 OS=Arabidopsis thaliana OX=3702 GN=ICR3 PE=1 SV=1	hypothetical protein GLYMA_U021100 [Glycine max]
glyma.Wm82.gnm2.Glyma.16G100400	39.1773	41.3951	76.3766	72.3564	145.646	147.228	-0.919817	down	--	--	Biological Process: proteolysis (GO:0006508);; Molecular Function: peptidase activity (GO:0008233);; Biological Process: killing of cells of other organism (GO:0031640);; Biological Process: defense response to fungus (GO:0050832);;	--	--	--	--	Gamma-thionin family	Defensin-like protein OS=Nelumbo nucifera OX=4432 PE=3 SV=1	protease inhibitor precursor [Glycine max]
glyma.Wm82.gnm2.Glyma.18G236700	0.471015	0.679449	0.704734	2.19159	2.1509	1.65661	-1.13472	down	[G]	Carbohydrate transport and metabolism	Molecular Function: polygalacturonase activity (GO:0004650);; Cellular Component: extracellular region (GO:0005576);; Biological Process: carbohydrate metabolic process (GO:0005975);; Biological Process: cell wall organization (GO:0071555);;	--	--	--	--	Glycosyl hydrolases family 28;; Pectate lyase superfamily protein	Probable polygalacturonase OS=Vitis vinifera OX=29760 GN=GSVIVT00026920001 PE=1 SV=1	PREDICTED: probable polygalacturonase [Glycine max]
glyma.Wm82.gnm2.Glyma.09G016600	2.67381	2.46125	2.46166	4.80332	4.80514	5.06774	-0.80523	down	[G]	Carbohydrate transport and metabolism	Molecular Function: galactinol-raffinose galactosyltransferase activity (GO:0047268);;	K06617|0|gmx:100819413|K06617 raffinose synthase [EC:2.4.1.82] | (RefSeq) probable galactinol--sucrose galactosyltransferase 2	Galactose metabolism (ko00052)	--	--	Raffinose synthase or seed imbibition protein Sip1	Probable galactinol--sucrose galactosyltransferase 2 OS=Arabidopsis thaliana OX=3702 GN=RFS2 PE=2 SV=2	PREDICTED: probable galactinol--sucrose galactosyltransferase 2 isoform X2 [Glycine max]
glyma.Wm82.gnm2.Glyma.12G031500	8.11314	8.87708	6.97971	12.0508	14.952	14.5671	-0.6443	down	[O]	Posttranslational modification, protein turnover, chaperones	Biological Process: protein peptidyl-prolyl isomerization (GO:0000413);; Molecular Function: peptidyl-prolyl cis-trans isomerase activity (GO:0003755);; Cellular Component: endosome (GO:0005768);; Cellular Component: trans-Golgi network (GO:0005802);; Biological Process: protein folding (GO:0006457);;	--	--	[O]	Posttranslational modification, protein turnover, chaperones	Cyclophilin type peptidyl-prolyl cis-trans isomerase/CLD	Peptidyl-prolyl cis-trans isomerase CYP21-1 OS=Arabidopsis thaliana OX=3702 GN=CYP21-1 PE=2 SV=1	peptidyl-prolyl cis-trans isomerase GmCYP40 [Glycine max]
glyma.Wm82.gnm2.Glyma.16G065500	0.350452	0.258078	0.344956	0.988778	0.633786	1.09406	-0.954912	down	[K]	Transcription	Molecular Function: protein kinase activity (GO:0004672);; Molecular Function: ATP binding (GO:0005524);; Biological Process: protein phosphorylation (GO:0006468);; Cellular Component: integral component of membrane (GO:0016021);;	--	--	--	--	Protein kinase domain;; Protein tyrosine kinase;; Leucine rich repeat;; Leucine Rich repeats (2 copies);; Leucine rich repeat N-terminal domain;; Leucine Rich Repeat;; Leucine Rich repeat	MDIS1-interacting receptor like kinase 2 OS=Arabidopsis thaliana OX=3702 GN=MIK2 PE=1 SV=3	hypothetical protein GLYMA_16G065500 [Glycine max]
Glycine_max_newGene_6188	1.89527	1.53378	1.63849	3.759	3.12107	3.52087	-0.882532	down	[R]	General function prediction only	Molecular Function: zinc ion binding (GO:0008270);;	--	--	--	--	von Willebrand factor type A domain;; VWA / Hh protein intein-like;; von Willebrand factor type A domain;; von Willebrand factor type A domain;; VWA domain containing CoxE-like protein;; RING-like zinc finger;; Ring finger domain;; Zinc finger, C3HC4 type (RING finger);; Zinc finger, C3HC4 type (RING finger)	E3 ubiquitin-protein ligase WAV3 OS=Arabidopsis thaliana OX=3702 GN=WAV3 PE=1 SV=1	PREDICTED: uncharacterized protein LOC100818239 [Glycine max]
glyma.Wm82.gnm2.Glyma.01G130000	1.86378	1.22572	0.631007	4.01684	3.59446	6.10917	-0.98066	down	--	--	Biological Process: lipid transport (GO:0006869);; Molecular Function: lipid binding (GO:0008289);;	--	--	--	--	Protease inhibitor/seed storage/LTP family;; Probable lipid transfer	Non-specific lipid-transfer protein OS=Malus domestica OX=3750 GN=MALD3 PE=1 SV=1	PREDICTED: non-specific lipid-transfer protein 1-like isoform X2 [Glycine max]
glyma.Wm82.gnm2.Glyma.05G224900	0.179264	0.336209	0.162827	0.694686	1.48536	0.628331	-0.911994	down	[G]	Carbohydrate transport and metabolism	Molecular Function: 6-phosphofructokinase activity (GO:0003872);; Molecular Function: ATP binding (GO:0005524);; Cellular Component: cytoplasm (GO:0005737);; Biological Process: fructose 6-phosphate metabolic process (GO:0006002);; Cellular Component: integral component of membrane (GO:0016021);; Molecular Function: metal ion binding (GO:0046872);; Biological Process: glycolytic process through f…	K00850|0|gmx:100795344|K00850 6-phosphofructokinase 1 [EC:2.7.1.11] | (RefSeq) ATP-dependent 6-phosphofructokinase 7-like	Glycolysis / Gluconeogenesis (ko00010);; Pentose phosphate pathway (ko00030);; Fructose and mannose metabolism (ko00051);; Galactose metabolism (ko00052);; Carbon metabolism (ko01200);; Biosynthesis of amino acids (ko01230);; RNA degradation (ko03018)	[G]	Carbohydrate transport and metabolism	Phosphofructokinase	ATP-dependent 6-phosphofructokinase 3 OS=Arabidopsis thaliana OX=3702 GN=PFK3 PE=1 SV=1	PREDICTED: ATP-dependent 6-phosphofructokinase 7-like [Glycine max]
glyma.Wm82.gnm2.Glyma.08G344800	0.442336	0.636098	0.612983	1.06893	2.1424	1.33331	-0.823311	down	[O]	Posttranslational modification, protein turnover, chaperones	--	--	--	[S]	Function unknown	SOS response associated peptidase (SRAP)	--	PREDICTED: putative SOS response-associated peptidase YoqW [Glycine max]
glyma.Wm82.gnm2.Glyma.13G048100	10.248	9.816887000000001	8.91952	21.844	11.504325000000001	17.2542	-0.713783	down	[Q]	Secondary metabolites biosynthesis, transport and catabolism	Biological Process: auxin catabolic process (GO:0009852);; Molecular Function: gibberellin 3-beta-dioxygenase activity (GO:0016707);; Molecular Function: metal ion binding (GO:0046872);; Biological Process: oxidation-reduction process (GO:0055114);;	--	--	[QR]	Secondary metabolites biosynthesis, transport and catabolism;; General function prediction only	non-haem dioxygenase in morphine synthesis N-terminal;; 2OG-Fe(II) oxygenase superfamily	2-oxoglutarate-dependent dioxygenase DAO OS=Oryza sativa subsp. japonica OX=39947 GN=DAO PE=2 SV=2	hypothetical protein GLYMA_13G048100 [Glycine max]
glyma.Wm82.gnm2.Glyma.02G001100	16.6415	14.6709	7.84205	4.05608	5.30722	8.06086	0.959495509922236	up	--	--	Molecular Function: transferase activity, transferring acyl groups other than amino-acyl groups (GO:0016747);;	K19861|0|gmx:100797017|K19861 benzyl alcohol O-benzoyltransferase [EC:2.3.1.196 2.3.1.232] | (RefSeq) benzyl alcohol O-benzoyltransferase	--	--	--	Transferase family	Benzyl alcohol O-benzoyltransferase OS=Nicotiana tabacum OX=4097 GN=HSR201 PE=1 SV=1	PREDICTED: benzyl alcohol O-benzoyltransferase [Glycine max]
glyma.Wm82.gnm2.Glyma.10G153900	27.866160999999998	21.5067	25.1864	5.73627	7.98044	9.05839	1.57110752362643	up	--	--	Molecular Function: oxidoreductase activity, acting on single donors with incorporation of molecular oxygen, incorporation of two atoms of oxygen (GO:0016702);; Biological Process: oxylipin biosynthetic process (GO:0031408);; Molecular Function: metal ion binding (GO:0046872);; Biological Process: oxidation-reduction process (GO:0055114);;	K15718|0|gmx:100802887|K15718 linoleate 9S-lipoxygenase [EC:1.13.11.58] | (RefSeq) probable linoleate 9S-lipoxygenase 5	Linoleic acid metabolism (ko00591)	--	--	Lipoxygenase;; PLAT/LH2 domain	Probable linoleate 9S-lipoxygenase 5 OS=Solanum tuberosum OX=4113 GN=LOX1.5 PE=2 SV=1	PREDICTED: probable linoleate 9S-lipoxygenase 5 [Glycine max]
glyma.Wm82.gnm2.Glyma.19G120300	2.77401	2.57178	1.75376	0.312598	0.674441	0.674846	1.42319895210362	up	[V]	Defense mechanisms	Biological Process: drug transmembrane transport (GO:0006855);; Molecular Function: drug transmembrane transporter activity (GO:0015238);; Molecular Function: antiporter activity (GO:0015297);; Cellular Component: integral component of membrane (GO:0016021);;	K03327|0|gmx:100796360|K03327 multidrug resistance protein, MATE family | (RefSeq) protein DETOXIFICATION 21-like	--	[R]	General function prediction only	MatE	Protein DETOXIFICATION 21 OS=Arabidopsis thaliana OX=3702 GN=DTX21 PE=1 SV=1	PREDICTED: protein DETOXIFICATION 21-like [Glycine max]
glyma.Wm82.gnm2.Glyma.18G082500	3.71626	1.95719	2.33751	0	0	0	2.01170862944154	up	--	--	--	K12874|9.79871e-15|zma:103640122|K12874 intron-binding protein aquarius | (RefSeq) intron-binding protein aquarius-like	Spliceosome (ko03040)	[L]	Replication, recombination and repair	Intron-binding protein aquarius N-terminus	--	hypothetical protein GLYMA_18G082500 [Glycine max]
glyma.Wm82.gnm2.Glyma.12G187100	5.51239	4.51235	5.65224	1.33832	1.11641	1.37716	1.27739667635547	up	--	--	--	--	--	--	--	--	--	hypothetical protein glysoja_038784 [Glycine soja]
glyma.Wm82.gnm2.Glyma.18G141100	4.15719	10.3233	13.8513	0	0	0	2.33960035236153	up	--	--	Cellular Component: chloroplast envelope (GO:0009941);; Biological Process: plastoquinone biosynthetic process (GO:0010236);; Molecular Function: homogentisate farnesyltransferase activity (GO:0010355);; Molecular Function: homogentisate geranylgeranyltransferase activity (GO:0010356);; Molecular Function: homogentisate solanesyltransferase activity (GO:0010357);; Cellular Component: integral com…	K12501|1.41461e-19|gmx:732619|K12501 homogentisate solanesyltransferase [EC:2.5.1.117] | (RefSeq) VTE2-2; homogentisate phytyltransferase VTE2-2	Ubiquinone and other terpenoid-quinone biosynthesis (ko00130)	--	--	--	Homogentisate solanesyltransferase, chloroplastic OS=Arabidopsis thaliana OX=3702 GN=HST PE=1 SV=1	hypothetical protein GLYMA_18G141100 [Glycine max]
glyma.Wm82.gnm2.Glyma.06G293400	39.5049	26.610970000000002	27.5078	11.7688	16.5359	24.989648000000003	0.714075585247314	up	--	--	Molecular Function: zinc ion binding (GO:0008270);; Cellular Component: integral component of membrane (GO:0016021);; Molecular Function: ligase activity (GO:0016874);;	K10666|1.65488e-168|gmx:100786373|K10666 E3 ubiquitin-protein ligase RNF5 [EC:2.3.2.27] | (RefSeq) E3 ubiquitin-protein ligase RMA1H1-like	Protein processing in endoplasmic reticulum (ko04141)	[O]	Posttranslational modification, protein turnover, chaperones	Zinc finger, C3HC4 type (RING finger);; Zinc finger, C3HC4 type (RING finger);; Zinc finger, C3HC4 type (RING finger);; RING-type zinc-finger;; Ring finger domain;; zinc-RING finger domain	E3 ubiquitin-protein ligase RMA1H1 OS=Capsicum annuum OX=4072 GN=RMA1H1 PE=1 SV=1	uncharacterized protein LOC100786373 [Glycine max]
glyma.Wm82.gnm2.Glyma.08G198800	1.7216	0.494623	0.586345	0.374128	0.280102	0.248315	0.940395423094608	up	--		Molecular Function: protein serine/threonine kinase activity (GO:0004674);; Molecular Function: transmembrane receptor protein tyrosine kinase activity (GO:0004714);; Molecular Function: ATP binding (GO:0005524);; Cellular Component: integral component of membrane (GO:0016021);; Biological Process: peptidyl-tyrosine phosphorylation (GO:0018108);;	--	--	--	--	Carbohydrate-binding protein of the ER;; Protein tyrosine kinase;; Protein kinase domain;; Leucine rich repeat	Putative leucine-rich repeat receptor-like protein kinase At2g19210 OS=Arabidopsis thaliana OX=3702 GN=At2g19210 PE=3 SV=1	PREDICTED: putative leucine-rich repeat receptor-like protein kinase At2g19210 isoform X1 [Glycine max]
glyma.Wm82.gnm2.Glyma.19G135100	2.24205	1.11105	3.04727	0.541905	0.4822	0.391303	1.41968472210569	up	[C]	Energy production and conversion	Cellular Component: vacuole (GO:0005773);; Biological Process: cytokinin catabolic process (GO:0009823);; Cellular Component: integral component of membrane (GO:0016021);; Molecular Function: oxidoreductase activity, acting on CH-OH group of donors (GO:0016614);; Molecular Function: cytokinin dehydrogenase activity (GO:0019139);; Biological Process: meristem development (GO:0048507);; Molecular F…	K00279|0|gmx:100777568|K00279 cytokinin dehydrogenase [EC:1.5.99.12] | (RefSeq) cytokinin dehydrogenase 1-like	Zeatin biosynthesis (ko00908)	[C]	Energy production and conversion	Cytokinin dehydrogenase 1, FAD and cytokinin binding;; FAD binding domain	Cytokinin dehydrogenase 1 OS=Arabidopsis thaliana OX=3702 GN=CKX1 PE=1 SV=1	PREDICTED: cytokinin dehydrogenase 1-like [Glycine max]
glyma.Wm82.gnm2.Glyma.02G095500	4.27419	6.40561	6.2652589999999995	2.0476	3.46113	3.19137	0.821418733133639	up	[P]	Inorganic ion transport and metabolism	Cellular Component: integral component of plasma membrane (GO:0005887);; Molecular Function: secondary active sulfate transmembrane transporter activity (GO:0008271);; Biological Process: sulfate transmembrane transport (GO:1902358);;	K18059|0|gmx:100794754|K18059 sulfate transporter 4 | (RefSeq) probable sulfate transporter 4.2	--	[P]	Inorganic ion transport and metabolism	Sulfate permease family;; STAS domain	Sulfate transporter 4.1, chloroplastic OS=Arabidopsis thaliana OX=3702 GN=SULTR4;1 PE=1 SV=1	PREDICTED: probable sulfate transporter 4.2 [Glycine max]
glyma.Wm82.gnm2.Glyma.16G065400	0.520324	0.229552	0.200152	0.019948	0.042509	0.091108	1.14479934322629	up	[K]	Transcription	Molecular Function: protein kinase activity (GO:0004672);; Molecular Function: ATP binding (GO:0005524);; Biological Process: protein phosphorylation (GO:0006468);; Cellular Component: integral component of membrane (GO:0016021);;	--	--	--	--	Leucine rich repeat;; Leucine Rich repeats (2 copies);; Protein kinase domain;; Protein tyrosine kinase;; Leucine Rich Repeat;; Leucine rich repeat N-terminal domain;; BetR domain	MDIS1-interacting receptor like kinase 2 OS=Arabidopsis thaliana OX=3702 GN=MIK2 PE=1 SV=3	hypothetical protein GLYMA_16G065400 [Glycine max]
glyma.Wm82.gnm2.Glyma.01G205900	9.34411	10.1361	10.4283	5.78412	5.81822	7.35568	0.648160210873232	up	[I]	Lipid transport and metabolism	Biological Process: lipid metabolic process (GO:0006629);; Molecular Function: hydrolase activity (GO:0016787);;	--	--	[I]	Lipid transport and metabolism	Lipase (class 3)	Phospholipase A1-Ibeta2, chloroplastic OS=Arabidopsis thaliana OX=3702 GN=At4g16820 PE=1 SV=2	PREDICTED: phospholipase A1-Ibeta2, chloroplastic [Glycine max]
glyma.Wm82.gnm2.Glyma.09G263500	5.23308	4.72602	6.0771	0.781805	2.04791	2.98141	0.841670398656212	up	--	--	Cellular Component: integral component of membrane (GO:0016021);;	--	--	--	--	LysM domain	--	PREDICTED: uncharacterized protein LOC100778431 [Glycine max]
glyma.Wm82.gnm2.Glyma.13G361900	5.28548	2.39265	2.4328	1.84966	1.48698	1.8816	0.790259008157025	up	[T]	Signal transduction mechanisms	Molecular Function: ATP binding (GO:0005524);; Cellular Component: plasma membrane (GO:0005886);; Cellular Component: integral component of membrane (GO:0016021);; Molecular Function: ATPase activity, coupled to transmembrane movement of substances (GO:0042626);; Biological Process: transmembrane transport (GO:0055085);;	--	--	[Q]	Secondary metabolites biosynthesis, transport and catabolism	ABC-2 type transporter;; ABC transporter;; Plant PDR ABC transporter associated;; AAA domain, putative AbiEii toxin, Type IV TA system;; ABC-transporter extracellular N-terminal	Pleiotropic drug resistance protein 1 OS=Nicotiana tabacum OX=4097 GN=PDR1 PE=2 SV=1	PREDICTED: pleiotropic drug resistance protein 1-like isoform X2 [Glycine max]
glyma.Wm82.gnm2.Glyma.12G138100	14.3239	14.8157	13.486	8.90464	7.20231	7.43524	0.84496360510193	up	--	--	Molecular Function: magnesium ion binding (GO:0000287);; Biological Process: metabolic process (GO:0008152);; Molecular Function: casbene synthase activity (GO:0050449);;	K15803|0|gmx:100798701|K15803 (-)-germacrene D synthase [EC:4.2.3.22 4.2.3.75] | (RefSeq) (-)-germacrene D synthase-like	Sesquiterpenoid and triterpenoid biosynthesis (ko00909)	--	--	Terpene synthase family, metal binding domain;; Terpene synthase, N-terminal domain	(-)-germacrene D synthase OS=Vitis vinifera OX=29760 GN=VIT_19s0014g04930 PE=1 SV=1	hypothetical protein GLYMA_12G138100 [Glycine max]
glyma.Wm82.gnm2.Glyma.13G156500	3.59167	2.0799849999999998	2.53544	1.9724270000000002	0.965804	1.50517	0.787244223035899	up	[L]	Replication, recombination and repair	Molecular Function: DNA binding (GO:0003677);; Molecular Function: RNA binding (GO:0003723);; Molecular Function: ribonuclease III activity (GO:0004525);; Molecular Function: ATP binding (GO:0005524);; Cellular Component: nucleus (GO:0005634);; Cellular Component: cytoplasm (GO:0005737);; Cellular Component: RISC complex (GO:0016442);; Biological Process: production of siRNA involved in RNA inter…	K11592|0|gmx:100797277|K11592 endoribonuclease Dicer [EC:3.1.26.-] | (RefSeq) dicer-like protein 4	--	[A]	RNA processing and modification	Ribonuclease III domain;; Ribonuclease-III-like;; Dicer dimerisation domain;; Helicase conserved C-terminal domain;; PAZ domain;; Double-stranded RNA binding motif;; Type III restriction enzyme, res subunit;; DEAD/DEAH box helicase;; double strand RNA binding domain from DEAD END PROTEIN 1	Dicer-like protein 4 OS=Arabidopsis thaliana OX=3702 GN=DCL4 PE=1 SV=2	PREDICTED: dicer-like protein 4 isoform X1 [Glycine max]
glyma.Wm82.gnm2.Glyma.06G165300	0.717729	1.06728	1.17844	0.437618	0.282761	0.450718	1.00627371722937	up	[T]	Signal transduction mechanisms	Molecular Function: protein tyrosine phosphatase activity (GO:0004725);; Molecular Function: protein tyrosine/serine/threonine phosphatase activity (GO:0008138);; Molecular Function: kinase activity (GO:0016301);; Biological Process: phosphorylation (GO:0016310);; Biological Process: peptidyl-tyrosine dephosphorylation (GO:0035335);;	K14165|0|gmx:102661225|K14165 atypical dual specificity phosphatase [EC:3.1.3.16 3.1.3.48] | (RefSeq) dual specificity protein phosphatase PHS1-like	--	[V]	Defense mechanisms	Actin-fragmin kinase, catalytic;; Dual specificity phosphatase, catalytic domain;; Reverse transcriptase (RNA-dependent DNA polymerase)	Dual specificity protein phosphatase PHS1 OS=Arabidopsis thaliana OX=3702 GN=PHS1 PE=1 SV=1	hypothetical protein GLYMA_06G165300 [Glycine max]
glyma.Wm82.gnm2.Glyma.01G106700	18.4395	12.7237	12.0764	5.56789	5.42085	8.58251	0.959852873821069	up	--	--	Molecular Function: copper ion transmembrane transporter activity (GO:0005375);; Cellular Component: integral component of membrane (GO:0016021);; Biological Process: copper ion transmembrane transport (GO:0035434);;	--	--	[P]	Inorganic ion transport and metabolism	Ctr copper transporter family	Copper transporter 6 OS=Arabidopsis thaliana OX=3702 GN=COPT6 PE=2 SV=1	PREDICTED: copper transporter 2-like [Glycine max]
glyma.Wm82.gnm2.Glyma.10G073300	6.20092	5.0257760000000005	4.921	3.82791	3.10368	2.51558	0.71190890669991	up	--	--	Molecular Function: zinc ion binding (GO:0008270);; Biological Process: protein deubiquitination (GO:0016579);; Molecular Function: thiol-dependent ubiquitinyl hydrolase activity (GO:0036459);;	K12847|0|gmx:100792642|K12847 U4/U6.U5 tri-snRNP-associated protein 2 | (RefSeq) U4/U6.U5 tri-snRNP-associated protein 2-like	Spliceosome (ko03040)	[Z]	Cytoskeleton	Ubiquitin carboxyl-terminal hydrolase;; Zn-finger in ubiquitin-hydrolases and other protein;; Ubiquitin carboxyl-terminal hydrolase	Ubiquitin carboxyl-terminal hydrolase 8 OS=Arabidopsis thaliana OX=3702 GN=UBP8 PE=2 SV=2	PREDICTED: U4/U6.U5 tri-snRNP-associated protein 2-like isoform X1 [Glycine max]
glyma.Wm82.gnm2.Glyma.10G132300	16.5649	14.3593	10.0028	6.46042	5.16272	7.57016	1.00360917958704	up	[P]	Inorganic ion transport and metabolism	Cellular Component: integral component of plasma membrane (GO:0005887);; Molecular Function: ammonium transmembrane transporter activity (GO:0008519);; Biological Process: organic cation transport (GO:0015695);; Biological Process: nitrogen utilization (GO:0019740);; Biological Process: ammonium transmembrane transport (GO:0072488);;	K03320|0|gmx:100796502|K03320 ammonium transporter, Amt family | (RefSeq) ammonium transporter 1 member 1	--	[P]	Inorganic ion transport and metabolism	Ammonium Transporter Family	Ammonium transporter 1 member 1 OS=Arabidopsis thaliana OX=3702 GN=AMT1-1 PE=1 SV=1	PREDICTED: ammonium transporter 1 member 1 [Glycine max]
glyma.Wm82.gnm2.Glyma.13G303800	7.27057	5.83638	7.42207	4.22919	3.52873	5.73018	0.594791310069417	up	--		Molecular Function: protein serine/threonine kinase activity (GO:0004674);; Molecular Function: ATP binding (GO:0005524);; Cellular Component: plasma membrane (GO:0005886);; Biological Process: protein phosphorylation (GO:0006468);; Biological Process: defense response (GO:0006952);; Cellular Component: plasmodesma (GO:0009506);; Cellular Component: integral component of membrane (GO:0016021);; M…	--	--	--	--	Protein tyrosine kinase;; Protein kinase domain;; D-mannose binding lectin;; S-locus glycoprotein domain;; PAN-like domain	G-type lectin S-receptor-like serine/threonine-protein kinase At4g03230 OS=Arabidopsis thaliana OX=3702 GN=At4g03230 PE=3 SV=3	PREDICTED: G-type lectin S-receptor-like serine/threonine-protein kinase At4g03230 isoform X1 [Glycine max]
glyma.Wm82.gnm2.Glyma.13G367300	5.80642	7.21593	7.4774	4.2414	4.00586	5.24097	0.592576078707751	up	[R]	General function prediction only	Biological Process: regulation of transcription, DNA-templated (GO:0006355);; Molecular Function: transferase activity, transferring glycosyl groups (GO:0016757);;	--	--	[R]	General function prediction only	WD domain, G-beta repeat;; Anaphase-promoting complex subunit 4 WD40 domain	Topless-related protein 1 OS=Arabidopsis thaliana OX=3702 GN=TPR1 PE=1 SV=3	PREDICTED: topless-related protein 1 isoform X1 [Glycine max]
glyma.Wm82.gnm2.Glyma.16G208300	58.8414	60.3107	66.6019	35.6297	31.7729	41.4075	0.780720887648334	up	[I]	Lipid transport and metabolism	Biological Process: metabolic process (GO:0008152);; Molecular Function: hydrolase activity (GO:0016787);;	--	--	[V]	Defense mechanisms	alpha/beta hydrolase fold;; Carboxylesterase family	Probable carboxylesterase 18 OS=Arabidopsis thaliana OX=3702 GN=CXE18 PE=1 SV=1	PREDICTED: probable carboxylesterase 18 [Glycine max]
glyma.Wm82.gnm2.Glyma.13G347800	36.3951	41.2577	51.4421	20.828	22.0061	18.013	1.03372352054238	up	--	--	Cellular Component: cytoplasm (GO:0005737);; Molecular Function: oxidoreductase activity, acting on single donors with incorporation of molecular oxygen, incorporation of two atoms of oxygen (GO:0016702);; Biological Process: oxylipin biosynthetic process (GO:0031408);; Molecular Function: metal ion binding (GO:0046872);; Biological Process: oxidation-reduction process (GO:0055114);;	K15718|0|gmx:547860|K15718 linoleate 9S-lipoxygenase [EC:1.13.11.58] | (RefSeq) LOX7; lipoxygenase	Linoleic acid metabolism (ko00591)	--	--	Lipoxygenase;; PLAT/LH2 domain	Linoleate 9S-lipoxygenase-4 OS=Glycine max OX=3847 GN=LOX1.5 PE=1 SV=1	hypothetical protein GLYMA_13G347800 [Glycine max]
glyma.Wm82.gnm2.Glyma.08G339400	597.61	253.469	381.066	68.6229	67.4399	133.032	1.30886509429368	up	--	--	--	--	--	--	--	--	--	uncharacterized protein LOC100500233 precursor [Glycine max]
glyma.Wm82.gnm2.Glyma.10G145100	265.625	230.502	234.965	107.711	110.24	116.543	1.11880144936361	up	[R]	General function prediction only	Molecular Function: GTP binding (GO:0005525);; Cellular Component: Golgi apparatus (GO:0005794);; Biological Process: small GTPase mediated signal transduction (GO:0007264);; Cellular Component: plastid (GO:0009536);; Biological Process: protein transport (GO:0015031);; Biological Process: vesicle-mediated transport (GO:0016192);;	K07937|5.24718e-132|gmx:100781846|K07937 ADP-ribosylation factor 1 | (RefSeq) ADP-ribosylation factor	Endocytosis (ko04144)	[U]	Intracellular trafficking, secretion, and vesicular transport	ADP-ribosylation factor family;; Ras of Complex, Roc, domain of DAPkinase;; Signal recognition particle receptor beta subunit;; Ras family;; Gtr1/RagA G protein conserved region;; 50S ribosome-binding GTPase	ADP-ribosylation factor OS=Vigna unguiculata OX=3917 GN=ARF PE=2 SV=3	PREDICTED: ADP-ribosylation factor [Glycine max]
glyma.Wm82.gnm2.Glyma.11G194900	4.612242999999999	5.15329	5.30471	3.05427	2.64479	3.1518219999999997	0.746235016375193	up	[O]	Posttranslational modification, protein turnover, chaperones	Molecular Function: ATP binding (GO:0005524);; Cellular Component: plasma membrane (GO:0005886);; Biological Process: cell cycle (GO:0007049);; Molecular Function: microtubule-severing ATPase activity (GO:0008568);; Biological Process: cell division (GO:0051301);;	K13525|0|gmx:100805946|K13525 transitional endoplasmic reticulum ATPase | (RefSeq) cell division cycle protein 48 homolog	Protein processing in endoplasmic reticulum (ko04141)	[O]	Posttranslational modification, protein turnover, chaperones	ATPase family associated with various cellular activities (AAA);; Cell division protein 48 (CDC48), N-terminal domain;; Holliday junction DNA helicase ruvB N-terminus;; AAA ATPase domain;; AAA domain (Cdc48 subfamily);; Cell division protein 48 (CDC48), domain 2;; AAA domain;; AAA domain (dynein-related subfamily);; AAA domain;; AAA domain;; TIP49 C-terminus;; AAA domain;; RNA helicase;; Magnesiu…	Cell division cycle protein 48 homolog OS=Glycine max OX=3847 GN=CDC48 PE=2 SV=1	PREDICTED: cell division cycle protein 48 homolog [Glycine max]
Glycine_max_newGene_5443	7.88748	4.81107	7.50661	3.90967	4.50004	3.1471	0.698863651833022	up	--	--	--	--	--	--	--	--	--	hypothetical protein GLYMA_08G256800 [Glycine max]
glyma.Wm82.gnm2.Glyma.10G124000	29.7519	25.0496	27.089	0	0	0.147667	4.98286785324421	up	--	--	Biological Process: ubiquitin-dependent protein catabolic process (GO:0006511);; Cellular Component: integral component of membrane (GO:0016021);; Biological Process: protein deubiquitination (GO:0016579);; Molecular Function: thiol-dependent ubiquitinyl hydrolase activity (GO:0036459);;	K11838|2.80399e-90|pvu:PHAVU_006G007000g|K11838 ubiquitin carboxyl-terminal hydrolase 7 [EC:3.4.19.12] | (RefSeq) hypothetical protein	--	[O]	Posttranslational modification, protein turnover, chaperones	Ubiquitin carboxyl-terminal hydrolase	Ubiquitin carboxyl-terminal hydrolase 13 OS=Arabidopsis thaliana OX=3702 GN=UBP13 PE=1 SV=1	hypothetical protein GLYMA_10G124000 [Glycine max]
Glycine_max_newGene_7113	1.8815499999999998	1.81938	2.4335	0.210753	0.378294	0.413206	2.58824847493197	up	--	--	Molecular Function: nucleic acid binding (GO:0003676);; Molecular Function: ATP-dependent RNA helicase activity (GO:0004004);; Molecular Function: ATP binding (GO:0005524);; Biological Process: RNA secondary structure unwinding (GO:0010501);;	--	--	[S]	Function unknown	--	--	DEAD-box ATP-dependent RNA helicase 53 [Glycine soja]
glyma.Wm82.gnm2.Glyma.06G090800	7.17678	5.23334	5.21936	3.8055	3.06127	4.64997	0.596898800526561	up	[K]	Transcription	Molecular Function: protein serine/threonine kinase activity (GO:0004674);; Molecular Function: ATP binding (GO:0005524);; Cellular Component: plasma membrane (GO:0005886);; Biological Process: response to oxidative stress (GO:0006979);; Biological Process: seed germination (GO:0009845);; Cellular Component: integral component of membrane (GO:0016021);; Biological Process: protein autophosphoryla…	--	--	--	--	Protein kinase domain;; Protein tyrosine kinase;; Leucine rich repeat;; Leucine Rich repeats (2 copies);; Leucine rich repeat N-terminal domain	Receptor-like protein kinase HAIKU2 OS=Arabidopsis thaliana OX=3702 GN=IKU2 PE=1 SV=1	PREDICTED: receptor-like protein kinase HAIKU2 [Glycine max]
glyma.Wm82.gnm2.Glyma.16G157100	107.442	72.0868	86.1154	71.03839599999999	38.4205	57.962348999999996	0.653589755689926	up	[G]	Carbohydrate transport and metabolism	Cellular Component: integral component of plasma membrane (GO:0005887);; Molecular Function: sucrose transmembrane transporter activity (GO:0008515);; Biological Process: sucrose transport (GO:0015770);;	K15378|0|gmx:100786411|K15378 solute carrier family 45, member 1/2/4 | (RefSeq) sucrose transport protein SUC8	--	[G]	Carbohydrate transport and metabolism	MFS/sugar transport protein	Sucrose transport protein SUC1 OS=Arabidopsis thaliana OX=3702 GN=SUC1 PE=1 SV=1	PREDICTED: sucrose transport protein SUC8 [Glycine max]
glyma.Wm82.gnm2.Glyma.06G262400	9.81001	10.0871	11.5167	7.99926	5.55001	6.11725	0.67510272555233	up	[T]	Signal transduction mechanisms	Molecular Function: protein serine/threonine kinase activity (GO:0004674);; Molecular Function: ATP binding (GO:0005524);; Cellular Component: plasma membrane (GO:0005886);; Biological Process: protein phosphorylation (GO:0006468);; Biological Process: defense response (GO:0006952);; Cellular Component: plasmodesma (GO:0009506);; Cellular Component: integral component of membrane (GO:0016021);; B…	--	--	--	--	Protein tyrosine kinase;; Protein kinase domain;; S-locus glycoprotein domain;; D-mannose binding lectin;; PAN-like domain	Receptor-like serine/threonine-protein kinase SD1-8 OS=Arabidopsis thaliana OX=3702 GN=SD18 PE=1 SV=1	hypothetical protein GLYMA_06G262400 [Glycine max]
glyma.Wm82.gnm2.Glyma.14G091300	1.98359	1.80416	3.1354110000000004	0.599616	0.626916	1.80414	0.85691910642145	up	[G]	Carbohydrate transport and metabolism	Molecular Function: hydrolase activity, hydrolyzing O-glycosyl compounds (GO:0004553);; Biological Process: carbohydrate metabolic process (GO:0005975);;	--	--	--	--	Carbohydrate binding domain;; Glycosyl hydrolase family 10	Putative Pol polyprotein from transposon element Bs1 OS=Zea mays OX=4577 PE=4 SV=1	PREDICTED: endo-1,4-beta-xylanase A-like isoform X1 [Glycine max]
glyma.Wm82.gnm2.Glyma.11G207500	9.79743	3.05485	3.04728	2.51225	1.51313	1.9205	1.00683426691792	up	--		Molecular Function: protein serine/threonine kinase activity (GO:0004674);; Molecular Function: transmembrane receptor protein tyrosine kinase activity (GO:0004714);; Molecular Function: ATP binding (GO:0005524);; Cellular Component: plasma membrane (GO:0005886);; Cellular Component: integral component of membrane (GO:0016021);; Biological Process: peptidyl-tyrosine phosphorylation (GO:0018108);;	K04733|0|gmx:100793189|K04733 interleukin-1 receptor-associated kinase 4 [EC:2.7.11.1] | (RefSeq) cysteine-rich receptor-like protein kinase 2	--	--	--	Protein kinase domain;; Protein tyrosine kinase;; Salt stress response/antifungal	Cysteine-rich receptor-like protein kinase 2 OS=Arabidopsis thaliana OX=3702 GN=CRK2 PE=2 SV=1	PREDICTED: cysteine-rich receptor-like protein kinase 2 [Glycine max]
glyma.Wm82.gnm2.Glyma.04G067300	1.90605	1.46558	1.64537	0.850239	0.637636	1.08229	0.835298638900369	up	--	--	Molecular Function: nucleotide binding (GO:0000166);; Biological Process: transcription, RNA-templated (GO:0001172);; Molecular Function: RNA-directed 5'-3' RNA polymerase activity (GO:0003968);; Cellular Component: nucleus (GO:0005634);; Biological Process: virus induced gene silencing (GO:0009616);; Biological Process: production of ta-siRNAs involved in RNA interference (GO:0010267);; Biologic…	K11699|0|gmx:100807347|K11699 RNA-dependent RNA polymerase [EC:2.7.7.48] | (RefSeq) RNA-dependent RNA polymerase 6-like	--	[A]	RNA processing and modification	RNA dependent RNA polymerase	RNA-dependent RNA polymerase 6 OS=Arabidopsis thaliana OX=3702 GN=RDR6 PE=1 SV=1	PREDICTED: RNA-dependent RNA polymerase 6-like [Glycine max]
glyma.Wm82.gnm2.Glyma.02G204700	10.677	9.53037	9.79328	8.40535	5.05115	6.19531	0.599006780481652	up	[E]	Amino acid transport and metabolism	Molecular Function: serine-type carboxypeptidase activity (GO:0004185);; Cellular Component: extracellular space (GO:0005615);; Cellular Component: vacuole (GO:0005773);; Biological Process: brassinosteroid mediated signaling pathway (GO:0009742);; Cellular Component: integral component of membrane (GO:0016021);; Biological Process: proteolysis involved in cellular protein catabolic process (GO:0…	K16297|0|gmx:100785391|K16297 serine carboxypeptidase-like clade II [EC:3.4.16.-] | (RefSeq) serine carboxypeptidase 24-like	--	[OE]	Posttranslational modification, protein turnover, chaperones;; Amino acid transport and metabolism	Serine carboxypeptidase	Serine carboxypeptidase 24 OS=Arabidopsis thaliana OX=3702 GN=SCPL24 PE=1 SV=1	PREDICTED: serine carboxypeptidase 24-like [Glycine max]
glyma.Wm82.gnm2.Glyma.17G096800	7.94168	8.8218	11.7078	6.78652	6.41064	5.26516	0.596504494174646	up	[E]	Amino acid transport and metabolism	Molecular Function: transporter activity (GO:0005215);; Biological Process: transport (GO:0006810);; Cellular Component: integral component of membrane (GO:0016021);;	K14638|0|gmx:100802175|K14638 solute carrier family 15 (peptide/histidine transporter), member 3/4 | (RefSeq) protein NRT1/ PTR FAMILY 4.6-like	--	[E]	Amino acid transport and metabolism	POT family	Protein NRT1/ PTR FAMILY 4.6 OS=Arabidopsis thaliana OX=3702 GN=NPF4.6 PE=1 SV=1	PREDICTED: protein NRT1/ PTR FAMILY 4.6-like [Glycine max]
glyma.Wm82.gnm2.Glyma.07G021800	66.4959	30.2811	30.0854	8.90838	16.7483	21.4127	1.09101114233928	up	[O]	Posttranslational modification, protein turnover, chaperones	Cellular Component: nucleus (GO:0005634);; Cellular Component: chloroplast stroma (GO:0009570);;	--	--	[O]	Posttranslational modification, protein turnover, chaperones	DnaJ domain	Chaperone protein dnaJ 8, chloroplastic OS=Arabidopsis thaliana OX=3702 GN=ATJ8 PE=2 SV=1	PREDICTED: chaperone protein dnaJ 8, chloroplastic [Glycine max]
glyma.Wm82.gnm2.Glyma.02G018700	4.00915	1.85219	2.6849480000000003	0.242273	0.333787	0.763488	1.68411615424702	up	[G]	Carbohydrate transport and metabolism	Cellular Component: peroxisomal membrane (GO:0005778);; Biological Process: carbohydrate metabolic process (GO:0005975);; Biological Process: purine nucleobase metabolic process (GO:0006144);; Molecular Function: beta-glucosidase activity (GO:0008422);; Cellular Component: integral component of membrane (GO:0016021);; Biological Process: urate catabolic process (GO:0019628);; Molecular Function: …	K19964|0|gmx:100804122|K19964 hydroxyisourate hydrolase [EC:3.5.2.17] | (RefSeq) hydroxyisourate hydrolase-like	Purine metabolism (ko00230)	[G]	Carbohydrate transport and metabolism	Glycosyl hydrolase family 1	Hydroxyisourate hydrolase OS=Glycine max OX=3847 GN=HIUH PE=1 SV=1	hydroxyisourate hydrolase precursor [Glycine max]
glyma.Wm82.gnm2.Glyma.02G291500	61.041934999999995	59.3793	65.3229	28.9966	36.6017	39.089867999999996	0.790979242858723	up	--	--	Molecular Function: translation initiation factor activity (GO:0003743);; Biological Process: translational initiation (GO:0006413);;	--	--	[J]	Translation, ribosomal structure and biogenesis	Translation initiation factor SUI1	Protein translation factor SUI1 homolog OS=Pimpinella brachycarpa OX=45043 PE=3 SV=1	translation factor SUI1-like superfamily protein [Glycine max]
glyma.Wm82.gnm2.Glyma.04G230000	57.241	33.2651	35.1502	13.8417	9.04617	13.9245	1.50466069711787	up	--	--	--	--	--	--	--	--	--	uncharacterized protein LOC100527213 precursor [Glycine max]
glyma.Wm82.gnm2.Glyma.10G179500	8.21831	4.39663	5.32465	2.22392	3.73717	3.83658	0.743227067003872	up	[L]	Replication, recombination and repair	Molecular Function: ubiquitin-protein transferase activity (GO:0004842);; Biological Process: protein ubiquitination (GO:0016567);; Molecular Function: ligase activity (GO:0016874);;	--	--	[S]	Function unknown	Armadillo/beta-catenin-like repeat;; U-box domain	U-box domain-containing protein 44 OS=Arabidopsis thaliana OX=3702 GN=PUB44 PE=1 SV=1	PREDICTED: U-box domain-containing protein 44 isoform X1 [Glycine max]
glyma.Wm82.gnm2.Glyma.10G144300	13.072	12.2956	10.8484	6.5945	6.3828	7.67107	0.783496480634059	up	[H]	Coenzyme transport and metabolism	Molecular Function: methionine adenosyltransferase activity (GO:0004478);; Molecular Function: ATP binding (GO:0005524);; Cellular Component: cytosol (GO:0005829);; Biological Process: S-adenosylmethionine biosynthetic process (GO:0006556);; Biological Process: one-carbon metabolic process (GO:0006730);; Molecular Function: metal ion binding (GO:0046872);;	K00789|0|gmx:100778809|K00789 S-adenosylmethionine synthetase [EC:2.5.1.6] | (RefSeq) S-adenosylmethionine synthase 1-like	Cysteine and methionine metabolism (ko00270);; Biosynthesis of amino acids (ko01230)	[H]	Coenzyme transport and metabolism	S-adenosylmethionine synthetase, C-terminal domain;; S-adenosylmethionine synthetase, central domain;; S-adenosylmethionine synthetase, N-terminal domain	S-adenosylmethionine synthase 1 OS=Solanum tuberosum OX=4113 GN=METK1 PE=2 SV=1	PREDICTED: S-adenosylmethionine synthase 1-like [Glycine max]
glyma.Wm82.gnm2.Glyma.07G126800	9.97772	12.6749	16.2164	7.21332	5.80879	8.06522	0.81776268146656	up	--	--	Molecular Function: metal ion binding (GO:0046872);;	--	--	[R]	General function prediction only	Zinc finger C-x8-C-x5-C-x3-H type (and similar)	Zinc finger CCCH domain-containing protein 20 OS=Arabidopsis thaliana OX=3702 GN=At2g19810 PE=2 SV=1	PREDICTED: zinc finger CCCH domain-containing protein 20-like [Glycine max]
glyma.Wm82.gnm2.Glyma.03G231200	49.5862	34.3867	55.2224	19.7844	20.1306	16.1948	1.20812415190743	up	[O]	Posttranslational modification, protein turnover, chaperones	Molecular Function: nicotianamine synthase activity (GO:0030410);; Biological Process: nicotianamine biosynthetic process (GO:0030418);;	K05953|0|gmx:100794250|K05953 nicotianamine synthase [EC:2.5.1.43] | (RefSeq) nicotianamine synthase-like	--	--	--	Nicotianamine synthase protein	Nicotianamine synthase OS=Solanum lycopersicum OX=4081 GN=CHLN PE=2 SV=1	nicotianamine synthase-like [Glycine max]
glyma.Wm82.gnm2.Glyma.06G323700	13.04	15.7202	14.4556	5.6784	8.01481	5.70199	1.06271212085707	up	[HR]	Coenzyme transport and metabolism;; General function prediction only	Biological Process: sucrose metabolic process (GO:0005985);; Molecular Function: sucrose synthase activity (GO:0016157);; Molecular Function: sucrose-phosphate synthase activity (GO:0046524);;	K00696|0|gmx:100786531|K00696 sucrose-phosphate synthase [EC:2.4.1.14] | (RefSeq) probable sucrose-phosphate synthase 4	Starch and sucrose metabolism (ko00500)	[M]	Cell wall/membrane/envelope biogenesis	Glycosyl transferases group 1;; Sucrose-6F-phosphate phosphohydrolase;; Glycosyl transferases group 1;; Sucrose synthase;; Glycosyl transferase 4-like domain;; Glycosyltransferase Family 4	Probable sucrose-phosphate synthase 4 OS=Arabidopsis thaliana OX=3702 GN=SPS4 PE=1 SV=1	PREDICTED: probable sucrose-phosphate synthase 4 [Glycine max]
glyma.Wm82.gnm2.Glyma.12G187400	4.71239	4.35668	3.36585	1.57671	1.08547	2.13377	1.06605547922491	up	--	--	Molecular Function: 3'-5'-exoribonuclease activity (GO:0000175);; Biological Process: nuclear-transcribed mRNA catabolic process, deadenylation-dependent decay (GO:0000288);; Molecular Function: nucleic acid binding (GO:0003676);; Cellular Component: nucleus (GO:0005634);; Molecular Function: transferase activity (GO:0016740);; Cellular Component: CCR4-NOT complex (GO:0030014);; Biological Proces…	K12581|0|gmx:100817875|K12581 CCR4-NOT transcription complex subunit 7/8 | (RefSeq) probable CCR4-associated factor 1 homolog 11	RNA degradation (ko03018)	[A]	RNA processing and modification	CAF1 family ribonuclease	Probable CCR4-associated factor 1 homolog 11 OS=Arabidopsis thaliana OX=3702 GN=CAF1-11 PE=2 SV=1	CCR4 associated factor 1-related protein precursor [Glycine max]
glyma.Wm82.gnm2.Glyma.03G256600	9.989742000000001	7.334301999999999	4.926724999999999	2.25269	3.99198	3.6578530000000002	0.906855628852079	up	[M]	Cell wall/membrane/envelope biogenesis	Molecular Function: anthocyanidin reductase activity (GO:0033729);; Molecular Function: coenzyme binding (GO:0050662);; Biological Process: oxidation-reduction process (GO:0055114);;	--	--	[V]	Defense mechanisms	NAD dependent epimerase/dehydratase family;; 3-beta hydroxysteroid dehydrogenase/isomerase family;; GDP-mannose 4,6 dehydratase;; Male sterility protein;; NAD(P)H-binding;; NmrA-like family	Putative anthocyanidin reductase OS=Ginkgo biloba OX=3311 PE=2 SV=1	hypothetical protein GLYMA_03G256600 [Glycine max]
glyma.Wm82.gnm2.Glyma.02G135900	1.88518	2.17735	1.80479	0.267892	0.310516	1.15519	0.971802154845278	up	[Q]	Secondary metabolites biosynthesis, transport and catabolism	Molecular Function: iron ion binding (GO:0005506);; Molecular Function: dioxygenase activity (GO:0051213);; Biological Process: oxidation-reduction process (GO:0055114);;	--	--	[QR]	Secondary metabolites biosynthesis, transport and catabolism;; General function prediction only	non-haem dioxygenase in morphine synthesis N-terminal;; 2OG-Fe(II) oxygenase superfamily	Probable 2-oxoglutarate-dependent dioxygenase At3g111800 OS=Arabidopsis thaliana OX=3702 GN=At3g11180 PE=2 SV=1	PREDICTED: uncharacterized protein LOC100808372 isoform X1 [Glycine max]
glyma.Wm82.gnm2.Glyma.16G008500	2.52755	1.30394	0.859374	0.268893	0.231589	0.568369	1.14210642130222	up	[T]	Signal transduction mechanisms	Molecular Function: protein serine/threonine kinase activity (GO:0004674);; Molecular Function: ATP binding (GO:0005524);; Biological Process: protein phosphorylation (GO:0006468);;	K04733|0|gmx:100788896|K04733 interleukin-1 receptor-associated kinase 4 [EC:2.7.11.1] | (RefSeq) putative receptor-like protein kinase At1g72540	--	[T]	Signal transduction mechanisms	Protein tyrosine kinase;; Protein kinase domain	Putative receptor-like protein kinase At1g72540 OS=Arabidopsis thaliana OX=3702 GN=At1g72540 PE=2 SV=1	PREDICTED: putative receptor-like protein kinase At1g72540 [Glycine max]
glyma.Wm82.gnm2.Glyma.19G228700	15.815698999999999	14.3425	13.9921	7.85173	7.4729	8.91815	0.801638971075864	up	[T]	Signal transduction mechanisms	Biological Process: response to stress (GO:0006950);;	--	--	--	--	Universal stress protein family	Universal stress protein A-like protein OS=Arabidopsis thaliana OX=3702 GN=At3g01520 PE=1 SV=2	PREDICTED: universal stress protein A-like protein [Glycine max]
Glycine_max_newGene_1899	76.9557	97.845	103.683	43.7648	56.2847	50.767	0.842419915893346	up	[QR]	Secondary metabolites biosynthesis, transport and catabolism;; General function prediction only	Molecular Function: phosphoethanolamine N-methyltransferase activity (GO:0000234);; Cellular Component: cytoplasm (GO:0005737);; Biological Process: phosphatidylcholine biosynthetic process (GO:0006656);; Biological Process: methylation (GO:0032259);;	K05929|7.1118e-136|gmx:100808891|K05929 phosphoethanolamine N-methyltransferase [EC:2.1.1.103] | (RefSeq) phosphoethanolamine N-methyltransferase 1-like	Glycerophospholipid metabolism (ko00564)	[IR]	Lipid transport and metabolism;; General function prediction only	Methyltransferase domain;; Methyltransferase domain;; Methyltransferase domain;; Methyltransferase domain;; AdoMet dependent proline di-methyltransferase;; Methyltransferase domain;; Nodulation protein S (NodS);; Tellurite resistance protein TehB;; CheR methyltransferase, SAM binding domain;; Met-10+ like-protein	Phosphoethanolamine N-methyltransferase 1 OS=Arabidopsis thaliana OX=3702 GN=NMT1 PE=1 SV=1	PREDICTED: phosphoethanolamine N-methyltransferase 1-like [Glycine max]
glyma.Wm82.gnm2.Glyma.03G229400	2.90329	2.34678	2.99022	1.57445	0.984029	1.51869	0.874454787367085	up	[G]	Carbohydrate transport and metabolism	Molecular Function: glucose-6-phosphate dehydrogenase activity (GO:0004345);; Biological Process: glucose metabolic process (GO:0006006);; Biological Process: pentose-phosphate shunt (GO:0006098);; Molecular Function: NADP binding (GO:0050661);; Biological Process: oxidation-reduction process (GO:0055114);;	K00036|0|gmx:100811075|K00036 glucose-6-phosphate 1-dehydrogenase [EC:1.1.1.49 1.1.1.363] | (RefSeq) glucose-6-phosphate 1-dehydrogenase 4, chloroplastic-like	Pentose phosphate pathway (ko00030);; Glutathione metabolism (ko00480);; Carbon metabolism (ko01200)	[G]	Carbohydrate transport and metabolism	Glucose-6-phosphate dehydrogenase, C-terminal domain;; Glucose-6-phosphate dehydrogenase, NAD binding domain	Glucose-6-phosphate 1-dehydrogenase 4, chloroplastic OS=Arabidopsis thaliana OX=3702 GN=At1g09420 PE=2 SV=1	PREDICTED: glucose-6-phosphate 1-dehydrogenase 4, chloroplastic-like isoform X1 [Glycine max]
glyma.Wm82.gnm2.Glyma.17G235600	9.07291	7.90514	8.53348	4.36584	3.93862	7.56149	0.621804893853166	up	--	--	--	--	--	[S]	Function unknown	Armadillo/beta-catenin-like repeat;; Kinesin-associated protein (KAP)	U-box domain-containing protein 4 OS=Arabidopsis thaliana OX=3702 GN=PUB4 PE=1 SV=3	PREDICTED: U-box domain-containing protein 4 [Glycine max]
glyma.Wm82.gnm2.Glyma.08G194100	0.444952	0.666133	0.5739190000000001	0.041728	0	0.049465	1.62077268544363	up	[I]	Lipid transport and metabolism	Molecular Function: phospholipase D activity (GO:0004630);; Molecular Function: calcium ion binding (GO:0005509);; Cellular Component: membrane (GO:0016020);; Biological Process: lipid catabolic process (GO:0016042);; Biological Process: phosphatidylcholine metabolic process (GO:0046470);; Molecular Function: N-acylphosphatidylethanolamine-specific phospholipase D activity (GO:0070290);;	K01115|0|gmx:100812642|K01115 phospholipase D1/2 [EC:3.1.4.4] | (RefSeq) phospholipase D alpha 4-like	Glycerophospholipid metabolism (ko00564);; Ether lipid metabolism (ko00565);; Endocytosis (ko04144)	[I]	Lipid transport and metabolism	Phospholipase D C terminal;; Phospholipase D Active site motif;; PLD-like domain;; C2 domain	Phospholipase D alpha 4 OS=Arabidopsis thaliana OX=3702 GN=PLDALPHA4 PE=2 SV=1	PREDICTED: phospholipase D alpha 4-like isoform X1 [Glycine max]
glyma.Wm82.gnm2.Glyma.07G065000	2.1894	1.37011	1.2102	0.53441	0.540231	0.789102	1.15210191034776	up	--	--	Molecular Function: ATP binding (GO:0005524);; Biological Process: defense response (GO:0006952);; Molecular Function: ADP binding (GO:0043531);;	--	--	[T]	Signal transduction mechanisms	NB-ARC domain;; Leucine Rich repeats (2 copies);; Leucine rich repeat	Probable disease resistance protein At4g27220 OS=Arabidopsis thaliana OX=3702 GN=At4g27220 PE=2 SV=1	PREDICTED: uncharacterized protein LOC100810455 isoform X1 [Glycine max]
glyma.Wm82.gnm2.Glyma.18G237900	4.53383	1.58482	2.89115	0.458902	0.498761	0.882259	1.57199586807528	up	[T]	Signal transduction mechanisms	Molecular Function: protein serine/threonine kinase activity (GO:0004674);; Molecular Function: ATP binding (GO:0005524);; Cellular Component: plasma membrane (GO:0005886);; Biological Process: protein phosphorylation (GO:0006468);; Cellular Component: plasmodesma (GO:0009506);; Cellular Component: integral component of membrane (GO:0016021);; Biological Process: defense response to bacterium (GO…	K04733|0|gmx:100775428|K04733 interleukin-1 receptor-associated kinase 4 [EC:2.7.11.1] | (RefSeq) putative receptor-like protein kinase At4g00960	--	--	--	Protein tyrosine kinase;; Protein kinase domain;; Salt stress response/antifungal	Cysteine-rich receptor-like protein kinase 29 OS=Arabidopsis thaliana OX=3702 GN=CRK29 PE=2 SV=1	PREDICTED: putative receptor-like protein kinase At4g00960 [Glycine max]
glyma.Wm82.gnm2.Glyma.15G043300	1.61764	2.58867	3.18752	0.940331	0.903922	1.04034	0.92751658158989	up	--	--	Molecular Function: chitinase activity (GO:0004568);; Cellular Component: extracellular region (GO:0005576);; Biological Process: carbohydrate metabolic process (GO:0005975);; Biological Process: chitin catabolic process (GO:0006032);; Molecular Function: chitin binding (GO:0008061);;	--	--	--	--	Glycosyl hydrolases family 18	RuBisCO-associated protein OS=Glycine max OX=3847 PE=2 SV=1	PREDICTED: ruBisCO-associated protein-like [Glycine max]
glyma.Wm82.gnm2.Glyma.05G128400	35.4567	15.6766	20.0144	9.79307	7.48153	7.47725	1.18932426766144	up	--	--	Cellular Component: integral component of membrane (GO:0016021);;	--	--	--	--	--	--	hypothetical protein GLYMA_05G128400 [Glycine max]
glyma.Wm82.gnm2.Glyma.13G054400	13.6309	10.8371	10.1841	6.93813	5.28216	8.88987	0.695550304036244	up	--		Molecular Function: protein serine/threonine kinase activity (GO:0004674);; Molecular Function: ATP binding (GO:0005524);; Biological Process: protein phosphorylation (GO:0006468);; Cellular Component: integral component of membrane (GO:0016021);;	--	--	[T]	Signal transduction mechanisms	Protein tyrosine kinase;; Protein kinase domain;; Carbohydrate-binding protein of the ER;; Di-glucose binding within endoplasmic reticulum	Receptor-like protein kinase FERONIA OS=Arabidopsis thaliana OX=3702 GN=FER PE=1 SV=1	hypothetical protein GLYMA_13G054400 [Glycine max]
glyma.Wm82.gnm2.Glyma.02G153200	10.5245	10.3218	11.1609	0.122252	2.55487	0.571127	1.49798228560598	up	[O]	Posttranslational modification, protein turnover, chaperones	Cellular Component: cell (GO:0005623);; Molecular Function: electron carrier activity (GO:0009055);; Molecular Function: protein disulfide oxidoreductase activity (GO:0015035);; Biological Process: cell redox homeostasis (GO:0045454);; Biological Process: oxidation-reduction process (GO:0055114);;	K03676|3.73828e-70|gmx:100811394|K03676 glutaredoxin 3 | (RefSeq) monothiol glutaredoxin-S6-like	--	[O]	Posttranslational modification, protein turnover, chaperones	Glutaredoxin	Monothiol glutaredoxin-S6 OS=Arabidopsis thaliana OX=3702 GN=GRXS6 PE=3 SV=1	PREDICTED: monothiol glutaredoxin-S6-like [Glycine max]
glyma.Wm82.gnm2.Glyma.01G187400	1.7562	1.80968	2.32042	1.02473	0.456713	0.542114	1.27551220707384	up	[L]	Replication, recombination and repair	Molecular Function: nucleotide binding (GO:0000166);; Molecular Function: nucleoside binding (GO:0001882);; Molecular Function: DNA binding (GO:0003677);; Molecular Function: DNA-directed DNA polymerase activity (GO:0003887);; Cellular Component: alpha DNA polymerase:primase complex (GO:0005658);; Biological Process: DNA replication initiation (GO:0006270);; Biological Process: leading strand elo…	K02320|0|gmx:100798779|K02320 DNA polymerase alpha subunit A [EC:2.7.7.7] | (RefSeq) DNA polymerase alpha catalytic subunit	Purine metabolism (ko00230);; Pyrimidine metabolism (ko00240);; DNA replication (ko03030)	[L]	Replication, recombination and repair	DNA polymerase family B;; DNA Polymerase alpha zinc finger;; DNA polymerase family B, exonuclease domain;; DNA polymerase alpha subunit p180 N terminal	DNA polymerase alpha catalytic subunit OS=Arabidopsis thaliana OX=3702 GN=POLA PE=3 SV=2	PREDICTED: DNA polymerase alpha catalytic subunit [Glycine max]
glyma.Wm82.gnm2.Glyma.06G240000	12.7727	12.5542	10.3646	8.62501	5.71052	7.58175	0.691043772325222	up	--	--	--	--	--	--	--	--	--	PREDICTED: uncharacterized protein LOC100815601 [Glycine max]
glyma.Wm82.gnm2.Glyma.16G218300	3.82988	0.809462	1.30964	0.712475	0.440105	0.707847	1.01887636511709	up	[T]	Signal transduction mechanisms	Molecular Function: voltage-gated potassium channel activity (GO:0005249);; Cellular Component: integral component of plasma membrane (GO:0005887);; Biological Process: regulation of membrane potential (GO:0042391);; Biological Process: potassium ion transmembrane transport (GO:0071805);;	K05391|0|gmx:100782506|K05391 cyclic nucleotide gated channel, other eukaryote | (RefSeq) probable cyclic nucleotide-gated ion channel 20, chloroplastic	Plant-pathogen interaction (ko04626)	[PT]	Inorganic ion transport and metabolism;; Signal transduction mechanisms	Ion transport protein	Probable cyclic nucleotide-gated ion channel 20, chloroplastic OS=Arabidopsis thaliana OX=3702 GN=CNGC20 PE=2 SV=1	PREDICTED: probable cyclic nucleotide-gated ion channel 20, chloroplastic isoform X1 [Glycine max]
glyma.Wm82.gnm2.Glyma.02G165300	129.948	128.077	114.375	69.3488	51.0287	53.163	1.07886765891007	up	[G]	Carbohydrate transport and metabolism	Molecular Function: magnesium ion binding (GO:0000287);; Molecular Function: pyruvate kinase activity (GO:0004743);; Biological Process: glycolytic process (GO:0006096);; Molecular Function: kinase activity (GO:0016301);; Molecular Function: potassium ion binding (GO:0030955);;	K00873|1.99519e-94|gmx:100804313|K00873 pyruvate kinase [EC:2.7.1.40] | (RefSeq) pyruvate kinase 1, cytosolic	Glycolysis / Gluconeogenesis (ko00010);; Purine metabolism (ko00230);; Pyruvate metabolism (ko00620);; Carbon metabolism (ko01200);; Biosynthesis of amino acids (ko01230)	[G]	Carbohydrate transport and metabolism	Pyruvate kinase, barrel domain	Pyruvate kinase 1, cytosolic OS=Oryza sativa subsp. japonica OX=39947 GN=Os11g0148500 PE=1 SV=1	hypothetical protein GLYMA_02G165300 [Glycine max]
glyma.Wm82.gnm2.Glyma.16G056200	9.34168	8.49418	7.72297	0.254624	1.51793	1.94889	1.68492591549614	up	--	--	--	--	--	--	--	--	--	hypothetical protein GLYMA_16G056200 [Glycine max]
glyma.Wm82.gnm2.Glyma.10G230000	10.599	3.79054	4.39687	2.67043	2.64061	3.34678	0.830768960677378	up	[M]	Cell wall/membrane/envelope biogenesis	--	K12795|0|gmx:100777554|K12795 suppressor of G2 allele of SKP1 | (RefSeq) protein SGT1 homolog B-like	Plant-pathogen interaction (ko04626)	[T]	Signal transduction mechanisms	SGS domain;; CS domain;; Tetratricopeptide repeat;; Tetratricopeptide repeat;; Tetratricopeptide repeat;; Tetratricopeptide repeat;; Tetratricopeptide repeat;; Tetratricopeptide repeat	Protein SGT1 homolog B OS=Arabidopsis thaliana OX=3702 GN=SGT1B PE=1 SV=1	Protein SGT1 like B [Glycine soja]
glyma.Wm82.gnm2.Glyma.11G171400	109.073	53.8389	58.4172	10.6267	21.4682	25.3598	1.1368385702079	up	[E]	Amino acid transport and metabolism	Molecular Function: asparagine synthase (glutamine-hydrolyzing) activity (GO:0004066);; Cellular Component: cytosol (GO:0005829);; Biological Process: asparagine biosynthetic process (GO:0006529);; Biological Process: glutamine metabolic process (GO:0006541);; Biological Process: response to absence of light (GO:0009646);; Molecular Function: protein homodimerization activity (GO:0042803);;	K01953|0|gmx:100798318|K01953 asparagine synthase (glutamine-hydrolysing) [EC:6.3.5.4] | (RefSeq) asparagine synthetase [glutamine-hydrolyzing] 2	Alanine, aspartate and glutamate metabolism (ko00250)	[E]	Amino acid transport and metabolism	Asparagine synthase;; Glutamine amidotransferase domain;; Glutamine amidotransferase domain;; Aluminium induced protein	Asparagine synthetase [glutamine-hydrolyzing] 2 OS=Lotus japonicus OX=34305 GN=AS2 PE=2 SV=2	asparagine synthetase [glutamine-hydrolyzing] 2 [Glycine max]
glyma.Wm82.gnm2.Glyma.14G169700	2.65045	3.52771	3.52922	1.6156	2.10663	1.73127	0.721043490783266	up	[P]	Inorganic ion transport and metabolism	Cellular Component: integral component of plasma membrane (GO:0005887);; Molecular Function: secondary active sulfate transmembrane transporter activity (GO:0008271);; Biological Process: sulfate transmembrane transport (GO:1902358);;	K17470|0|gmx:100777637|K17470 sulfate transporter 1, high-affinity | (RefSeq) sulfate transporter 1.3-like	--	[P]	Inorganic ion transport and metabolism	Sulfate permease family	Sulfate transporter 1.3 OS=Arabidopsis thaliana OX=3702 GN=SULTR1;3 PE=2 SV=1	hypothetical protein GLYMA_14G169700 [Glycine max]
glyma.Wm82.gnm2.Glyma.04G022300	11.3241	8.51207	13.6662	5.08011	4.54957	4.72663	1.14236898647118	up	[O]	Posttranslational modification, protein turnover, chaperones	Molecular Function: serine-type endopeptidase activity (GO:0004252);; Cellular Component: cell wall (GO:0005618);; Biological Process: proteolysis (GO:0006508);;	--	--	--	--	Subtilase family;; Peptidase inhibitor I9;; PA domain	CO(2)-response secreted protease OS=Arabidopsis thaliana OX=3702 GN=CRSP PE=2 SV=1	PREDICTED: CO(2)-response secreted protease-like isoform X1 [Glycine max]
glyma.Wm82.gnm2.Glyma.12G082100	58.873430000000006	47.7471	50.4478	32.326116999999996	28.0377	28.341538999999997	0.828979201149569	up	[PR]	Inorganic ion transport and metabolism;; General function prediction only	Biological Process: cell death (GO:0008219);; Cellular Component: chloroplast thylakoid (GO:0009534);; Biological Process: defense response to bacterium, incompatible interaction (GO:0009816);; Biological Process: flower development (GO:0009908);; Cellular Component: chloroplast envelope (GO:0009941);; Biological Process: fruit development (GO:0010154);; Molecular Function: chlorophyllide a oxyge…	K13071|0|gmx:778121|K13071 pheophorbide a oxygenase [EC:1.14.15.17] | (RefSeq) lethal leaf spot 1-like protein	Porphyrin and chlorophyll metabolism (ko00860)	--	--	Pheophorbide a oxygenase;; Rieske [2Fe-2S] domain	Pheophorbide a oxygenase, chloroplastic OS=Arabidopsis thaliana OX=3702 GN=PAO PE=1 SV=1	lethal leaf spot 1-like protein [Glycine max]
glyma.Wm82.gnm2.Glyma.02G043500	7.22624	1.79561	3.10082	1.34484	1.16841	1.5362	1.02347773466702	up	--	--	Molecular Function: DNA binding (GO:0003677);; Cellular Component: nucleus (GO:0005634);; Cellular Component: chromosome (GO:0005694);; Cellular Component: cytoplasm (GO:0005737);; Biological Process: DNA replication (GO:0006260);; Biological Process: base-excision repair (GO:0006284);; Biological Process: double-strand break repair (GO:0006302);; Biological Process: DNA recombination (GO:0006310…	--	--	--	--	Protein of unknown function (DUF295)	F-box protein SKIP23 OS=Arabidopsis thaliana OX=3702 GN=SKIP23 PE=1 SV=1	PREDICTED: F-box protein At2g26160-like [Glycine max]
glyma.Wm82.gnm2.Glyma.20G138100	0.744597	0.509658	0.735233	0.150931	0.036426	0.22212	1.11304131660166	up	[T]	Signal transduction mechanisms	Molecular Function: protein serine/threonine kinase activity (GO:0004674);; Molecular Function: ATP binding (GO:0005524);; Cellular Component: plasma membrane (GO:0005886);; Biological Process: protein phosphorylation (GO:0006468);; Cellular Component: plasmodesma (GO:0009506);; Cellular Component: integral component of membrane (GO:0016021);; Biological Process: defense response to bacterium (GO…	--	--	--	--	Protein tyrosine kinase;; Protein kinase domain;; Salt stress response/antifungal	Cysteine-rich receptor-like protein kinase 10 OS=Arabidopsis thaliana OX=3702 GN=CRK10 PE=1 SV=3	PREDICTED: putative receptor-like protein kinase At4g00960 [Glycine max]
glyma.Wm82.gnm2.Glyma.07G240800	66.6856	66.7065	74.5356	25.8342	37.6137	37.4663	0.971777330085049	up	--	--	--	--	--	--	--	--	--	hypothetical protein GLYMA_07G240800 [Glycine max]
glyma.Wm82.gnm2.Glyma.13G000200	1.51846	1.4881	1.7443	0.3438	0.322646	0.627284	1.33054172362815	up	[J]	Translation, ribosomal structure and biogenesis	Molecular Function: tRNA binding (GO:0000049);; Molecular Function: methionine-tRNA ligase activity (GO:0004825);; Molecular Function: ATP binding (GO:0005524);; Cellular Component: cytosol (GO:0005829);; Biological Process: methionyl-tRNA aminoacylation (GO:0006431);;	K01874|0|gmx:100803506|K01874 methionyl-tRNA synthetase [EC:6.1.1.10] | (RefSeq) methionine--tRNA ligase, cytoplasmic-like	Selenocompound metabolism (ko00450);; Aminoacyl-tRNA biosynthesis (ko00970)	[J]	Translation, ribosomal structure and biogenesis	tRNA synthetases class I (M);; tRNA synthetases class I (I, L, M and V)	Methionine--tRNA ligase, cytoplasmic OS=Arabidopsis thaliana OX=3702 GN=At4g13780 PE=2 SV=1	PREDICTED: methionine--tRNA ligase, cytoplasmic-like [Glycine max]
glyma.Wm82.gnm2.Glyma.04G057000	26.6292	21.593	28.9107	16.3137	10.5722	16.803	0.768829429173828	up	--	--	Molecular Function: copper ion transmembrane transporter activity (GO:0005375);; Cellular Component: integral component of membrane (GO:0016021);; Biological Process: copper ion transmembrane transport (GO:0035434);;	K14686|1.51482e-83|gmx:100815028|K14686 solute carrier family 31 (copper transporter), member 1 | (RefSeq) copper transporter 5.1-like	--	[P]	Inorganic ion transport and metabolism	Ctr copper transporter family	Copper transporter 5 OS=Arabidopsis thaliana OX=3702 GN=COPT5 PE=1 SV=1	PREDICTED: copper transporter 5.1-like [Glycine max]
glyma.Wm82.gnm2.Glyma.11G073000	29.514	22.4987	28.8315	9.77562	17.1647	15.2771	0.803584273518294	up	[O]	Posttranslational modification, protein turnover, chaperones	Biological Process: sulfate assimilation (GO:0000103);; Cellular Component: cytosol (GO:0005829);; Cellular Component: plasma membrane (GO:0005886);; Biological Process: protein folding (GO:0006457);; Biological Process: glycerol ether metabolic process (GO:0006662);; Molecular Function: enzyme activator activity (GO:0008047);; Molecular Function: protein disulfide oxidoreductase activity (GO:001…	K03671|5.2163e-82|gmx:100499701|K03671 thioredoxin 1 | (RefSeq) uncharacterized LOC100499701	--	[O]	Posttranslational modification, protein turnover, chaperones	Thioredoxin;; Thioredoxin-like	Thioredoxin H-type OS=Ricinus communis OX=3988 PE=3 SV=1	uncharacterized protein LOC100499701 [Glycine max]
glyma.Wm82.gnm2.Glyma.08G060300	36.642	34.6763	38.5184	20.8917	15.303	26.3836	0.797408376108466	up	--	--	--	--	--	--	--	PB1 domain	--	PREDICTED: uncharacterized protein LOC100803004 [Glycine max]
glyma.Wm82.gnm2.Glyma.16G176900	5.88079	2.93468	3.26652	2.49309	1.77907	1.99966	0.824281538285254	up	[K]	Transcription	Cellular Component: integral component of membrane (GO:0016021);;	--	--	[R]	General function prediction only	Leucine rich repeat;; Leucine Rich repeats (2 copies);; Leucine Rich Repeat;; Leucine rich repeat N-terminal domain;; Leucine Rich repeat	Receptor-like protein EIX2 OS=Solanum lycopersicum OX=4081 GN=EIX2 PE=1 SV=2	hypothetical protein GLYMA_16G176900 [Glycine max]
glyma.Wm82.gnm2.Glyma.09G273500	4.44809	4.87561	6.93049	2.40206	2.57094	2.62312	0.965667996121397	up	[G]	Carbohydrate transport and metabolism	Molecular Function: mannan endo-1,4-beta-mannosidase activity (GO:0016985);; Biological Process: mannan catabolic process (GO:0046355);;	K19355|0|gmx:100805357|K19355 mannan endo-1,4-beta-mannosidase [EC:3.2.1.78] | (RefSeq) mannan endo-1,4-beta-mannosidase 6-like	Fructose and mannose metabolism (ko00051)	--	--	Cellulase (glycosyl hydrolase family 5)	Mannan endo-1,4-beta-mannosidase 6 OS=Arabidopsis thaliana OX=3702 GN=MAN6 PE=2 SV=1	PREDICTED: mannan endo-1,4-beta-mannosidase 6-like [Glycine max]
glyma.Wm82.gnm2.Glyma.01G061100	10.3939	14.914	10.8192	9.44964	5.72	5.54373	0.739970164106443	up	[QV]	Secondary metabolites biosynthesis, transport and catabolism;; Defense mechanisms	Molecular Function: iron ion binding (GO:0005506);; Cellular Component: integral component of membrane (GO:0016021);; Molecular Function: oxidoreductase activity, acting on paired donors, with incorporation or reduction of molecular oxygen, NAD(P)H as one donor, and incorporation of one atom of oxygen (GO:0016709);; Molecular Function: heme binding (GO:0020037);; Biological Process: secondary met…	K20619|0|gmx:100783602|K20619 cytochrome P450 family 78 subfamily A | (RefSeq) cytochrome P450 78A5-like	--	[Q]	Secondary metabolites biosynthesis, transport and catabolism	Cytochrome P450	Cytochrome P450 78A5 OS=Arabidopsis thaliana OX=3702 GN=CYP78A5 PE=2 SV=1	PREDICTED: cytochrome P450 78A5-like [Glycine max]
glyma.Wm82.gnm2.Glyma.16G065700	3.16133	1.95634	1.76492	0.914581	0.653812	0.73407	1.31654674064101	up	[K]	Transcription	Molecular Function: protein kinase activity (GO:0004672);; Molecular Function: ATP binding (GO:0005524);; Biological Process: protein phosphorylation (GO:0006468);; Cellular Component: integral component of membrane (GO:0016021);;	--	--	--	--	Leucine rich repeat;; Protein kinase domain;; Leucine Rich repeats (2 copies);; Protein tyrosine kinase;; Leucine Rich Repeat;; Leucine rich repeat N-terminal domain	MDIS1-interacting receptor like kinase 2 OS=Arabidopsis thaliana OX=3702 GN=MIK2 PE=1 SV=3	PREDICTED: probable LRR receptor-like serine/threonine-protein kinase At4g08850 [Glycine max]
glyma.Wm82.gnm2.Glyma.08G351900	2.02246	3.04895	2.11024	1.48369	1.21621	1.00181	0.78900720570796	up	[Q]	Secondary metabolites biosynthesis, transport and catabolism	Molecular Function: metal ion binding (GO:0046872);; Molecular Function: dioxygenase activity (GO:0051213);; Biological Process: oxidation-reduction process (GO:0055114);;	--	--	[QR]	Secondary metabolites biosynthesis, transport and catabolism;; General function prediction only	non-haem dioxygenase in morphine synthesis N-terminal;; 2OG-Fe(II) oxygenase superfamily	1-aminocyclopropane-1-carboxylate oxidase homolog 12 OS=Arabidopsis thaliana OX=3702 GN=At5g59540 PE=2 SV=1	hypothetical protein GLYMA_08G351900 [Glycine max]
glyma.Wm82.gnm2.Glyma.13G308700	16.0169	14.293702999999999	20.2683	11.4807	8.96362	8.783263999999999	0.773321669257099	up	[C]	Energy production and conversion	Molecular Function: aconitate hydratase activity (GO:0003994);; Biological Process: metabolic process (GO:0008152);; Molecular Function: 4 iron, 4 sulfur cluster binding (GO:0051539);;	K01681|0|gmx:100810088|K01681 aconitate hydratase [EC:4.2.1.3] | (RefSeq) aconitate hydratase, cytoplasmic	Citrate cycle (TCA cycle) (ko00020);; Glyoxylate and dicarboxylate metabolism (ko00630);; Carbon metabolism (ko01200);; 2-Oxocarboxylic acid metabolism (ko01210);; Biosynthesis of amino acids (ko01230)	[AJ]	RNA processing and modification;; Translation, ribosomal structure and biogenesis	Aconitase family (aconitate hydratase);; Aconitase C-terminal domain	Aconitate hydratase, cytoplasmic OS=Cucurbita maxima OX=3661 PE=2 SV=1	PREDICTED: aconitate hydratase, cytoplasmic [Glycine max]
glyma.Wm82.gnm2.Glyma.20G009300	14.6269	16.2856	16.2245	11.1786	11.2989	7.9403820000000005	0.603589033917693	up	[Q]	Secondary metabolites biosynthesis, transport and catabolism	Molecular Function: iron ion binding (GO:0005506);; Molecular Function: dioxygenase activity (GO:0051213);; Biological Process: oxidation-reduction process (GO:0055114);;	--	--	[QR]	Secondary metabolites biosynthesis, transport and catabolism;; General function prediction only	2OG-Fe(II) oxygenase superfamily;; non-haem dioxygenase in morphine synthesis N-terminal	Protein DMR6-LIKE OXYGENASE 2 OS=Arabidopsis thaliana OX=3702 GN=DLO2 PE=2 SV=1	hypothetical protein GLYMA_20G009300 [Glycine max]
glyma.Wm82.gnm2.Glyma.03G080600	2.99524	2.50538	3.96958	1.79301	1.29309	1.95995	0.815969106074257	up	--	--	Cellular Component: plasma membrane (GO:0005886);; Cellular Component: integral component of membrane (GO:0016021);;	--	--	--	--	NPH3 family;; BTB/POZ domain	BTB/POZ domain-containing protein At5g48800 OS=Arabidopsis thaliana OX=3702 GN=At5g48800 PE=2 SV=1	hypothetical protein GLYMA_03G080600 [Glycine max]
[truncated: 576 more rows]

## Sheet: Sheet2
DEG in the leaves at the fourth node
	FPKM								Database annotation
[truncated: 428 more rows]

## Sheet: Sheet3
DEG in the leaves at the sixth node
	FPKM								Database annotation
[truncated: 941 more rows]

## Sheet: Sheet4
DEG in the fresh seeds
	FPKM								Database annotation
[truncated: 808 more rows]

## Sheet: Sheet5
75 DEGs that exhibited a consistent expression pattern throughout all three leaf developmental phases
[truncated: 77 more rows]

[truncated: 1 more sheets: Sheet6]
