# Supplementary material for: Identification of a locus associated with chlorosis and antioxidant capacity using RNA-seq and BSA-seq in soybean [Glycine max (L.) Merr]
Source: Front Plant Sci. 2026 Jun 29;16:1598930. doi: 10.3389/fpls.2025.1598930 (PMC13358223; doi:10.3389/fpls.2025.1598930)
Supplement: Supplementary file 11 [file Table3.xlsx]

## Sheet: Sheet1
DEG related to phytohormone in the leaves at the second node
	FPKM								Database annotation
#ID	VS-5-1	VS-5-2	VS-5-3	el-5y-1	el-5y-2	el-5y-3	log2FC	regulated	COG_class	COG_class_annotation	GO_annotation	KEGG_annotation	KEGG_pathway_annotation	KOG_class	KOG_class_annotation	Pfam_annotation	Swiss_Prot_annotation	NR_annotation
glyma.Wm82.gnm2.Glyma.01G114000	4.66954	4.66956	4.73314	8.25461	7.68605	9.20273	-0.704213	down	--	--	Biological Process: amino acid transmembrane transport (GO:0003333);; Cellular Component: plasma membrane (GO:0005886);; Molecular Function: amino acid transmembrane transporter activity (GO:0015171);; Cellular Component: integral component of membrane (GO:0016021);;	K13946|0|gmx:100778756|K13946 auxin influx carrier (AUX1 LAX family) | (RefSeq) auxin transporter-like protein 2	Plant hormone signal transduction (ko04075)	[E]	Amino acid transport and metabolism	Transmembrane amino acid transporter protein	Auxin transporter-like protein 4 OS=Medicago truncatula OX=3880 GN=LAX4 PE=2 SV=1	PREDICTED: auxin transporter-like protein 2 [Glycine max]
glyma.Wm82.gnm2.Glyma.02G000500	2.24982	2.8819	3.26257	2.56528	10.0119	10.2563	-0.852205	down	--	--	Molecular Function: protein binding (GO:0005515);; Cellular Component: nucleus (GO:0005634);; Biological Process: regulation of transcription, DNA-templated (GO:0006355);; Biological Process: auxin-activated signaling pathway (GO:0009734);;	K14484|9.8166e-140|gmx:100800212|K14484 auxin-responsive protein IAA | (RefSeq) auxin-induced protein 22B-like	Plant hormone signal transduction (ko04075)	--	--	AUX/IAA family	Auxin-induced protein 22B OS=Vigna radiata var. radiata OX=3916 GN=AUX22B PE=2 SV=1	PREDICTED: auxin-induced protein 22B-like [Glycine max]
glyma.Wm82.gnm2.Glyma.02G087000	0.355643	0.486619	0.776142	1.30909	1.80544	1.80717	-0.890301	down	[T]	Signal transduction mechanisms	Molecular Function: phosphorelay sensor kinase activity (GO:0000155);; Biological Process: phosphorelay signal transduction system (GO:0000160);; Cellular Component: intracellular (GO:0005622);; Cellular Component: integral component of membrane (GO:0016021);; Biological Process: peptidyl-histidine phosphorylation (GO:0018106);; Biological Process: signal transduction by protein phosphorylation (…	K14489|0|gmx:100813204|K14489 arabidopsis histidine kinase 2/3/4 (cytokinin receptor) [EC:2.7.13.3] | (RefSeq) histidine kinase 4-like	Plant hormone signal transduction (ko04075)	[T]	Signal transduction mechanisms	CHASE domain;; Histidine kinase-, DNA gyrase B-, and HSP90-like ATPase;; Response regulator receiver domain;; His Kinase A (phospho-acceptor) domain	Histidine kinase 4 OS=Arabidopsis thaliana OX=3702 GN=AHK4 PE=1 SV=1	PREDICTED: histidine kinase 4-like isoform X1 [Glycine max]
glyma.Wm82.gnm2.Glyma.02G142400	3.66359	4.60271	7.08815	7.5858	17.9414	26.7358	-0.972786	down	--	--	Cellular Component: nucleus (GO:0005634);; Biological Process: regulation of transcription, DNA-templated (GO:0006355);; Biological Process: auxin-activated signaling pathway (GO:0009734);;	K14484|3.3655e-30|gmx:100803065|K14484 auxin-responsive protein IAA | (RefSeq) auxin-induced protein AUX28-like	Plant hormone signal transduction (ko04075)	--	--	AUX/IAA family	Auxin-responsive protein IAA30 OS=Oryza sativa subsp. japonica OX=39947 GN=IAA30 PE=2 SV=1	hypothetical protein GLYMA_02G142400 [Glycine max]
glyma.Wm82.gnm2.Glyma.02G142500	6.42226	7.2241	10.2323	16.2795	13.5052	42.8054	-1.08877	down	--	--	Cellular Component: nucleus (GO:0005634);; Biological Process: regulation of transcription, DNA-templated (GO:0006355);; Biological Process: auxin-activated signaling pathway (GO:0009734);;	K14484|4.46712e-84|gmx:100780214|K14484 auxin-responsive protein IAA | (RefSeq) auxin-induced protein AUX28-like	Plant hormone signal transduction (ko04075)	--	--	AUX/IAA family	Auxin-induced protein AUX28 OS=Glycine max OX=3847 GN=AUX28 PE=2 SV=1	hypothetical protein GLYMA_02G142500 [Glycine max]
glyma.Wm82.gnm2.Glyma.03G158600	2.34362	0.95769	1.73827	2.13421	6.17181	8.48199	-0.964798	down	--	--	Cellular Component: nucleus (GO:0005634);; Biological Process: regulation of transcription, DNA-templated (GO:0006355);; Biological Process: auxin-activated signaling pathway (GO:0009734);;	K14484|3.1332e-116|gmx:100809479|K14484 auxin-responsive protein IAA | (RefSeq) auxin-induced protein 22E-like	Plant hormone signal transduction (ko04075)	--	--	AUX/IAA family	Auxin-induced protein 22E OS=Vigna radiata var. radiata OX=3916 GN=AUX22E PE=2 SV=1	PREDICTED: auxin-induced protein 22E-like [Glycine max]
glyma.Wm82.gnm2.Glyma.06G006100	1.96059	1.68003	1.69483	4.73634	4.61244	7.77835	-0.857474	down	--	--	Biological Process: response to auxin (GO:0009733);; Cellular Component: integral component of membrane (GO:0016021);;	K14488|3.75628e-25|gmx:100527820|K14488 SAUR family protein | (RefSeq) uncharacterized LOC100527820	Plant hormone signal transduction (ko04075)	--	--	Auxin responsive protein	Auxin-induced protein X15 OS=Glycine max OX=3847 PE=2 SV=1	hypothetical protein GLYMA_06G006100 [Glycine max]
glyma.Wm82.gnm2.Glyma.08G201100	0.840501	0.923041	0.367055	3.08472	2.80774	3.0915	-1.01918	down	[T]	Signal transduction mechanisms	Biological Process: phosphorelay signal transduction system (GO:0000160);; Cellular Component: nucleus (GO:0005634);; Cellular Component: cytoplasm (GO:0005737);; Biological Process: cytokinin-activated signaling pathway (GO:0009736);; Molecular Function: histidine phosphotransfer kinase activity (GO:0009927);; Biological Process: phosphorylation (GO:0016310);; Molecular Function: protein histidi…	K14490|4.55272e-96|gmx:100798055|K14490 histidine-containing phosphotransfer peotein | (RefSeq) histidine-containing phosphotransfer protein 4-like	Plant hormone signal transduction (ko04075)	[T]	Signal transduction mechanisms	Hpt domain	Histidine-containing phosphotransfer protein 4 OS=Arabidopsis thaliana OX=3702 GN=AHP4 PE=1 SV=2	PREDICTED: histidine-containing phosphotransfer protein 4-like isoform X1 [Glycine max]
glyma.Wm82.gnm2.Glyma.09G222200	1.54489	2.1528	2.48502	5.93185	3.93101	7.41812	-0.867824	down	--	--	Biological Process: response to auxin (GO:0009733);; Cellular Component: integral component of membrane (GO:0016021);;	K14488|9.89263e-73|gmx:100790342|K14488 SAUR family protein | (RefSeq) auxin-induced protein 15A-like	Plant hormone signal transduction (ko04075)	--	--	Auxin responsive protein	Auxin-responsive protein SAUR50 OS=Arabidopsis thaliana OX=3702 GN=SAUR50 PE=1 SV=1	PREDICTED: auxin-induced protein 15A-like [Glycine max]
glyma.Wm82.gnm2.Glyma.10G031900	15.2549	23.4042	19.6532	24.3183	35.8776	62.7385	-0.803127	down	--	--	Cellular Component: nucleus (GO:0005634);; Biological Process: regulation of transcription, DNA-templated (GO:0006355);; Biological Process: auxin-activated signaling pathway (GO:0009734);;	K14484|3.35313e-135|gmx:100803065|K14484 auxin-responsive protein IAA | (RefSeq) auxin-induced protein AUX28-like	Plant hormone signal transduction (ko04075)	--	--	AUX/IAA family	Auxin-induced protein AUX28 OS=Glycine max OX=3847 GN=AUX28 PE=2 SV=1	uncharacterized protein LOC100803065 [Glycine max]
glyma.Wm82.gnm2.Glyma.11G052500	4.13912	3.69581	3.85903	10.7938	6.85431	5.07832	-0.716791	down	--	--	Cellular Component: nucleus (GO:0005634);; Cellular Component: membrane (GO:0016020);;	K14505|0|gmx:100807175|K14505 cyclin D3, plant | (RefSeq) cyclin-D3-3-like	Plant hormone signal transduction (ko04075)	[D]	Cell cycle control, cell division, chromosome partitioning	Cyclin, N-terminal domain;; Cyclin, C-terminal domain	Cyclin-D3-2 OS=Arabidopsis thaliana OX=3702 GN=CYCD3-2 PE=1 SV=1	PREDICTED: cyclin-D3-3-like isoform X1 [Glycine max]
glyma.Wm82.gnm2.Glyma.12G035100	4.35642	3.56965	3.10733	5.7459	9.71246	12.4284	-0.849174	down	--	--	Biological Process: auxin-activated signaling pathway (GO:0009734);;	K14488|1.9555e-58|gmx:100786095|K14488 SAUR family protein | (RefSeq) auxin-induced protein 10A5-like	Plant hormone signal transduction (ko04075)	--	--	Auxin responsive protein	Auxin-induced protein 10A5 OS=Glycine max OX=3847 PE=2 SV=1	hypothetical protein GLYMA_12G035100 [Glycine max]
glyma.Wm82.gnm2.Glyma.12G035700	19.6032	12.4243	21.9152	30.4291	30.7862	40.8494	-0.732157	down	--	--	Biological Process: response to auxin (GO:0009733);;	K14488|3.64683e-72|gmx:100500265|K14488 SAUR family protein | (RefSeq) uncharacterized LOC100500265	Plant hormone signal transduction (ko04075)	--	--	Auxin responsive protein	Auxin-responsive protein SAUR50 OS=Arabidopsis thaliana OX=3702 GN=SAUR50 PE=1 SV=1	ARG7 auxin responsive family protein [Glycine max]
glyma.Wm82.gnm2.Glyma.12G141000	0.337546	0.271696	0.802281	1.41041	2.07879	4.39781	-1.40388	down	[HJ]	Coenzyme transport and metabolism;; Translation, ribosomal structure and biogenesis	--	K14487|0|gmx:100791987|K14487 auxin responsive GH3 gene family | (RefSeq) indole-3-acetic acid-amido synthetase GH3.6-like	Plant hormone signal transduction (ko04075)	--	--	GH3 auxin-responsive promoter	Indole-3-acetic acid-amido synthetase GH3.6 OS=Arabidopsis thaliana OX=3702 GN=GH3.6 PE=1 SV=1	PREDICTED: indole-3-acetic acid-amido synthetase GH3.6-like [Glycine max]
glyma.Wm82.gnm2.Glyma.14G185400	6.15222	6.11948	7.22173	8.36426	11.8279	13.0427	-0.626484	down	--	--	Cellular Component: nucleus (GO:0005634);; Biological Process: regulation of transcription, DNA-templated (GO:0006355);; Biological Process: auxin-activated signaling pathway (GO:0009734);;	K14484|0|gmx:100815447|K14484 auxin-responsive protein IAA | (RefSeq) auxin-responsive protein IAA9	Plant hormone signal transduction (ko04075)	--	--	AUX/IAA family	Auxin-responsive protein IAA9 OS=Arabidopsis thaliana OX=3702 GN=IAA9 PE=1 SV=1	PREDICTED: auxin-responsive protein IAA9 [Glycine max]
glyma.Wm82.gnm2.Glyma.15G012700	3.5763	4.45354	5.73275	9.14397	11.8476	8.59284	-0.809054	down	--	--	Cellular Component: nucleus (GO:0005634);; Biological Process: regulation of transcription, DNA-templated (GO:0006355);; Biological Process: auxin-activated signaling pathway (GO:0009734);; Cellular Component: integral component of membrane (GO:0016021);;	K14484|7.44691e-139|gmx:100815098|K14484 auxin-responsive protein IAA | (RefSeq) auxin-responsive protein IAA17-like	Plant hormone signal transduction (ko04075)	--	--	AUX/IAA family	Auxin-responsive protein IAA17 OS=Arabidopsis thaliana OX=3702 GN=IAA17 PE=1 SV=2	PREDICTED: auxin-responsive protein IAA17-like isoform X1 [Glycine max]
glyma.Wm82.gnm2.Glyma.17G043700	17.5857	16.124	16.2077	34.9855	27.4029	25.0095	-0.677005	down	--	--	Molecular Function: transcription corepressor activity (GO:0003714);; Cellular Component: nucleus (GO:0005634);; Biological Process: response to wounding (GO:0009611);; Biological Process: regulation of defense response (GO:0031347);; Biological Process: negative regulation of nucleic acid-templated transcription (GO:1903507);; Biological Process: regulation of jasmonic acid mediated signaling pa…	K13464|2.15793e-137|gmx:100306655|K13464 jasmonate ZIM domain-containing protein | (RefSeq) uncharacterized LOC100306655	Plant hormone signal transduction (ko04075)	--	--	tify domain;; Divergent CCT motif	Protein TIFY 3B OS=Arabidopsis thaliana OX=3702 GN=TIFY3B PE=1 SV=1	CCT and tify domains-containing protein [Glycine max]
glyma.Wm82.gnm2.Glyma.19G069200	0.500761	0.588901	0.437334	1.13309	2.22016	1.22955	-0.878968	down	--	--	Molecular Function: protein serine/threonine phosphatase activity (GO:0004722);; Biological Process: protein dephosphorylation (GO:0006470);; Molecular Function: metal ion binding (GO:0046872);;	K14497|0|gmx:100818568|K14497 protein phosphatase 2C [EC:3.1.3.16] | (RefSeq) probable protein phosphatase 2C 8	Plant hormone signal transduction (ko04075)	[T]	Signal transduction mechanisms	Protein phosphatase 2C	Probable protein phosphatase 2C 8 OS=Oryza sativa subsp. japonica OX=39947 GN=Os01g0656200 PE=2 SV=1	PREDICTED: probable protein phosphatase 2C 8 [Glycine max]
glyma.Wm82.gnm2.Glyma.20G210400	47.9722	42.7993	51.7245	52.1644	85.9872	134.934	-0.733584	down	--	--	Cellular Component: nucleus (GO:0005634);; Biological Process: regulation of transcription, DNA-templated (GO:0006355);; Biological Process: auxin-activated signaling pathway (GO:0009734);;	K14484|1.23426e-167|gmx:100810762|K14484 auxin-responsive protein IAA | (RefSeq) auxin-responsive protein IAA14-like	Plant hormone signal transduction (ko04075)	--	--	AUX/IAA family	Auxin-responsive protein IAA14 OS=Arabidopsis thaliana OX=3702 GN=IAA14 PE=1 SV=2	hypothetical protein GLYMA_20G210400 [Glycine max]
glyma.Wm82.gnm2.Glyma.20G210500	17.8054	12.1079	12.9858	17.481	25.4294	36.5896	-0.687957	down	--	--	Cellular Component: nucleus (GO:0005634);; Biological Process: regulation of transcription, DNA-templated (GO:0006355);; Biological Process: auxin-activated signaling pathway (GO:0009734);;	K14484|2.20294e-132|gmx:100527777|K14484 auxin-responsive protein IAA | (RefSeq) uncharacterized LOC100527777	Plant hormone signal transduction (ko04075)	--	--	AUX/IAA family	Auxin-induced protein 22B OS=Vigna radiata var. radiata OX=3916 GN=AUX22B PE=2 SV=1	uncharacterized protein LOC100527777 [Glycine max]
glyma.Wm82.gnm2.Glyma.01G097000	6.11154	6.35351	6.05375	1.76861	2.68368	2.7525	1.07775	up	--	--	Molecular Function: protein phosphatase inhibitor activity (GO:0004864);; Molecular Function: receptor activity (GO:0004872);; Cellular Component: nucleus (GO:0005634);; Cellular Component: cytoplasm (GO:0005737);; Biological Process: abscisic acid-activated signaling pathway (GO:0009738);; Molecular Function: abscisic acid binding (GO:0010427);; Biological Process: negative regulation of catalyt…	K14496|3.50639e-147|gmx:100791384|K14496 abscisic acid receptor PYR/PYL family | (RefSeq) abscisic acid receptor PYR1-like	Plant hormone signal transduction (ko04075)	--	--	Polyketide cyclase / dehydrase and lipid transport;; Polyketide cyclase / dehydrase and lipid transport	Abscisic acid receptor PYR1 OS=Arabidopsis thaliana OX=3702 GN=PYR1 PE=1 SV=1	abscisic acid receptor PYR1-like protein [Glycine max]
glyma.Wm82.gnm2.Glyma.01G124700	16.6051	11.9003	15.1327	11.3492	4.70544	9.08219	0.701276	up	--	--	Molecular Function: protein phosphatase inhibitor activity (GO:0004864);; Molecular Function: receptor activity (GO:0004872);; Cellular Component: nucleus (GO:0005634);; Cellular Component: cytoplasm (GO:0005737);; Biological Process: abscisic acid-activated signaling pathway (GO:0009738);; Molecular Function: abscisic acid binding (GO:0010427);; Biological Process: negative regulation of catalyt…	K14496|3.27302e-122|gmx:100788199|K14496 abscisic acid receptor PYR/PYL family | (RefSeq) abscisic acid receptor PYL4-like	Plant hormone signal transduction (ko04075)	--	--	Polyketide cyclase / dehydrase and lipid transport;; Pathogenesis-related protein Bet v I family	Abscisic acid receptor PYL4 OS=Arabidopsis thaliana OX=3702 GN=PYL4 PE=1 SV=1	PREDICTED: abscisic acid receptor PYL4-like [Glycine max]
glyma.Wm82.gnm2.Glyma.01G183500	14.1826	9.55736	9.32319	5.72061	5.63877	6.33506	0.826306	up	[T]	Signal transduction mechanisms	Molecular Function: protein serine/threonine kinase activity (GO:0004674);; Molecular Function: ATP binding (GO:0005524);; Cellular Component: nucleus (GO:0005634);; Cellular Component: cytoplasm (GO:0005737);; Biological Process: protein phosphorylation (GO:0006468);; Biological Process: intracellular signal transduction (GO:0035556);;	K14498|0|gmx:100783967|K14498 serine/threonine-protein kinase SRK2 [EC:2.7.11.1] | (RefSeq) serine/threonine-protein kinase SRK2I-like	Plant hormone signal transduction (ko04075)	[T]	Signal transduction mechanisms	Protein kinase domain;; Protein tyrosine kinase	Serine/threonine-protein kinase SRK2I OS=Arabidopsis thaliana OX=3702 GN=SRK2I PE=1 SV=1	PREDICTED: serine/threonine-protein kinase SRK2I-like isoform X1 [Glycine max]
glyma.Wm82.gnm2.Glyma.14G041500	47.2936	35.5771	37.7353	20.0383	23.2181	31.966	0.660011	up	--	--	Molecular Function: transcription factor activity, sequence-specific DNA binding (GO:0003700);; Cellular Component: nucleus (GO:0005634);; Biological Process: regulation of transcription, DNA-templated (GO:0006355);;	K14514|0|gmx:100798037|K14514 ethylene-insensitive protein 3 | (RefSeq) ETHYLENE INSENSITIVE 3-like 1 protein	Plant hormone signal transduction (ko04075)	--	--	Ethylene insensitive 3	Protein ETHYLENE INSENSITIVE 3 OS=Arabidopsis thaliana OX=3702 GN=EIN3 PE=1 SV=1	PREDICTED: ETHYLENE INSENSITIVE 3-like 1 protein [Glycine max]

## Sheet: Sheet2
DEG related to phytohormone in the leaves at the fourth node
	FPKM								Database annotation
#ID	VS-5-1	VS-5-2	VS-5-3	el-5y-1	el-5y-2	el-5y-3	log2FC	regulated	COG_class	COG_class_annotation	GO_annotation	KEGG_annotation	KEGG_pathway_annotation	KOG_class	KOG_class_annotation	Pfam_annotation	Swiss_Prot_annotation	NR_annotation
glyma.Wm82.gnm2.Glyma.01G124700	15.4928	21.2525	18.9951	26.9991	33.5483	32.8231	-0.645715	down	--	--	Molecular Function: protein phosphatase inhibitor activity (GO:0004864);; Molecular Function: receptor activity (GO:0004872);; Cellular Component: nucleus (GO:0005634);; Cellular Component: cytoplasm (GO:0005737);; Biological Process: abscisic acid-activated signaling pathway (GO:0009738);; Molecular Function: abscisic acid binding (GO:0010427);; Biological Process: negative regulation of catalyt…	K14496|3.27302e-122|gmx:100788199|K14496 abscisic acid receptor PYR/PYL family | (RefSeq) abscisic acid receptor PYL4-like	Plant hormone signal transduction (ko04075)	--	--	Polyketide cyclase / dehydrase and lipid transport;; Pathogenesis-related protein Bet v I family	Abscisic acid receptor PYL4 OS=Arabidopsis thaliana OX=3702 GN=PYL4 PE=1 SV=1	PREDICTED: abscisic acid receptor PYL4-like [Glycine max]
glyma.Wm82.gnm2.Glyma.07G155500	17.7638	20.8554	21.7065	28.4338	41.4021	32.0095	-0.653079	down	--	--	Molecular Function: protein phosphatase inhibitor activity (GO:0004864);; Molecular Function: receptor activity (GO:0004872);; Cellular Component: nucleus (GO:0005634);; Cellular Component: cytoplasm (GO:0005737);; Biological Process: abscisic acid-activated signaling pathway (GO:0009738);; Molecular Function: abscisic acid binding (GO:0010427);; Biological Process: negative regulation of catalyt…	K14496|9.38936e-119|gmx:100792229|K14496 abscisic acid receptor PYR/PYL family | (RefSeq) abscisic acid receptor PYL4-like	Plant hormone signal transduction (ko04075)	--	--	Polyketide cyclase / dehydrase and lipid transport;; Polyketide cyclase / dehydrase and lipid transport;; Pathogenesis-related protein Bet v I family	Abscisic acid receptor PYL4 OS=Arabidopsis thaliana OX=3702 GN=PYL4 PE=1 SV=1	PREDICTED: abscisic acid receptor PYL4-like [Glycine max]
glyma.Wm82.gnm2.Glyma.11G155100	6.88276	6.10005	6.64045	12.1651	13.12	11.2162	-0.725655	down	[T]	Signal transduction mechanisms	Biological Process: phosphorelay signal transduction system (GO:0000160);; Molecular Function: 3-deoxy-7-phosphoheptulonate synthase activity (GO:0003849);; Cellular Component: intracellular (GO:0005622);; Biological Process: aromatic amino acid family biosynthetic process (GO:0009073);;	K14492|4.86201e-135|gmx:100804165|K14492 two-component response regulator ARR-A family | (RefSeq) two-component response regulator ORR9-like	Plant hormone signal transduction (ko04075)	[K]	Transcription	Response regulator receiver domain	Two-component response regulator ARR9 OS=Arabidopsis thaliana OX=3702 GN=ARR9 PE=1 SV=1	PREDICTED: two-component response regulator ORR9-like [Glycine max]
glyma.Wm82.gnm2.Glyma.14G056300	1.49871	1.56974	2.26427	5.0988	8.08272	4.98833	-1.04647	down	--	--	Molecular Function: peroxidase activity (GO:0004601);; Molecular Function: protein phosphatase inhibitor activity (GO:0004864);; Molecular Function: receptor activity (GO:0004872);; Cellular Component: nucleus (GO:0005634);; Cellular Component: cytoplasm (GO:0005737);; Biological Process: response to oxidative stress (GO:0006979);; Biological Process: abscisic acid-activated signaling pathway (GO…	K14496|2.09324e-144|gmx:100804400|K14496 abscisic acid receptor PYR/PYL family | (RefSeq) abscisic acid receptor PYL4-like	Plant hormone signal transduction (ko04075)	--	--	Polyketide cyclase / dehydrase and lipid transport;; Peroxidase	Abscisic acid receptor PYL5 OS=Arabidopsis thaliana OX=3702 GN=PYL5 PE=1 SV=1	PREDICTED: abscisic acid receptor PYL4-like [Glycine max]
glyma.Wm82.gnm2.Glyma.18G130900	14.5117	17.111	14.4715	29.5827	26.3593	29.49	-0.777992	down	[TK]	Signal transduction mechanisms;; Transcription	Biological Process: phosphorelay signal transduction system (GO:0000160);; Cellular Component: intracellular (GO:0005622);;	K14492|3.78311e-125|gmx:100527828|K14492 two-component response regulator ARR-A family | (RefSeq) uncharacterized LOC100527828	Plant hormone signal transduction (ko04075)	[K]	Transcription	Response regulator receiver domain	Two-component response regulator ARR3 OS=Arabidopsis thaliana OX=3702 GN=ARR3 PE=2 SV=1	uncharacterized protein LOC100527828 [Glycine max]
glyma.Wm82.gnm2.Glyma.18G206000	11.1	12.014	13.4537	17.9566	25.0438	18.826	-0.635166	down	--	--	Molecular Function: protein phosphatase inhibitor activity (GO:0004864);; Molecular Function: receptor activity (GO:0004872);; Cellular Component: nucleus (GO:0005634);; Cellular Component: cytoplasm (GO:0005737);; Biological Process: abscisic acid-activated signaling pathway (GO:0009738);; Molecular Function: abscisic acid binding (GO:0010427);; Biological Process: negative regulation of catalyt…	K14496|2.68598e-118|gmx:100805378|K14496 abscisic acid receptor PYR/PYL family | (RefSeq) abscisic acid receptor PYL4-like	Plant hormone signal transduction (ko04075)	--	--	Polyketide cyclase / dehydrase and lipid transport;; Polyketide cyclase / dehydrase and lipid transport;; Pathogenesis-related protein Bet v I family	Abscisic acid receptor PYL4 OS=Arabidopsis thaliana OX=3702 GN=PYL4 PE=1 SV=1	PREDICTED: abscisic acid receptor PYL4-like [Glycine max]
glyma.Wm82.gnm2.Glyma.01G097000	9.30161	8.88691	11.4838	4.59356	5.85987	5.54374	0.656618	up	--	--	Molecular Function: protein phosphatase inhibitor activity (GO:0004864);; Molecular Function: receptor activity (GO:0004872);; Cellular Component: nucleus (GO:0005634);; Cellular Component: cytoplasm (GO:0005737);; Biological Process: abscisic acid-activated signaling pathway (GO:0009738);; Molecular Function: abscisic acid binding (GO:0010427);; Biological Process: negative regulation of catalyt…	K14496|3.50639e-147|gmx:100791384|K14496 abscisic acid receptor PYR/PYL family | (RefSeq) abscisic acid receptor PYR1-like	Plant hormone signal transduction (ko04075)	--	--	Polyketide cyclase / dehydrase and lipid transport;; Polyketide cyclase / dehydrase and lipid transport	Abscisic acid receptor PYR1 OS=Arabidopsis thaliana OX=3702 GN=PYR1 PE=1 SV=1	abscisic acid receptor PYR1-like protein [Glycine max]
glyma.Wm82.gnm2.Glyma.01G204200	6.21515	5.86272	7.27108	3.83853	4.07723	3.1664	0.596088	up	[T]	Signal transduction mechanisms	Molecular Function: protein serine/threonine kinase activity (GO:0004674);; Molecular Function: ATP binding (GO:0005524);; Cellular Component: nucleus (GO:0005634);; Cellular Component: cytoplasm (GO:0005737);; Cellular Component: plasma membrane (GO:0005886);; Biological Process: protein phosphorylation (GO:0006468);; Biological Process: intracellular signal transduction (GO:0035556);;	K14498|0|gmx:547790|K14498 serine/threonine-protein kinase SRK2 [EC:2.7.11.1] | (RefSeq) SPK-1; protein kinase	Plant hormone signal transduction (ko04075)	[T]	Signal transduction mechanisms	Protein kinase domain;; Protein tyrosine kinase	Serine/threonine-protein kinase SRK2A OS=Physcomitrella patens subsp. patens OX=3218 GN=SRK2A PE=1 SV=1	protein kinase [Glycine max]
glyma.Wm82.gnm2.Glyma.01G204400	5.10283	4.60521	2.71426	1.39453	0.705193	1.87914	0.677252	up	--	--	Molecular Function: transcription corepressor activity (GO:0003714);; Cellular Component: nucleus (GO:0005634);; Biological Process: response to wounding (GO:0009611);; Biological Process: regulation of defense response (GO:0031347);; Biological Process: negative regulation of nucleic acid-templated transcription (GO:1903507);; Biological Process: regulation of jasmonic acid mediated signaling pa…	K13464|2.32921e-136|gmx:100800709|K13464 jasmonate ZIM domain-containing protein | (RefSeq) protein TIFY 10B	Plant hormone signal transduction (ko04075)	--	--	tify domain;; Divergent CCT motif	Protein TIFY 10a OS=Oryza sativa subsp. japonica OX=39947 GN=TIFY10A PE=1 SV=1	PREDICTED: protein TIFY 10B [Glycine max]
glyma.Wm82.gnm2.Glyma.03G225000	7.08223	9.07761	7.15266	3.82655	4.78157	3.68379	0.725096	up	--	--	Molecular Function: protein dimerization activity (GO:0046983);;	K12126|0|gmx:100804665|K12126 phytochrome-interacting factor 3 | (RefSeq) transcription factor PIF3-like	Plant hormone signal transduction (ko04075);; Circadian rhythm - plant (ko04712)	--	--	Helix-loop-helix DNA-binding domain	Transcription factor PIF3 OS=Arabidopsis thaliana OX=3702 GN=PIF3 PE=1 SV=1	PREDICTED: transcription factor PIF3-like [Glycine max]
glyma.Wm82.gnm2.Glyma.08G201100	14.1197	16.0939	16.817	5.13373	10.8681	6.00463	0.723639	up	[T]	Signal transduction mechanisms	Biological Process: phosphorelay signal transduction system (GO:0000160);; Cellular Component: nucleus (GO:0005634);; Cellular Component: cytoplasm (GO:0005737);; Biological Process: cytokinin-activated signaling pathway (GO:0009736);; Molecular Function: histidine phosphotransfer kinase activity (GO:0009927);; Biological Process: phosphorylation (GO:0016310);; Molecular Function: protein histidi…	K14490|4.55272e-96|gmx:100798055|K14490 histidine-containing phosphotransfer peotein | (RefSeq) histidine-containing phosphotransfer protein 4-like	Plant hormone signal transduction (ko04075)	[T]	Signal transduction mechanisms	Hpt domain	Histidine-containing phosphotransfer protein 4 OS=Arabidopsis thaliana OX=3702 GN=AHP4 PE=1 SV=2	PREDICTED: histidine-containing phosphotransfer protein 4-like isoform X1 [Glycine max]
glyma.Wm82.gnm2.Glyma.10G138800	20.8766	20.9062	22.8596	4.45367	7.02121	5.29292	1.595	up	--	--	Molecular Function: protein dimerization activity (GO:0046983);;	K12126|0|gmx:100818543|K12126 phytochrome-interacting factor 3 | (RefSeq) transcription factor PIL1-like	Plant hormone signal transduction (ko04075);; Circadian rhythm - plant (ko04712)	--	--	Helix-loop-helix DNA-binding domain	Transcription factor PIL1 OS=Arabidopsis thaliana OX=3702 GN=PIL1 PE=1 SV=1	PREDICTED: transcription factor PIL1-like isoform X1 [Glycine max]
glyma.Wm82.gnm2.Glyma.10G142600	2.99689	3.60979	3.52268	1.2004	2.04463	1.37416	0.828472	up	--	--	Molecular Function: protein dimerization activity (GO:0046983);;	K12126|0|gmx:100820151|K12126 phytochrome-interacting factor 3 | (RefSeq) transcription factor PIF3-like	Plant hormone signal transduction (ko04075);; Circadian rhythm - plant (ko04712)	--	--	Helix-loop-helix DNA-binding domain	Transcription factor PIF3 OS=Arabidopsis thaliana OX=3702 GN=PIF3 PE=1 SV=1	PREDICTED: transcription factor PIF3-like [Glycine max]
glyma.Wm82.gnm2.Glyma.13G356600	19.3185	21.724	20.2512	8.387	13.8702	13.0381	0.626138	up	--	--	Cellular Component: nucleus (GO:0005634);; Biological Process: regulation of transcription, DNA-templated (GO:0006355);; Biological Process: auxin-activated signaling pathway (GO:0009734);;	K14484|0|gmx:100806699|K14484 auxin-responsive protein IAA | (RefSeq) auxin-responsive protein IAA27-like	Plant hormone signal transduction (ko04075)	--	--	AUX/IAA family	Auxin-responsive protein IAA27 OS=Arabidopsis thaliana OX=3702 GN=IAA27 PE=1 SV=1	PREDICTED: auxin-responsive protein IAA27-like isoform X1 [Glycine max]
glyma.Wm82.gnm2.Glyma.14G162100	12.203	11.8558	14.7896	5.39519	6.81105	5.33315	0.942526	up	[T]	Signal transduction mechanisms	Molecular Function: protein serine/threonine phosphatase activity (GO:0004722);; Biological Process: protein dephosphorylation (GO:0006470);; Molecular Function: metal ion binding (GO:0046872);;	K14497|0|gmx:100807235|K14497 protein phosphatase 2C [EC:3.1.3.16] | (RefSeq) probable protein phosphatase 2C 51	Plant hormone signal transduction (ko04075)	[T]	Signal transduction mechanisms	Protein phosphatase 2C;; Protein phosphatase 2C	Probable protein phosphatase 2C 51 OS=Oryza sativa subsp. japonica OX=39947 GN=Os05g0572700 PE=2 SV=1	probable protein phosphatase 2C 51 [Glycine max]
glyma.Wm82.gnm2.Glyma.17G148800	2.72024	1.90865	2.09696	1.06269	0.854259	0.589335	0.708471	up	[T]	Signal transduction mechanisms	Molecular Function: protein serine/threonine kinase activity (GO:0004674);; Molecular Function: ATP binding (GO:0005524);; Cellular Component: nucleus (GO:0005634);; Cellular Component: cytoplasm (GO:0005737);; Biological Process: protein phosphorylation (GO:0006468);; Biological Process: intracellular signal transduction (GO:0035556);;	K14498|0|gmx:100782714|K14498 serine/threonine-protein kinase SRK2 [EC:2.7.11.1] | (RefSeq) serine/threonine-protein kinase SAPK3-like	Plant hormone signal transduction (ko04075)	[T]	Signal transduction mechanisms	Protein kinase domain;; Protein tyrosine kinase	Serine/threonine-protein kinase SAPK3 OS=Oryza sativa subsp. japonica OX=39947 GN=SAPK3 PE=1 SV=1	PREDICTED: serine/threonine-protein kinase SAPK3-like isoform X1 [Glycine max]
glyma.Wm82.gnm2.Glyma.19G049400	1.30032	1.63555	1.67889	0.643765	0.275502	0.499015	0.673757	up	[TK]	Signal transduction mechanisms;; Transcription	Biological Process: phosphorelay signal transduction system (GO:0000160);; Molecular Function: DNA binding (GO:0003677);; Cellular Component: nucleus (GO:0005634);; Biological Process: regulation of transcription, DNA-templated (GO:0006355);; Cellular Component: membrane (GO:0016020);;	K14491|0|gmx:100793391|K14491 two-component response regulator ARR-B family | (RefSeq) two-component response regulator ORR21-like	Plant hormone signal transduction (ko04075)	[K]	Transcription	Response regulator receiver domain	Two-component response regulator ORR21 OS=Oryza sativa subsp. japonica OX=39947 GN=RR21 PE=2 SV=1	hypothetical protein GLYMA_19G049400 [Glycine max]
glyma.Wm82.gnm2.Glyma.19G222000	22.4026	22.529	24.575	11.9698	12.7564	12.1907	0.814884	up	--	--	Molecular Function: protein dimerization activity (GO:0046983);;	K12126|0|gmx:100784724|K12126 phytochrome-interacting factor 3 | (RefSeq) transcription factor PIF3-like	Plant hormone signal transduction (ko04075);; Circadian rhythm - plant (ko04712)	--	--	Helix-loop-helix DNA-binding domain	Transcription factor PIF3 OS=Arabidopsis thaliana OX=3702 GN=PIF3 PE=1 SV=1	bHLH transcription factor PIF3 [Glycine max]

## Sheet: Sheet3
DEG related to phytohormone in the leaves at the sixth node
	FPKM								Database annotation
#ID	VS-5-1	VS-5-2	VS-5-3	el-5y-1	el-5y-2	el-5y-3	log2FC	regulated	COG_class	COG_class_annotation	GO_annotation	KEGG_annotation	KEGG_pathway_annotation	KOG_class	KOG_class_annotation	Pfam_annotation	Swiss_Prot_annotation	NR_annotation
glyma.Wm82.gnm2.Glyma.03G158700	glyma.Wm82.gnm2.Glyma.03G158700	27.6543	763	12.4732	331	16.6015	480	27.0749	845	47.5435	1454	41.1266	1483	0.0199976	-0.721137	down	--	--	Cellular Component: nucleus (GO:0005634);; Biological Process: regulation of transcription, DNA-templated (GO:0006355);; Biological Process: auxin-activated signaling pathway (GO:0009734);;	K14484|5.99876e-162|gmx:100810013|K14484 auxin-responsive protein IAA | (RefSeq) auxin-induced protein AUX28	Plant hormone signal transduction (ko04075)	--	--	AUX/IAA family	Auxin-induced protein AUX28 OS=Glycine max OX=3847 GN=AUX28 PE=2 SV=1	K	Transcription	PREDICTED: auxin-induced protein AUX28 [Glycine max]	cellular component: cell (GO:0005623);; cellular component: organelle (GO:0043226);; cellular component: cell part (GO:0044464);; biological process: biological regulation (GO:0065007);; biological process: cellular process (GO:0009987);; biological process: signaling (GO:0023052);; biological process: single-organism process (GO:0044699);; biological process: response to stimulus (GO:0050896)
glyma.Wm82.gnm2.Glyma.03G227800	glyma.Wm82.gnm2.Glyma.03G227800	0.645547	44	0.51124	34	0.363744	26	1.26398	97	1.08928	82	1.09226	97	0.0387743	-0.736166	down	--	--	Biological Process: single-organism process (GO:0044699);; Molecular Function: protein dimerization activity (GO:0046983);; Biological Process: response to stimulus (GO:0050896);;	K12126|0|gmx:102659557|K12126 phytochrome-interacting factor 3 | (RefSeq) transcription factor PIF3-like	Plant hormone signal transduction (ko04075);; Circadian rhythm - plant (ko04712)	--	--	Helix-loop-helix DNA-binding domain	Transcription factor PIF3 OS=Arabidopsis thaliana OX=3702 GN=PIF3 PE=1 SV=1	S	Function unknown	hypothetical protein GLYMA_03G227800 [Glycine max]	biological process: single-organism process (GO:0044699);; molecular function: binding (GO:0005488);; biological process: response to stimulus (GO:0050896)
glyma.Wm82.gnm2.Glyma.05G229300	glyma.Wm82.gnm2.Glyma.05G229300	5.56765	174	4.23569	127	4.84866	159	7.87476	278	11.5784	400	8.47456	346	0.00879028	-0.693544	down	--	--	Cellular Component: nucleus (GO:0005634);; Biological Process: regulation of transcription, DNA-templated (GO:0006355);; Biological Process: auxin-activated signaling pathway (GO:0009734);; Cellular Component: integral component of membrane (GO:0016021);;	K14484|0|gmx:100778529|K14484 auxin-responsive protein IAA | (RefSeq) auxin-responsive protein IAA27-like	Plant hormone signal transduction (ko04075)	--	--	AUX/IAA family	Auxin-responsive protein IAA27 OS=Arabidopsis thaliana OX=3702 GN=IAA27 PE=1 SV=1	--	--	uncharacterized protein LOC100778529 [Glycine max]	cellular component: cell (GO:0005623);; cellular component: organelle (GO:0043226);; cellular component: cell part (GO:0044464);; biological process: biological regulation (GO:0065007);; biological process: cellular process (GO:0009987);; biological process: signaling (GO:0023052);; biological process: single-organism process (GO:0044699);; biological process: response to stimulus (GO:0050896);; …
glyma.Wm82.gnm2.Glyma.06G142300	glyma.Wm82.gnm2.Glyma.06G142300	3.44927	52	6.44914	92	5.45514	85	12.4483	209	7.53981	124	18.7783	364	0.0224776	-0.80457	down	[TK]	Signal transduction mechanisms;; Transcription	Biological Process: phosphorelay signal transduction system (GO:0000160);; Cellular Component: intracellular (GO:0005622);;	K14492|9.35916e-95|gmx:100778707|K14492 two-component response regulator ARR-A family | (RefSeq) two-component response regulator ARR17-like	Plant hormone signal transduction (ko04075)	[K]	Transcription	Response regulator receiver domain	Two-component response regulator ARR17 OS=Arabidopsis thaliana OX=3702 GN=ARR17 PE=2 SV=1	T	Signal transduction mechanisms	uncharacterized protein LOC100778707 [Glycine max]	biological process: cellular process (GO:0009987);; biological process: signaling (GO:0023052);; biological process: single-organism process (GO:0044699);; biological process: response to stimulus (GO:0050896);; biological process: biological regulation (GO:0065007);; cellular component: cell (GO:0005623);; cellular component: cell part (GO:0044464)
glyma.Wm82.gnm2.Glyma.07G147000	glyma.Wm82.gnm2.Glyma.07G147000	3.25536	177	2.19868	116	2.85751	163	6.26254	383	7.04565	421	7.94732	559	8.82E-08	-1.07519	down	--	--	Biological Process: amino acid transmembrane transport (GO:0003333);; Cellular Component: plasma membrane (GO:0005886);; Molecular Function: amino acid transmembrane transporter activity (GO:0015171);; Cellular Component: integral component of membrane (GO:0016021);;	K13946|0|gmx:100776776|K13946 auxin influx carrier (AUX1 LAX family) | (RefSeq) auxin transporter-like protein 2	Plant hormone signal transduction (ko04075)	[E]	Amino acid transport and metabolism	Transmembrane amino acid transporter protein	Auxin transporter-like protein 2 OS=Medicago truncatula OX=3880 GN=LAX2 PE=2 SV=1	E	Amino acid transport and metabolism	PREDICTED: auxin transporter-like protein 2 [Glycine max]	biological process: single-organism process (GO:0044699);; biological process: localization (GO:0051179);; cellular component: cell (GO:0005623);; cellular component: membrane (GO:0016020);; cellular component: cell part (GO:0044464);; molecular function: transporter activity (GO:0005215);; cellular component: membrane part (GO:0044425)
glyma.Wm82.gnm2.Glyma.08G273500	glyma.Wm82.gnm2.Glyma.08G273500	2.29474	88	2.72605	101	2.12283	85	3.86844	167	8.33341	351	4.50338	224	0.0170345	-0.793056	down	--	--	Cellular Component: nucleus (GO:0005634);; Biological Process: regulation of transcription, DNA-templated (GO:0006355);; Biological Process: auxin-activated signaling pathway (GO:0009734);;	K14484|0|gmx:100789251|K14484 auxin-responsive protein IAA | (RefSeq) auxin-responsive protein IAA9-like	Plant hormone signal transduction (ko04075)	--	--	AUX/IAA family	Auxin-responsive protein IAA9 OS=Arabidopsis thaliana OX=3702 GN=IAA9 PE=1 SV=1	K	Transcription	PREDICTED: auxin-responsive protein IAA9-like [Glycine max]	cellular component: cell (GO:0005623);; cellular component: organelle (GO:0043226);; cellular component: cell part (GO:0044464);; biological process: biological regulation (GO:0065007);; biological process: cellular process (GO:0009987);; biological process: signaling (GO:0023052);; biological process: single-organism process (GO:0044699);; biological process: response to stimulus (GO:0050896)
glyma.Wm82.gnm2.Glyma.10G162400	glyma.Wm82.gnm2.Glyma.10G162400	10.9379	276	12.8486	312	13.9337	368	21.2368	604	24.6878	688	19.6124	645	0.00562514	-0.611951	down	--	--	Cellular Component: nucleus (GO:0005634);; Biological Process: regulation of transcription, DNA-templated (GO:0006355);; Biological Process: auxin-activated signaling pathway (GO:0009734);; Cellular Component: integral component of membrane (GO:0016021);;	K14484|7.40867e-117|gmx:100781847|K14484 auxin-responsive protein IAA | (RefSeq) auxin-responsive protein IAA16-like	Plant hormone signal transduction (ko04075)	--	--	AUX/IAA family	Auxin-induced protein AUX28 OS=Glycine max OX=3847 GN=AUX28 PE=2 SV=1	K	Transcription	hypothetical protein GLYMA_10G162400 [Glycine max]	cellular component: cell (GO:0005623);; cellular component: organelle (GO:0043226);; cellular component: cell part (GO:0044464);; biological process: biological regulation (GO:0065007);; biological process: cellular process (GO:0009987);; biological process: signaling (GO:0023052);; biological process: single-organism process (GO:0044699);; biological process: response to stimulus (GO:0050896);; …
glyma.Wm82.gnm2.Glyma.14G060700	glyma.Wm82.gnm2.Glyma.14G060700	3.28947	172	2.5444	128	1.69832	93	4.24736	251	4.77705	277	6.93586	474	0.0149867	-0.75317	down	--	--	Biological Process: amino acid transmembrane transport (GO:0003333);; Cellular Component: plasma membrane (GO:0005886);; Biological Process: auxin-activated signaling pathway (GO:0009734);; Molecular Function: amino acid transmembrane transporter activity (GO:0015171);; Molecular Function: symporter activity (GO:0015293);; Cellular Component: integral component of membrane (GO:0016021);;	K13946|0|gmx:100817572|K13946 auxin influx carrier (AUX1 LAX family) | (RefSeq) auxin transporter-like protein 1	Plant hormone signal transduction (ko04075)	[E]	Amino acid transport and metabolism	Transmembrane amino acid transporter protein	Auxin transporter-like protein 1 OS=Medicago truncatula OX=3880 GN=LAX1 PE=2 SV=1	E	Amino acid transport and metabolism	PREDICTED: auxin transporter-like protein 1 [Glycine max]	biological process: single-organism process (GO:0044699);; biological process: localization (GO:0051179);; cellular component: cell (GO:0005623);; cellular component: membrane (GO:0016020);; cellular component: cell part (GO:0044464);; biological process: cellular process (GO:0009987);; biological process: signaling (GO:0023052);; biological process: response to stimulus (GO:0050896);; biological…
glyma.Wm82.gnm2.Glyma.14G185400	glyma.Wm82.gnm2.Glyma.14G185400	2.94739	118	3.64977	140	3.76499	157	6.96221	312	6.36992	281	6.73391	347	0.00157667	-0.72721	down	--	--	Cellular Component: nucleus (GO:0005634);; Biological Process: regulation of transcription, DNA-templated (GO:0006355);; Biological Process: auxin-activated signaling pathway (GO:0009734);;	K14484|0|gmx:100815447|K14484 auxin-responsive protein IAA | (RefSeq) auxin-responsive protein IAA9	Plant hormone signal transduction (ko04075)	--	--	AUX/IAA family	Auxin-responsive protein IAA9 OS=Arabidopsis thaliana OX=3702 GN=IAA9 PE=1 SV=1	K	Transcription	PREDICTED: auxin-responsive protein IAA9 [Glycine max]	cellular component: cell (GO:0005623);; cellular component: organelle (GO:0043226);; cellular component: cell part (GO:0044464);; biological process: biological regulation (GO:0065007);; biological process: cellular process (GO:0009987);; biological process: signaling (GO:0023052);; biological process: single-organism process (GO:0044699);; biological process: response to stimulus (GO:0050896)
glyma.Wm82.gnm2.Glyma.15G012700	glyma.Wm82.gnm2.Glyma.15G012700	3.73136	78	3.64604	72	2.85934	61	13.3582	304	11.1517	252	10.7622	287	3.18E-10	-1.37422	down	--	--	Cellular Component: nucleus (GO:0005634);; Biological Process: regulation of transcription, DNA-templated (GO:0006355);; Biological Process: auxin-activated signaling pathway (GO:0009734);; Cellular Component: integral component of membrane (GO:0016021);;	K14484|7.44691e-139|gmx:100815098|K14484 auxin-responsive protein IAA | (RefSeq) auxin-responsive protein IAA17-like	Plant hormone signal transduction (ko04075)	--	--	AUX/IAA family	Auxin-responsive protein IAA17 OS=Arabidopsis thaliana OX=3702 GN=IAA17 PE=1 SV=2	S	Function unknown	PREDICTED: auxin-responsive protein IAA17-like isoform X1 [Glycine max]	cellular component: cell (GO:0005623);; cellular component: organelle (GO:0043226);; cellular component: cell part (GO:0044464);; biological process: biological regulation (GO:0065007);; biological process: cellular process (GO:0009987);; biological process: signaling (GO:0023052);; biological process: single-organism process (GO:0044699);; biological process: response to stimulus (GO:0050896);; …
glyma.Wm82.gnm2.Glyma.19G161100	glyma.Wm82.gnm2.Glyma.19G161100	18.5501	508	8.41532	222	13.1085	376	23.5237	729	43.2639	1313	38.8128	1389	0.000329156	-0.997613	down	--	--	Cellular Component: nucleus (GO:0005634);; Biological Process: regulation of transcription, DNA-templated (GO:0006355);; Biological Process: auxin-activated signaling pathway (GO:0009734);;	K14484|3.7925e-156|gmx:547965|K14484 auxin-responsive protein IAA | (RefSeq) AUX28, SP-5, SP-6; auxin-regulated protein (Aux28)	Plant hormone signal transduction (ko04075)	--	--	AUX/IAA family	Auxin-induced protein AUX28 OS=Glycine max OX=3847 GN=AUX28 PE=2 SV=1	K	Transcription	Auxin-induced protein AUX28 [Glycine soja]	cellular component: cell (GO:0005623);; cellular component: organelle (GO:0043226);; cellular component: cell part (GO:0044464);; biological process: biological regulation (GO:0065007);; biological process: cellular process (GO:0009987);; biological process: signaling (GO:0023052);; biological process: single-organism process (GO:0044699);; biological process: response to stimulus (GO:0050896)
glyma.Wm82.gnm2.Glyma.05G119500	glyma.Wm82.gnm2.Glyma.05G119500	2.25094	152	4.39679	285	6.1432	433	1.90538	146	1.55669	117	1.67556	149	0.00151014	0.989883	up	[M]	Cell wall/membrane/envelope biogenesis	Molecular Function: protein serine/threonine kinase activity (GO:0004674);; Molecular Function: transmembrane receptor protein tyrosine kinase activity (GO:0004714);; Molecular Function: ATP binding (GO:0005524);; Biological Process: signal transduction (GO:0007165);; Cellular Component: integral component of membrane (GO:0016021);; Biological Process: peptidyl-tyrosine phosphorylation (GO:001810…	K13416|0|gmx:100804180|K13416 brassinosteroid insensitive 1-associated receptor kinase 1 [EC:2.7.10.1 2.7.11.1] | (RefSeq) BRASSINOSTEROID INSENSITIVE 1-associated receptor kinase 1-like	Plant hormone signal transduction (ko04075);; Plant-pathogen interaction (ko04626)	--	--	Protein kinase domain;; Protein tyrosine kinase;; Leucine rich repeat;; Leucine rich repeat N-terminal domain;; Leucine Rich repeats (2 copies);; Leucine Rich Repeat	BRASSINOSTEROID INSENSITIVE 1-associated receptor kinase 1 OS=Arabidopsis thaliana OX=3702 GN=BAK1 PE=1 SV=2	T	Signal transduction mechanisms	PREDICTED: BRASSINOSTEROID INSENSITIVE 1-associated receptor kinase 1-like [Glycine max]	molecular function: catalytic activity (GO:0003824);; biological process: metabolic process (GO:0008152);; biological process: cellular process (GO:0009987);; molecular function: signal transducer activity (GO:0004871);; molecular function: molecular transducer activity (GO:0060089);; biological process: signaling (GO:0023052);; biological process: single-organism process (GO:0044699);; biologica…
glyma.Wm82.gnm2.Glyma.08G004100	glyma.Wm82.gnm2.Glyma.08G004100	210.612	2416	180.838	1995	174.593	2095	121.568	1577	156.42	1988	106.385	1595	0.00436027	0.594164	up	--	--	Biological Process: response to auxin (GO:0009733);;	K14488|3.97656e-48|gmx:100797889|K14488 SAUR family protein | (RefSeq) auxin-responsive protein SAUR32-like	Plant hormone signal transduction (ko04075)	--	--	Auxin responsive protein	Auxin-responsive protein SAUR32 OS=Arabidopsis thaliana OX=3702 GN=SAUR32 PE=2 SV=1	--	--	PREDICTED: auxin-responsive protein SAUR32-like [Glycine max]	biological process: response to stimulus (GO:0050896)
glyma.Wm82.gnm2.Glyma.14G162100	glyma.Wm82.gnm2.Glyma.14G162100	19.7931	815	11.5384	456	5.47064	237	5.46876	256	7.82107	358	4.6695	255	0.0454903	0.736848	up	[T]	Signal transduction mechanisms	Molecular Function: protein serine/threonine phosphatase activity (GO:0004722);; Biological Process: protein dephosphorylation (GO:0006470);; Molecular Function: metal ion binding (GO:0046872);;	K14497|0|gmx:100807235|K14497 protein phosphatase 2C [EC:3.1.3.16] | (RefSeq) probable protein phosphatase 2C 51	Plant hormone signal transduction (ko04075)	[T]	Signal transduction mechanisms	Protein phosphatase 2C;; Protein phosphatase 2C	Probable protein phosphatase 2C 51 OS=Oryza sativa subsp. japonica OX=39947 GN=Os05g0572700 PE=2 SV=1	T	Signal transduction mechanisms	probable protein phosphatase 2C 51 [Glycine max]	molecular function: catalytic activity (GO:0003824);; biological process: metabolic process (GO:0008152);; biological process: cellular process (GO:0009987);; molecular function: binding (GO:0005488)
glyma.Wm82.gnm2.Glyma.16G026900	glyma.Wm82.gnm2.Glyma.16G026900	10.3202	652	13.1003	796	15.6616	1035	8.4323	602	10.4244	730	7.27761	601	0.0258557	0.587626	up	[HJ]	Coenzyme transport and metabolism;; Translation, ribosomal structure and biogenesis	Biological Process: response to wounding (GO:0009611);; Biological Process: jasmonic acid metabolic process (GO:0009694);; Biological Process: induced systemic resistance, jasmonic acid mediated signaling pathway (GO:0009864);; Molecular Function: jasmonate-amino synthetase activity (GO:0080123);;	K14506|0|gmx:100806209|K14506 jasmonic acid-amino synthetase | (RefSeq) probable indole-3-acetic acid-amido synthetase GH3.5	Plant hormone signal transduction (ko04075)	--	--	GH3 auxin-responsive promoter	Jasmonic acid-amido synthetase JAR1 OS=Oryza sativa subsp. japonica OX=39947 GN=GH3.5 PE=2 SV=1	S	Function unknown	PREDICTED: probable indole-3-acetic acid-amido synthetase GH3.5 [Glycine max]	biological process: response to stimulus (GO:0050896);; biological process: metabolic process (GO:0008152);; biological process: cellular process (GO:0009987);; biological process: single-organism process (GO:0044699);; biological process: immune system process (GO:0002376);; biological process: signaling (GO:0023052);; biological process: biological regulation (GO:0065007);; molecular function: …

## Sheet: Sheet4
DEG related to phytohormone in fresh seeds
	FPKM								Database annotation
#ID	VS-5-1	VS-5-2	VS-5-3	el-5y-1	el-5y-2	el-5y-3	log2FC	regulated	COG_class	COG_class_annotation	GO_annotation	KEGG_annotation	KEGG_pathway_annotation	KOG_class	KOG_class_annotation	Pfam_annotation	Swiss_Prot_annotation	NR_annotation
glyma.Wm82.gnm2.Glyma.13G106800	glyma.Wm82.gnm2.Glyma.13G106800	4.47965	263	5.47864	333	4.91509	319	12.7779	700	8.56457	479	38.1702	1978	0.04421714532108	-1.44269	down	[T]	Signal transduction mechanisms	Molecular Function: protein serine/threonine phosphatase activity (GO:0004722);; Biological Process: protein dephosphorylation (GO:0006470);; Molecular Function: metal ion binding (GO:0046872);;	K14497|0|gmx:100789207|K14497 protein phosphatase 2C [EC:3.1.3.16] | (RefSeq) protein phosphatase 2C 77-like	Plant hormone signal transduction (ko04075)	[T]	Signal transduction mechanisms	Protein phosphatase 2C	Protein phosphatase 2C 56 OS=Arabidopsis thaliana OX=3702 GN=ABI1 PE=1 SV=2	T	Signal transduction mechanisms	PREDICTED: protein phosphatase 2C 77-like [Glycine max]	molecular function: catalytic activity (GO:0003824);; biological process: metabolic process (GO:0008152);; biological process: cellular process (GO:0009987);; molecular function: binding (GO:0005488)
glyma.Wm82.gnm2.Glyma.06G107300	glyma.Wm82.gnm2.Glyma.06G107300	0.735945	30	0.902637	37	0.293471	13	1.40749	53	2.2064820000000003	84	4.12943	143	0.0488829227077837	-1.45536	down	--	--	Molecular Function: transcription factor activity, sequence-specific DNA binding (GO:0003700);; Biological Process: regulation of transcription, DNA-templated (GO:0006355);; Molecular Function: sequence-specific DNA binding (GO:0043565);;	K14431|0|gmx:100775332|K14431 transcription factor TGA | (RefSeq) transcription factor TGA3-like	Plant hormone signal transduction (ko04075)	--	--	Seed dormancy control;; bZIP transcription factor;; Basic region leucine zipper	Transcription factor TGA4 OS=Arabidopsis thaliana OX=3702 GN=TGA4 PE=1 SV=2	--	--	PREDICTED: transcription factor TGA3-like isoform X1 [Glycine max]	molecular function: nucleic acid binding transcription factor activity (GO:0001071);; biological process: biological regulation (GO:0065007);; molecular function: binding (GO:0005488)
glyma.Wm82.gnm2.Glyma.14G217700	glyma.Wm82.gnm2.Glyma.14G217700	2.59663	264	3.39084	356	2.98285	335	18.9533	1797	4.06806	396	63.9862	5746	0.0143673809714436	-2.04732	down	--	--	Molecular Function: DNA binding (GO:0003677);; Cellular Component: nucleus (GO:0005634);; Biological Process: regulation of transcription, DNA-templated (GO:0006355);; Biological Process: auxin-activated signaling pathway (GO:0009734);;	K14486|0|gmx:100790289|K14486 auxin response factor | (RefSeq) auxin response factor 5-like	Plant hormone signal transduction (ko04075)	--	--	Auxin response factor;; B3 DNA binding domain;; AUX/IAA family	Auxin response factor 5 OS=Arabidopsis thaliana OX=3702 GN=ARF5 PE=1 SV=3	K	Transcription	PREDICTED: auxin response factor 5-like [Glycine max]	molecular function: binding (GO:0005488);; cellular component: cell (GO:0005623);; cellular component: organelle (GO:0043226);; cellular component: cell part (GO:0044464);; biological process: biological regulation (GO:0065007);; biological process: cellular process (GO:0009987);; biological process: signaling (GO:0023052);; biological process: single-organism process (GO:0044699);; biological pr…
glyma.Wm82.gnm2.Glyma.03G241700	glyma.Wm82.gnm2.Glyma.03G241700	0.240656	4	0.667377	12	0.55344	11	9.52541	147	1.92485	31	33.4317	487	0.000807970681001303	-2.67601	down	--	--	Biological Process: phosphorelay signal transduction system (GO:0000160);; Cellular Component: nucleus (GO:0005634);; Cellular Component: cytoplasm (GO:0005737);; Biological Process: cytokinin-activated signaling pathway (GO:0009736);; Molecular Function: histidine phosphotransfer kinase activity (GO:0009927);; Biological Process: phosphorylation (GO:0016310);; Molecular Function: protein histidi…	K14490|2.23166e-79|gmx:100787544|K14490 histidine-containing phosphotransfer peotein | (RefSeq) histidine-containing phosphotransfer protein 1-like	Plant hormone signal transduction (ko04075)	[T]	Signal transduction mechanisms	Hpt domain	Histidine-containing phosphotransfer protein 1 OS=Arabidopsis thaliana OX=3702 GN=AHP1 PE=1 SV=1	T	Signal transduction mechanisms	PREDICTED: histidine-containing phosphotransfer protein 1-like [Glycine max]	biological process: cellular process (GO:0009987);; biological process: signaling (GO:0023052);; biological process: single-organism process (GO:0044699);; biological process: response to stimulus (GO:0050896);; biological process: biological regulation (GO:0065007);; cellular component: cell (GO:0005623);; cellular component: organelle (GO:0043226);; cellular component: cell part (GO:0044464);; …
glyma.Wm82.gnm2.Glyma.12G141000	glyma.Wm82.gnm2.Glyma.12G141000	1.04786	70	2.03612	140	0.825607	61	68.6536	4250	4.48581	285	252.176	14789	5.78425859558831e-05	-3.06428	down	[HJ]	Coenzyme transport and metabolism;; Translation, ribosomal structure and biogenesis	--	K14487|0|gmx:100791987|K14487 auxin responsive GH3 gene family | (RefSeq) indole-3-acetic acid-amido synthetase GH3.6-like	Plant hormone signal transduction (ko04075)	--	--	GH3 auxin-responsive promoter	Indole-3-acetic acid-amido synthetase GH3.6 OS=Arabidopsis thaliana OX=3702 GN=GH3.6 PE=1 SV=1	S	Function unknown	PREDICTED: indole-3-acetic acid-amido synthetase GH3.6-like [Glycine max]	--
glyma.Wm82.gnm2.Glyma.20G051500	glyma.Wm82.gnm2.Glyma.20G051500	15.587728000000002	1061	18.4742	1300	22.867223000000003	1723	64.7551	4122	33.195679999999996	2167	200.253	12073	0.0310340042836265	-1.65697	down	--	--	Molecular Function: transcription factor activity, sequence-specific DNA binding (GO:0003700);; Cellular Component: nucleus (GO:0005634);; Biological Process: regulation of transcription, DNA-templated (GO:0006355);;	K14514|0|gmx:100777079|K14514 ethylene-insensitive protein 3 | (RefSeq) protein ETHYLENE INSENSITIVE 3	Plant hormone signal transduction (ko04075)	--	--	Ethylene insensitive 3	Protein ETHYLENE INSENSITIVE 3 OS=Arabidopsis thaliana OX=3702 GN=EIN3 PE=1 SV=1	K	Transcription	PREDICTED: protein ETHYLENE INSENSITIVE 3 [Glycine max]	molecular function: nucleic acid binding transcription factor activity (GO:0001071);; biological process: biological regulation (GO:0065007);; cellular component: cell (GO:0005623);; cellular component: organelle (GO:0043226);; cellular component: cell part (GO:0044464)
glyma.Wm82.gnm2.Glyma.13G112000	glyma.Wm82.gnm2.Glyma.13G112000	5.33641	142	22.054	604	9.37277	275	3.17082	79	3.33582	85	3.50142	83	0.0112551109043365	1.67117473511581	up	--	--	Molecular Function: transcription corepressor activity (GO:0003714);; Cellular Component: nucleus (GO:0005634);; Biological Process: response to wounding (GO:0009611);; Biological Process: regulation of defense response (GO:0031347);; Biological Process: negative regulation of nucleic acid-templated transcription (GO:1903507);; Biological Process: regulation of jasmonic acid mediated signaling pa…	K13464|5.91758e-177|gmx:100802800|K13464 jasmonate ZIM domain-containing protein | (RefSeq) protein TIFY 10A-like	Plant hormone signal transduction (ko04075)	--	--	tify domain;; Divergent CCT motif	Protein TIFY 10A OS=Arabidopsis thaliana OX=3702 GN=TIFY10A PE=1 SV=1	S	Function unknown	PREDICTED: protein TIFY 10A-like isoform X1 [Glycine max]	molecular function: transcription factor activity, protein binding (GO:0000988);; biological process: biological regulation (GO:0065007);; cellular component: cell (GO:0005623);; cellular component: organelle (GO:0043226);; cellular component: cell part (GO:0044464);; biological process: response to stimulus (GO:0050896)
glyma.Wm82.gnm2.Glyma.05G148100	glyma.Wm82.gnm2.Glyma.05G148100	2.08382	234	2.45018	285	2.5959	323	8.18535	860	4.56359	492	26.6407	2650	0.0207845857919038	-1.73145	down	[T]	Signal transduction mechanisms	Molecular Function: phosphorelay sensor kinase activity (GO:0000155);; Biological Process: phosphorelay signal transduction system (GO:0000160);; Cellular Component: intracellular (GO:0005622);; Cellular Component: integral component of membrane (GO:0016021);; Biological Process: peptidyl-histidine phosphorylation (GO:0018106);; Biological Process: signal transduction by protein phosphorylation (…	K14489|0|gmx:100801546|K14489 arabidopsis histidine kinase 2/3/4 (cytokinin receptor) [EC:2.7.13.3] | (RefSeq) histidine kinase 3	Plant hormone signal transduction (ko04075)	[T]	Signal transduction mechanisms	CHASE domain;; Histidine kinase-, DNA gyrase B-, and HSP90-like ATPase;; Response regulator receiver domain;; His Kinase A (phospho-acceptor) domain	Histidine kinase 3 OS=Arabidopsis thaliana OX=3702 GN=AHK3 PE=1 SV=1	T	Signal transduction mechanisms	PREDICTED: histidine kinase 3 [Glycine max]	molecular function: catalytic activity (GO:0003824);; molecular function: signal transducer activity (GO:0004871);; molecular function: molecular transducer activity (GO:0060089);; biological process: metabolic process (GO:0008152);; biological process: cellular process (GO:0009987);; biological process: signaling (GO:0023052);; biological process: single-organism process (GO:0044699);; biologica…
glyma.Wm82.gnm2.Glyma.17G256500	glyma.Wm82.gnm2.Glyma.17G256500	3.73211	380	4.94328	520	5.54693	625	23.3861	2224	7.3865	721	94.2044	8487	0.0187032591666427	-1.967	down	--	--	Molecular Function: DNA binding (GO:0003677);; Cellular Component: nucleus (GO:0005634);; Biological Process: regulation of transcription, DNA-templated (GO:0006355);; Biological Process: auxin-activated signaling pathway (GO:0009734);;	K14486|0|gmx:100813003|K14486 auxin response factor | (RefSeq) auxin response factor 5-like	Plant hormone signal transduction (ko04075)	--	--	Auxin response factor;; B3 DNA binding domain;; AUX/IAA family	Auxin response factor 5 OS=Arabidopsis thaliana OX=3702 GN=ARF5 PE=1 SV=3	K	Transcription	PREDICTED: auxin response factor 5-like [Glycine max]	molecular function: binding (GO:0005488);; cellular component: cell (GO:0005623);; cellular component: organelle (GO:0043226);; cellular component: cell part (GO:0044464);; biological process: biological regulation (GO:0065007);; biological process: cellular process (GO:0009987);; biological process: signaling (GO:0023052);; biological process: single-organism process (GO:0044699);; biological pr…
glyma.Wm82.gnm2.Glyma.06G260800	glyma.Wm82.gnm2.Glyma.06G260800	1.0606	71	3.03542	209	6.27312	462	55.0574	3420	4.49309	287	221.697	13044	0.0151079729967243	-2.18756	down	[HJ]	Coenzyme transport and metabolism;; Translation, ribosomal structure and biogenesis	--	K14487|0|gmx:100801378|K14487 auxin responsive GH3 gene family | (RefSeq) indole-3-acetic acid-amido synthetase GH3.6-like	Plant hormone signal transduction (ko04075)	--	--	GH3 auxin-responsive promoter	Indole-3-acetic acid-amido synthetase GH3.6 OS=Arabidopsis thaliana OX=3702 GN=GH3.6 PE=1 SV=1	S	Function unknown	PREDICTED: indole-3-acetic acid-amido synthetase GH3.6-like [Glycine max]	--
glyma.Wm82.gnm2.Glyma.11G236300	glyma.Wm82.gnm2.Glyma.11G236300	0.9337340000000002	41	0.7115790000000001	32	0.9792609999999999	44	4.818327999999999	185	1.2239419999999999	49	12.004041999999998	427	0.0405283646812794	-1.73891	down	--	--	Molecular Function: transcription factor activity, sequence-specific DNA binding (GO:0003700);; Biological Process: regulation of transcription, DNA-templated (GO:0006355);; Molecular Function: sequence-specific DNA binding (GO:0043565);;	K14431|0|gmx:548066|K14431 transcription factor TGA | (RefSeq) BZIP52, bZIP76; bZIP transcription factor bZIP52	Plant hormone signal transduction (ko04075)	--	--	Seed dormancy control;; bZIP transcription factor;; Basic region leucine zipper	Transcription factor TGA4 OS=Arabidopsis thaliana OX=3702 GN=TGA4 PE=1 SV=2	K	Transcription	PREDICTED: bZIP transcription factor bZIP52 isoform X1 [Glycine max]	molecular function: nucleic acid binding transcription factor activity (GO:0001071);; biological process: biological regulation (GO:0065007);; molecular function: binding (GO:0005488)
glyma.Wm82.gnm2.Glyma.05G196300	glyma.Wm82.gnm2.Glyma.05G196300	9.85027	110	11.0252	127	8.04179	99	53.3256	554	26.4866	283	254.024	2500	0.00237098961628372	-2.31329	down	--	--	Biological Process: response to auxin (GO:0009733);;	K14488|2.37351e-50|gmx:100306557|K14488 SAUR family protein | (RefSeq) uncharacterized LOC100306557	Plant hormone signal transduction (ko04075)	--	--	Auxin responsive protein	Auxin-induced protein 6B OS=Glycine max OX=3847 PE=2 SV=1	--	--	putative SAUR-like auxin-responsive protein [Glycine max]	biological process: response to stimulus (GO:0050896)
glyma.Wm82.gnm2.Glyma.07G178600	glyma.Wm82.gnm2.Glyma.07G178600	2.399	96	4.04948	161	3.17744	136	9.35511	348	5.14596	199	23.6556	834	0.04421714532108	-1.46491	down	[T]	Signal transduction mechanisms	Molecular Function: protein serine/threonine kinase activity (GO:0004674);; Molecular Function: ATP binding (GO:0005524);; Cellular Component: nucleus (GO:0005634);; Cellular Component: cytosol (GO:0005829);; Biological Process: sucrose metabolic process (GO:0005985);; Biological Process: unsaturated fatty acid biosynthetic process (GO:0006636);; Biological Process: response to water deprivation …	K14498|0|gmx:100786389|K14498 serine/threonine-protein kinase SRK2 [EC:2.7.11.1] | (RefSeq) serine/threonine-protein kinase SRK2E-like	Plant hormone signal transduction (ko04075)	[T]	Signal transduction mechanisms	Protein kinase domain;; Protein tyrosine kinase	Serine/threonine-protein kinase SRK2E OS=Arabidopsis thaliana OX=3702 GN=SRK2E PE=1 SV=1	T	Signal transduction mechanisms	PREDICTED: serine/threonine-protein kinase SRK2E-like isoform X1 [Glycine max]	molecular function: catalytic activity (GO:0003824);; biological process: metabolic process (GO:0008152);; biological process: cellular process (GO:0009987);; molecular function: binding (GO:0005488);; cellular component: cell (GO:0005623);; cellular component: organelle (GO:0043226);; cellular component: cell part (GO:0044464);; biological process: single-organism process (GO:0044699);; biologic…

## Sheet: Sheet5
DEG in leaves at the second node related to phytohormone based on the reanalyzed uploaded dataset
	FPKM							Database annotation
#ID	VS-5-2	VS-5-3	el-5y-1	el-5y-2	el-5y-3	log2FC	regulated	COG_class	COG_class_annotation	GO_annotation	KEGG_annotation	KEGG_pathway_annotation	KOG_class	KOG_class_annotation	Pfam_annotation	Swiss_Prot_annotation	NR_annotation
Glyma.03G158700	28.7872	79.4616	8.38048	5.29071	12.4517		-2.57604	down	--	--	Cellular Component: nucleus (GO:0005634);; Biological Process: regulation of transcription, DNA-templated (GO:0006355);; Biological Process: auxin-activated signaling pathway (GO:0009734);;	K14484|1.0e-129|gmx:100810013|K14484 auxin-responsive protein IAA | (RefSeq) auxin-induced protein AUX28	Plant hormone signal transduction (ko04075)	--	--	AUX/IAA family	Auxin-induced protein AUX28 OS=Glycine max OX=3847 GN=AUX28 PE=2 SV=1	auxin-induced protein AUX28 [Glycine max]
Glyma.06G281700	8.39962	9.40947	1.28593	0.476693	1.32136		-3.02117	down	--	--	Biological Process: response to auxin (GO:0009733);;	K14488|7.4e-42|gmx:100815438|K14488 SAUR family protein | (RefSeq) auxin-induced protein 15A	Plant hormone signal transduction (ko04075)	--	--	Auxin responsive protein	Auxin-induced protein 15A OS=Glycine max OX=3847 PE=2 SV=1	auxin-induced protein 15A [Glycine max]
Glyma.06G282000	7.12772	19.1081	0.385423	0.553525	0.894278		-4.24503	down	--	--	Biological Process: response to auxin (GO:0009733);;	K14488|2.1e-45|gmx:113001962|K14488 SAUR family protein | (RefSeq) auxin-induced protein 6B-like	Plant hormone signal transduction (ko04075)	--	--	Auxin responsive protein	Auxin-induced protein 6B OS=Glycine max OX=3847 PE=2 SV=1	auxin-induced protein 6B [Glycine max]
Glyma.11G096500	16.409	24.9792	33.895	34.1948	34.2647		0.762675368073161	up	--	--	Molecular Function: DNA-binding transcription factor activity (GO:0003700);; Cellular Component: nucleus (GO:0005634);; Biological Process: regulation of transcription, DNA-templated (GO:0006355);; Molecular Function: sequence-specific DNA binding (GO:0043565);; Biological Process: leaf development (GO:0048366);; Biological Process: bundle sheath cell fate specification (GO:0090610);;	K14494|4.1e-54|dct:110095161|K14494 DELLA protein | (RefSeq) DELLA protein SLR1-like	Plant hormone signal transduction (ko04075)	--	--	GRAS domain family	Scarecrow-like protein 23 OS=Arabidopsis thaliana OX=3702 GN=SCL23 PE=1 SV=1	scarecrow-like protein 23 [Glycine max]
Glyma.07G155500	3.93955	6.86558	16.6005	12.8593	14.1787		1.45664219427458	up	--	--	Molecular Function: protein phosphatase inhibitor activity (GO:0004864);; Cellular Component: nucleus (GO:0005634);; Cellular Component: cytoplasm (GO:0005737);; Biological Process: abscisic acid-activated signaling pathway (GO:0009738);; Molecular Function: abscisic acid binding (GO:0010427);; Molecular Function: signaling receptor activity (GO:0038023);; Biological Process: regulation of protei…	K14496|3.5e-97|gmx:100792229|K14496 abscisic acid receptor PYR/PYL family | (RefSeq) abscisic acid receptor PYL4	MAPK signaling pathway - plant (ko04016);; Plant hormone signal transduction (ko04075)	--	--	Polyketide cyclase / dehydrase and lipid transport	Abscisic acid receptor PYL4 OS=Arabidopsis thaliana OX=3702 GN=PYL4 PE=1 SV=1	abscisic acid receptor PYL4 [Glycine max]
Glyma.08G155667	3.95714	5.5175	1.18913	0.928779	0.164067		-2.55723	down	--	--	Biological Process: response to auxin (GO:0009733);;	K14488|1.2e-40|gmx:100789280|K14488 SAUR family protein | (RefSeq) auxin-induced protein 10A5-like	Plant hormone signal transduction (ko04075)	--	--	Auxin responsive protein	Auxin-induced protein 10A5 OS=Glycine max OX=3847 PE=2 SV=1	auxin-induced protein 10A5-like [Glycine max]
Glyma.14G185400	11.6677	12.8299	5.98015	6.04211	6.87929		-0.927595	down	--	--	Cellular Component: nucleus (GO:0005634);; Biological Process: regulation of transcription, DNA-templated (GO:0006355);; Biological Process: auxin-activated signaling pathway (GO:0009734);;	K14484|3.6e-205|gmx:100815447|K14484 auxin-responsive protein IAA | (RefSeq) auxin-responsive protein IAA9	Plant hormone signal transduction (ko04075)	--	--	AUX/IAA family	Auxin-responsive protein IAA9 OS=Arabidopsis thaliana OX=3702 GN=IAA9 PE=1 SV=1	auxin-responsive protein IAA9 [Glycine max]
Glyma.10G162400	14.4118	24.8939	7.29215	8.20573	14.4758		-0.926585	down	--	--	Cellular Component: nucleus (GO:0005634);; Biological Process: regulation of transcription, DNA-templated (GO:0006355);; Biological Process: auxin-activated signaling pathway (GO:0009734);;	K14484|1.5e-111|gmx:100781847|K14484 auxin-responsive protein IAA | (RefSeq) uncharacterized protein LOC100781847	Plant hormone signal transduction (ko04075)	--	--	AUX/IAA family	Auxin-responsive protein IAA16 OS=Arabidopsis thaliana OX=3702 GN=IAA16 PE=1 SV=1	uncharacterized protein LOC100781847 [Glycine max]
Glyma.08G273500	7.84966	8.52216	4.26006	2.50681	5.50126		-0.968977	down	--	--	Cellular Component: nucleus (GO:0005634);; Biological Process: regulation of transcription, DNA-templated (GO:0006355);; Biological Process: auxin-activated signaling pathway (GO:0009734);;	K14484|3.7e-199|gmx:100789251|K14484 auxin-responsive protein IAA | (RefSeq) auxin-responsive protein IAA9	Plant hormone signal transduction (ko04075)	--	--	AUX/IAA family	Auxin-responsive protein IAA9 OS=Arabidopsis thaliana OX=3702 GN=IAA9 PE=1 SV=1	auxin-responsive protein IAA9 [Glycine max]
Glyma.11G251500	6.22824	6.8601	2.89659	3.5940970000000005	4.18961		-0.858998	down	--	--	Molecular Function: DNA binding (GO:0003677);; Cellular Component: nucleus (GO:0005634);; Cellular Component: host cell nucleus (GO:0042025);; Molecular Function: metal ion binding (GO:0046872);;	K13415|6.7e-20|mdm:103413440|K13415 protein brassinosteroid insensitive 1 [EC:2.7.10.1 2.7.11.1] | (RefSeq) uncharacterized protein LOC103413440 isoform X1	Plant hormone signal transduction (ko04075)	--	--	SBP domain	Squamosa promoter-binding-like protein 12 OS=Oryza sativa subsp. indica OX=39946 GN=SPL12 PE=2 SV=1	uncharacterized protein LOC100796013 isoform X1 [Glycine max]
Glyma.19G069200	2.16139	1.20833	0.500542	0.588484	0.436957		-1.70569	down	[T]	Signal transduction mechanisms	Molecular Function: protein serine/threonine phosphatase activity (GO:0004722);; Molecular Function: magnesium-dependent protein serine/threonine phosphatase activity (GO:0004724);; Cellular Component: nucleus (GO:0005634);; Cellular Component: cytosol (GO:0005829);; Molecular Function: metal ion binding (GO:0046872);;	K14497|8.9e-207|gmx:100818568|K14497 protein phosphatase 2C [EC:3.1.3.16] | (RefSeq) probable protein phosphatase 2C 8	MAPK signaling pathway - plant (ko04016);; Plant hormone signal transduction (ko04075)	[T]	Signal transduction mechanisms	Protein phosphatase 2C	Probable protein phosphatase 2C 8 OS=Oryza sativa subsp. japonica OX=39947 GN=Os01g0656200 PE=2 SV=1	probable protein phosphatase 2C 8 [Glycine max]
Glyma.16G208300	31.7617	41.3909	58.8157	60.281	66.5445		0.794005709470831	up	[I]	Lipid transport and metabolism	Biological Process: catabolic process (GO:0009056);; Biological Process: pollen tube growth (GO:0009860);; Molecular Function: hydrolase activity (GO:0016787);; Molecular Function: carboxylic ester hydrolase activity (GO:0052689);;	K14493|2.0e-61|oeu:111369818|K14493 gibberellin receptor GID1 [EC:3.-.-.-] | (RefSeq) gibberellin receptor GID1B-like	Plant hormone signal transduction (ko04075)	[V]	Defense mechanisms	alpha/beta hydrolase fold	Probable carboxylesterase 18 OS=Arabidopsis thaliana OX=3702 GN=CXE18 PE=1 SV=1	probable carboxylesterase 18 [Glycine max]
Glyma.06G281900	3.37424	3.69988	0.644648	0.711573	0.882357		-2.12338	down	--	--	Biological Process: response to auxin (GO:0009733);;	K14488|6.0e-48|gmx:100782833|K14488 SAUR family protein | (RefSeq) auxin-induced protein 10A5	Plant hormone signal transduction (ko04075)	--	--	Auxin responsive protein	Auxin-induced protein 10A5 OS=Glycine max OX=3847 PE=2 SV=1	auxin-induced protein 10A5 [Glycine max]
Glyma.18G204900	2.6662209999999997	2.26701	0.798404	0.510228	0.885668		-1.69058	down	--	--	Molecular Function: DNA binding (GO:0003677);; Cellular Component: nucleus (GO:0005634);;	K14491|1.2e-09|bna:106417794|K14491 two-component response regulator ARR-B family | (RefSeq) two-component response regulator ARR18	Plant hormone signal transduction (ko04075)	--	--	Myb-like DNA-binding domain	Putative Myb family transcription factor At1g14600 OS=Arabidopsis thaliana OX=3702 GN=At1g14600 PE=2 SV=2	putative two-component response regulator ARR21 isoform X1 [Glycine max]
Glyma.04G089900	10.9645	16.51	8.696732999999998	7.38596	9.06455		-0.687649	down	--	--	Cellular Component: nucleus (GO:0005634);; Biological Process: regulation of transcription, DNA-templated (GO:0006355);; Biological Process: auxin-activated signaling pathway (GO:0009734);;	K14484|1.6e-205|gmx:100783314|K14484 auxin-responsive protein IAA | (RefSeq) uncharacterized protein LOC100783314	Plant hormone signal transduction (ko04075)	--	--	AUX/IAA family	Auxin-responsive protein IAA8 OS=Arabidopsis thaliana OX=3702 GN=IAA8 PE=1 SV=1	auxin-responsive protein IAA8-like [Glycine max]
Glyma.01G124700	4.90419	9.07855	16.5979	11.8919	15.1196		1.09209840900133	up	--	--	Molecular Function: protein phosphatase inhibitor activity (GO:0004864);; Cellular Component: nucleus (GO:0005634);; Cellular Component: cytoplasm (GO:0005737);; Biological Process: abscisic acid-activated signaling pathway (GO:0009738);; Molecular Function: abscisic acid binding (GO:0010427);; Molecular Function: signaling receptor activity (GO:0038023);; Biological Process: regulation of protei…	K14496|6.6e-122|gmx:100788199|K14496 abscisic acid receptor PYR/PYL family | (RefSeq) abscisic acid receptor PYL4	MAPK signaling pathway - plant (ko04016);; Plant hormone signal transduction (ko04075)	--	--	Polyketide cyclase / dehydrase and lipid transport	Abscisic acid receptor PYL4 OS=Arabidopsis thaliana OX=3702 GN=PYL4 PE=1 SV=1	abscisic acid receptor PYL4 [Glycine max]
Glyma.15G012700	11.461	8.3662	3.42649	4.32975	5.63405		-1.12276	down	--	--	Cellular Component: nucleus (GO:0005634);; Biological Process: regulation of transcription, DNA-templated (GO:0006355);; Biological Process: auxin-activated signaling pathway (GO:0009734);;	K14484|2.3e-107|gmx:100815098|K14484 auxin-responsive protein IAA | (RefSeq) auxin-responsive protein IAA17 isoform X1	Plant hormone signal transduction (ko04075)	--	--	AUX/IAA family	Auxin-responsive protein IAA1 OS=Oryza sativa subsp. japonica OX=39947 GN=IAA1 PE=2 SV=1	auxin-responsive protein IAA17 isoform X1 [Glycine max]
Glyma.06G278500	2.88507	7.91751	0.274472	0.320236	1.30662		-2.94155	down	--	--	Biological Process: response to auxin (GO:0009733);;	K14488|2.7e-45|gmx:113001962|K14488 SAUR family protein | (RefSeq) auxin-induced protein 6B-like	Plant hormone signal transduction (ko04075)	--	--	Auxin responsive protein	Auxin-induced protein 6B OS=Glycine max OX=3847 PE=2 SV=1	auxin-induced protein 6B-like [Glycine max]
Glyma.17G047100	4.47062	7.22464	2.7564	3.86583	3.87237		-0.693452	down	--	--	Molecular Function: DNA binding (GO:0003677);; Cellular Component: nucleus (GO:0005634);; Biological Process: regulation of transcription, DNA-templated (GO:0006355);; Biological Process: auxin-activated signaling pathway (GO:0009734);;	K14486|0.0e+00|pvu:PHAVU_003G128800g|K14486 auxin response factor | (RefSeq) hypothetical protein	Plant hormone signal transduction (ko04075)	--	--	Auxin response factor	Auxin response factor 19 OS=Arabidopsis thaliana OX=3702 GN=ARF19 PE=1 SV=2	auxin response factor 19 [Glycine max]
Glyma.13G356600	8.84911	14.5236	5.5835	4.72071	7.82863		-0.90621	down	--	--	Cellular Component: nucleus (GO:0005634);; Biological Process: regulation of transcription, DNA-templated (GO:0006355);; Biological Process: auxin-activated signaling pathway (GO:0009734);;	K14484|1.9e-175|gmx:100806699|K14484 auxin-responsive protein IAA | (RefSeq) auxin-responsive protein IAA27 isoform X1	Plant hormone signal transduction (ko04075)	--	--	AUX/IAA family	Auxin-responsive protein IAA27 OS=Arabidopsis thaliana OX=3702 GN=IAA27 PE=1 SV=1	auxin-responsive protein IAA27 isoform X1 [Glycine max]
Glyma.12G035700	30.7754	40.833	19.5945	12.4155	21.8963		-0.963056	down	--	--	Biological Process: response to auxin (GO:0009733);;	K14488|1.5e-55|gmx:100500265|K14488 SAUR family protein | (RefSeq) ARG7 auxin responsive family protein	Plant hormone signal transduction (ko04075)	--	--	Auxin responsive protein	Auxin-responsive protein SAUR50 OS=Arabidopsis thaliana OX=3702 GN=SAUR50 PE=1 SV=1	ARG7 auxin responsive family protein [Glycine max]
Glyma.14G182700	3.92412	3.2881569999999996	1.77114	2.11813	2.20005		-0.674037	down	[T]	Signal transduction mechanisms	Molecular Function: protein kinase activity (GO:0004672);; Molecular Function: protein serine/threonine kinase activity (GO:0004674);; Molecular Function: ATP binding (GO:0005524);;	K14510|1.3e-182|atr:18441414|K14510 serine/threonine-protein kinase CTR1 [EC:2.7.11.1] | (RefSeq) serine/threonine-protein kinase CTR1 isoform X1	MAPK signaling pathway - plant (ko04016);; Plant hormone signal transduction (ko04075)	[T]	Signal transduction mechanisms	Ethylene-responsive protein kinase Le-CTR1	Serine/threonine-protein kinase CTR1 OS=Arabidopsis thaliana OX=3702 GN=CTR1 PE=1 SV=1	serine/threonine-protein kinase CTR1 isoform X1 [Glycine max]
Glyma.02G142500	20.922	51.7829	7.42784	9.08927	12.8713		-1.82929	down	--	--	Cellular Component: nucleus (GO:0005634);; Biological Process: regulation of transcription, DNA-templated (GO:0006355);; Biological Process: auxin-activated signaling pathway (GO:0009734);;	K14484|3.1e-136|gmx:100780214|K14484 auxin-responsive protein IAA | (RefSeq) auxin-induced protein AUX28-like	Plant hormone signal transduction (ko04075)	--	--	AUX/IAA family	Auxin-induced protein AUX28 OS=Glycine max OX=3847 GN=AUX28 PE=2 SV=1	auxin-induced protein AUX28-like isoform X1 [Glycine max]
Glyma.02G142600	6.65175	13.9765	4.511	2.50861	3.51304		-1.50789	down	--	--	Cellular Component: nucleus (GO:0005634);; Biological Process: regulation of transcription, DNA-templated (GO:0006355);; Biological Process: auxin-activated signaling pathway (GO:0009734);;	K14484|9.8e-112|gmx:100780752|K14484 auxin-responsive protein IAA | (RefSeq) uncharacterized protein LOC100780752	Plant hormone signal transduction (ko04075)	--	--	AUX/IAA family	Auxin-induced protein 22D OS=Vigna radiata var. radiata OX=3916 GN=AUX22D PE=2 SV=1	auxin-induced protein 22D [Glycine soja]
Glyma.06G282800	2.6973	4.03976	0.012379	0.012294	0.514574		-3.78784	down	--	--	Biological Process: response to auxin (GO:0009733);;	K14488|2.7e-48|gmx:100785114|K14488 SAUR family protein | (RefSeq) auxin-induced protein 10A5-like	Plant hormone signal transduction (ko04075)	--	--	Auxin responsive protein	Auxin-induced protein 10A5 OS=Glycine max OX=3847 PE=2 SV=1	auxin-induced protein 10A5-like [Glycine max]
Glyma.15G020300	6.30943	6.15127	3.05206	3.93338	3.35263		-0.821879	down	--	--	Cellular Component: nucleus (GO:0005634);; Biological Process: regulation of transcription, DNA-templated (GO:0006355);; Biological Process: auxin-activated signaling pathway (GO:0009734);;	K14484|4.6e-172|gmx:100804593|K14484 auxin-responsive protein IAA | (RefSeq) auxin-responsive protein IAA26	Plant hormone signal transduction (ko04075)	--	--	AUX/IAA family	Auxin-responsive protein IAA26 OS=Arabidopsis thaliana OX=3702 GN=IAA26 PE=1 SV=2	auxin-responsive protein IAA26 [Glycine max]
Glyma.20G210500	25.4205	36.5749	17.7977	12.1008	12.9746		-1.08181	down	--	--	Cellular Component: nucleus (GO:0005634);; Biological Process: regulation of transcription, DNA-templated (GO:0006355);; Biological Process: auxin-activated signaling pathway (GO:0009734);;	K14484|2.2e-108|gmx:100527777|K14484 auxin-responsive protein IAA | (RefSeq) uncharacterized protein LOC100527777	Plant hormone signal transduction (ko04075)	--	--	AUX/IAA family	Auxin-induced protein 22B OS=Vigna radiata var. radiata OX=3916 GN=AUX22B PE=2 SV=1	uncharacterized protein LOC100527777 [Glycine max]
Glyma.08G274200	1.67125	1.37389	0.271403	0.282753	0.353615		-2.26891	down	--	--	Molecular Function: protein dimerization activity (GO:0046983);;	K13422|1.8e-11|cam:101507137|K13422 transcription factor MYC2 | (RefSeq) transcription factor MYC2-like	MAPK signaling pathway - plant (ko04016);; Plant hormone signal transduction (ko04075)	--	--	Helix-loop-helix DNA-binding domain	Transcription factor bHLH93 OS=Arabidopsis thaliana OX=3702 GN=BHLH93 PE=1 SV=1	transcription factor bHLH93 [Glycine max]
Glyma.02G000500	10.2582	10.2522	2.24884	2.87986	3.25976		-1.83534	down	--	--	Cellular Component: nucleus (GO:0005634);; Biological Process: regulation of transcription, DNA-templated (GO:0006355);; Biological Process: auxin-activated signaling pathway (GO:0009734);;	K14484|4.8e-108|gmx:100800212|K14484 auxin-responsive protein IAA | (RefSeq) auxin-induced protein 22B	Plant hormone signal transduction (ko04075)	--	--	AUX/IAA family	Auxin-induced protein 22B OS=Vigna radiata var. radiata OX=3916 GN=AUX22B PE=2 SV=1	auxin-induced protein 22B [Glycine max]
Glyma.10G180000	84.12	84.6648	46.7221	49.0915	44.9424		-0.818604	down	--	--	Cellular Component: nucleus (GO:0005634);; Biological Process: regulation of transcription, DNA-templated (GO:0006355);; Biological Process: auxin-activated signaling pathway (GO:0009734);;	K14484|6.6e-66|var:108324914|K14484 auxin-responsive protein IAA | (RefSeq) auxin-induced protein 22B-like	Plant hormone signal transduction (ko04075)	--	--	AUX/IAA family	Auxin-induced protein 22B OS=Vigna radiata var. radiata OX=3916 GN=AUX22B PE=2 SV=1	auxin-induced protein 22B [Glycine max]
Glyma.08G201100	2.8067539999999997	3.09052	0.838715	0.922386	0.36745700000000003		-1.86929	down	--	--	Biological Process: phosphorelay signal transduction system (GO:0000160);; Cellular Component: nucleus (GO:0005634);; Cellular Component: cytoplasm (GO:0005737);; Biological Process: cytokinin-activated signaling pathway (GO:0009736);; Molecular Function: histidine phosphotransfer kinase activity (GO:0009927);; Biological Process: phosphorylation (GO:0016310);; Molecular Function: protein histidi…	K14490|2.6e-70|gmx:100798055|K14490 histidine-containing phosphotransfer peotein | (RefSeq) histidine-containing phosphotransfer protein 4 isoform X2	Plant hormone signal transduction (ko04075)	[T]	Signal transduction mechanisms	Hpt domain	Histidine-containing phosphotransfer protein 4 OS=Arabidopsis thaliana OX=3702 GN=AHP4 PE=1 SV=2	histidine-containing phosphotransfer protein 4 isoform X1 [Glycine max]
Glyma.14G197300	1.88053	2.88791	0.312604	0.648421	0.460695		-2.24116	down	--	--	Cellular Component: nucleus (GO:0005634);; Biological Process: mRNA transcription (GO:0009299);; Biological Process: response to light stimulus (GO:0009416);;	K13413|2.3e-58|sbi:110435403|K13413 mitogen-activated protein kinase kinase 4/5 [EC:2.7.12.2] | (RefSeq) mitogen-activated protein kinase kinase 5-like	MAPK signaling pathway - plant (ko04016);; Plant hormone signal transduction (ko04075);; Plant-pathogen interaction (ko04626)	--	--	Protein of unknown function (DUF640)	Protein LIGHT-DEPENDENT SHORT HYPOCOTYLS 6 OS=Arabidopsis thaliana OX=3702 GN=LSH6 PE=1 SV=1	protein LIGHT-DEPENDENT SHORT HYPOCOTYLS 6 [Glycine max]
Glyma.U031127.W	0.665053	0.736136	3.3097309999999998	1.98456	1.94029		1.7850492814897	up	[M]	Cell wall/membrane/envelope biogenesis	Molecular Function: protein kinase activity (GO:0004672);; Molecular Function: ATP binding (GO:0005524);; Cellular Component: plasma membrane (GO:0005886);; Biological Process: hormone-mediated signaling pathway (GO:0009755);; Cellular Component: integral component of membrane (GO:0016021);;	K13415|6.1e-84|han:110929858|K13415 protein brassinosteroid insensitive 1 [EC:2.7.10.1 2.7.11.1] | (RefSeq) systemin receptor SR160-like	Plant hormone signal transduction (ko04075)	--	--	Leucine rich repeat	MDIS1-interacting receptor like kinase 2 OS=Arabidopsis thaliana OX=3702 GN=MIK2 PE=1 SV=3	MDIS1-interacting receptor like kinase 2 [Glycine max]
Glyma.12G035000	21.164	29.9634	13.2772	5.90044	10.2549		-1.34955	down	--	--	Biological Process: response to auxin (GO:0009733);;	K14488|1.5e-46|gmx:100784233|K14488 SAUR family protein | (RefSeq) auxin-induced protein 6B-like	Plant hormone signal transduction (ko04075)	--	--	Auxin responsive protein	Auxin-induced protein 6B OS=Glycine max OX=3847 PE=2 SV=1	auxin-induced protein 6B-like [Glycine max]
Glyma.02G203600	0.517554	0.968177	0.244818	0.203437	0.159439		-1.79165	down	[T]	Signal transduction mechanisms	Molecular Function: protein kinase activity (GO:0004672);; Molecular Function: ATP binding (GO:0005524);; Cellular Component: membrane (GO:0016020);; Cellular Component: integral component of membrane (GO:0016021);;	K13415|4.5e-65|aly:9302920|K13415 protein brassinosteroid insensitive 1 [EC:2.7.10.1 2.7.11.1] | (RefSeq) protein BRASSINOSTEROID INSENSITIVE 1	Plant hormone signal transduction (ko04075)	--	--	Leucine rich repeat	Probable LRR receptor-like serine/threonine-protein kinase At2g24230 OS=Arabidopsis thaliana OX=3702 GN=At2g24230 PE=1 SV=1	probable LRR receptor-like serine/threonine-protein kinase At2g24230 [Glycine max]
Glyma.15G237200	0.025722	0.074051	0.665066	0.437592	0.200227		3.06281513116423	up	[M]	Cell wall/membrane/envelope biogenesis	Molecular Function: protein kinase activity (GO:0004672);; Molecular Function: ATP binding (GO:0005524);; Cellular Component: plasma membrane (GO:0005886);; Biological Process: hormone-mediated signaling pathway (GO:0009755);; Cellular Component: integral component of membrane (GO:0016021);;	K13415|1.2e-89|han:110929858|K13415 protein brassinosteroid insensitive 1 [EC:2.7.10.1 2.7.11.1] | (RefSeq) systemin receptor SR160-like	Plant hormone signal transduction (ko04075)	--	--	Protein kinase domain	MDIS1-interacting receptor like kinase 2 OS=Arabidopsis thaliana OX=3702 GN=MIK2 PE=1 SV=3	probable leucine-rich repeat receptor-like protein kinase At1g35710 [Glycine max]
Glyma.09G221500	16.6912	9.68634	5.242	4.48073	3.8949		-1.51188	down	--	--	Biological Process: response to auxin (GO:0009733);;	K14488|1.1e-46|gmx:100787155|K14488 SAUR family protein | (RefSeq) auxin-induced protein 6B-like	Plant hormone signal transduction (ko04075)	--	--	Auxin responsive protein	Auxin-induced protein X10A OS=Glycine max OX=3847 PE=2 SV=1	auxin-induced protein 6B-like [Glycine max]
Glyma.01G114000	7.68335	9.23266	4.66838	4.664623000000001	4.73084		-0.816758	down	--	--	Cellular Component: integral component of membrane (GO:0016021);;	K13946|5.5e-286|gmx:100778756|K13946 auxin influx carrier (AUX1 LAX family) | (RefSeq) GMLAX1; auxin transporter-like protein 2	Plant hormone signal transduction (ko04075)	[E]	Amino acid transport and metabolism	Transmembrane amino acid transporter protein	Auxin transporter-like protein 2 OS=Medicago truncatula OX=3880 GN=LAX2 PE=2 SV=1	auxin transporter-like protein 2 [Glycine max]
Glyma.16G065600	0	0.024207	0.712643	0.654265	0.518135		5.52093828056427	up	[M]	Cell wall/membrane/envelope biogenesis	Molecular Function: protein kinase activity (GO:0004672);; Molecular Function: ATP binding (GO:0005524);; Cellular Component: integral component of membrane (GO:0016021);;	K13415|6.2e-84|han:110929858|K13415 protein brassinosteroid insensitive 1 [EC:2.7.10.1 2.7.11.1] | (RefSeq) systemin receptor SR160-like	Plant hormone signal transduction (ko04075)	--	--	Leucine rich repeat	MDIS1-interacting receptor like kinase 2 OS=Arabidopsis thaliana OX=3702 GN=MIK2 PE=1 SV=3	hypothetical protein GLYMA_16G065600 [Glycine max]
Glyma.04G036900	1.86615	3.1718	0.695881	0.8579	0.716192		-1.66929	down	[G]	Carbohydrate transport and metabolism	--	K14506|4.1e-17|nnu:109115461|K14506 jasmonic acid-amino synthetase [EC:6.3.2.52] | (RefSeq) uncharacterized LOC109115461	Plant hormone signal transduction (ko04075)	--	--	Protein of unknown function, DUF547	--	uncharacterized protein LOC100807554 isoform X1 [Glycine max]
Glyma.U024802.W	0	0.192143	3.66627	0.76799	1.07873		4.0793800270107	up	[M]	Cell wall/membrane/envelope biogenesis	Molecular Function: protein kinase activity (GO:0004672);; Molecular Function: ATP binding (GO:0005524);; Cellular Component: plasma membrane (GO:0005886);; Biological Process: hormone-mediated signaling pathway (GO:0009755);;	K13415|1.0e-77|han:110929858|K13415 protein brassinosteroid insensitive 1 [EC:2.7.10.1 2.7.11.1] | (RefSeq) systemin receptor SR160-like	Plant hormone signal transduction (ko04075)	--	--	Protein kinase domain	MDIS1-interacting receptor like kinase 2 OS=Arabidopsis thaliana OX=3702 GN=MIK2 PE=1 SV=3	hypothetical protein GLYMA_U024800 [Glycine max]
Glyma.08G207900	4.17796	13.0408	2.34273	1.05471	1.53293		-2.3195	down	--	--	Cellular Component: nucleus (GO:0005634);; Biological Process: regulation of transcription, DNA-templated (GO:0006355);; Biological Process: auxin-activated signaling pathway (GO:0009734);;	K14484|2.9e-108|gmx:547784|K14484 auxin-responsive protein IAA | (RefSeq) AUX22; auxin-induced protein AUX22	Plant hormone signal transduction (ko04075)	--	--	AUX/IAA family	Auxin-induced protein AUX22 OS=Glycine max OX=3847 GN=AUX22 PE=2 SV=1	auxin-induced protein AUX22 [Glycine max]
Glyma.17G043700	27.3933	24.9995	17.578	16.1126	16.1941		-0.632078	down	--	--	Cellular Component: nucleus (GO:0005634);; Biological Process: response to wounding (GO:0009611);; Biological Process: regulation of defense response (GO:0031347);; Biological Process: regulation of jasmonic acid mediated signaling pathway (GO:2000022);;	K13464|5.1e-105|gmx:100306655|K13464 jasmonate ZIM domain-containing protein | (RefSeq) CCT and tify domains-containing protein	Plant hormone signal transduction (ko04075)	--	--	tify domain	Protein TIFY 3B OS=Arabidopsis thaliana OX=3702 GN=TIFY3B PE=1 SV=1	CCT and tify domains-containing protein [Glycine max]
Glyma.18G035000	4.02319	7.7675	2.10794	2.85571	2.63818		-1.16359	down	[T]	Signal transduction mechanisms	Molecular Function: protein serine/threonine phosphatase activity (GO:0004722);; Molecular Function: magnesium-dependent protein serine/threonine phosphatase activity (GO:0004724);; Cellular Component: nucleus (GO:0005634);; Cellular Component: cytosol (GO:0005829);; Molecular Function: metal ion binding (GO:0046872);;	K14497|1.0e-232|gmx:100796161|K14497 protein phosphatase 2C [EC:3.1.3.16] | (RefSeq) protein phosphatase 2C 37	MAPK signaling pathway - plant (ko04016);; Plant hormone signal transduction (ko04075)	[T]	Signal transduction mechanisms	Protein phosphatase 2C	Protein phosphatase 2C 37 OS=Arabidopsis thaliana OX=3702 GN=PP2CA PE=1 SV=1	protein phosphatase 2C 37 [Glycine max]
Glyma.03G130000	23.8432	20.6611	13.7649	11.3255	16.7843		-0.653028	down	[T]	Signal transduction mechanisms	Biological Process: phosphorelay signal transduction system (GO:0000160);;	K14492|7.1e-120|gmx:100788079|K14492 two-component response regulator ARR-A family | (RefSeq) uncharacterized protein LOC100788079	Plant hormone signal transduction (ko04075)	[K]	Transcription	Response regulator receiver domain	Two-component response regulator ARR9 OS=Arabidopsis thaliana OX=3702 GN=ARR9 PE=1 SV=1	uncharacterized protein LOC100788079 [Glycine max]
Glyma.01G183300	0.896549	1.14279	4.19041	2.61694	2.25075		1.58551764499885	up	--	--	Molecular Function: ADP binding (GO:0043531);;	K13415|3.5e-22|mdm:103413440|K13415 protein brassinosteroid insensitive 1 [EC:2.7.10.1 2.7.11.1] | (RefSeq) uncharacterized protein LOC103413440 isoform X1	Plant hormone signal transduction (ko04075)	--	--	NB-ARC domain	Probable disease resistance protein At5g66900 OS=Arabidopsis thaliana OX=3702 GN=At5g66900 PE=3 SV=1	probable disease resistance protein At5g66900 [Glycine max]
Glyma.19G132300	21.4689	20.4744	13.7528	10.8285	14.3565		-0.669701	down	[T]	Signal transduction mechanisms	Biological Process: phosphorelay signal transduction system (GO:0000160);;	K14492|7.2e-117|gmx:100814494|K14492 two-component response regulator ARR-A family | (RefSeq) uncharacterized protein LOC100814494	Plant hormone signal transduction (ko04075)	[K]	Transcription	Response regulator receiver domain	Two-component response regulator ARR9 OS=Arabidopsis thaliana OX=3702 GN=ARR9 PE=1 SV=1	hypothetical protein GLYMA_19G132300 [Glycine max]
Glyma.02G218100	16.53	18.6454	5.471742000000001	7.42797	13.740302999999999		-0.951395	down	--	--	Cellular Component: nucleus (GO:0005634);; Biological Process: regulation of transcription, DNA-templated (GO:0006355);; Biological Process: auxin-activated signaling pathway (GO:0009734);;	K14484|4.3e-206|gmx:100818881|K14484 auxin-responsive protein IAA | (RefSeq) auxin-responsive protein IAA9	Plant hormone signal transduction (ko04075)	--	--	AUX/IAA family	Auxin-responsive protein IAA9 OS=Arabidopsis thaliana OX=3702 GN=IAA9 PE=1 SV=1	auxin-responsive protein IAA9 [Glycine max]
Glyma.10G031800	21.6067	28.0139	17.0475	9.91805	14.4078		-0.817099	down	--	--	Cellular Component: nucleus (GO:0005634);; Biological Process: regulation of transcription, DNA-templated (GO:0006355);; Biological Process: auxin-activated signaling pathway (GO:0009734);;	K14484|1.2e-109|gmx:100799875|K14484 auxin-responsive protein IAA | (RefSeq) uncharacterized protein LOC100799875	Plant hormone signal transduction (ko04075)	--	--	AUX/IAA family	Auxin-induced protein 22D OS=Vigna radiata var. radiata OX=3916 GN=AUX22D PE=2 SV=1	auxin-induced protein 22D-like [Glycine soja]
Glyma.18G206000	3.05752	4.64351	7.26978	7.41123	9.26981		1.07669491767245	up	--	--	Molecular Function: protein phosphatase inhibitor activity (GO:0004864);; Cellular Component: nucleus (GO:0005634);; Cellular Component: cytoplasm (GO:0005737);; Biological Process: abscisic acid-activated signaling pathway (GO:0009738);; Molecular Function: abscisic acid binding (GO:0010427);; Molecular Function: signaling receptor activity (GO:0038023);; Biological Process: regulation of protei…	K14496|1.2e-97|gmx:100805378|K14496 abscisic acid receptor PYR/PYL family | (RefSeq) abscisic acid receptor PYL4	MAPK signaling pathway - plant (ko04016);; Plant hormone signal transduction (ko04075)	--	--	Polyketide cyclase / dehydrase and lipid transport	Abscisic acid receptor PYL4 OS=Arabidopsis thaliana OX=3702 GN=PYL4 PE=1 SV=1	abscisic acid receptor PYL4 [Glycine max]
Glyma.03G051400	4.30371	3.29414	2.03997	1.76746	1.70273		-1.02285	down	--	--	Molecular Function: DNA binding (GO:0003677);; Cellular Component: nucleus (GO:0005634);;	K14491|1.7e-07|pop:7459182|K14491 two-component response regulator ARR-B family | (RefSeq) two-component response regulator ORR21 isoform X1	Plant hormone signal transduction (ko04075)	--	--	Myb-like DNA-binding domain	Putative Myb family transcription factor At1g14600 OS=Arabidopsis thaliana OX=3702 GN=At1g14600 PE=2 SV=2	two-component response regulator ARR18 [Glycine max]
Glyma.17G179200	21.9349	28.475431999999998	41.4798	33.2016	40.1858		0.637505100038276	up	[R]	General function prediction only	Molecular Function: ADP binding (GO:0043531);;	K13415|3.2e-31|mdm:103413440|K13415 protein brassinosteroid insensitive 1 [EC:2.7.10.1 2.7.11.1] | (RefSeq) uncharacterized protein LOC103413440 isoform X1	Plant hormone signal transduction (ko04075)	--	--	NB-ARC domain	Probable disease resistance protein At5g66900 OS=Arabidopsis thaliana OX=3702 GN=At5g66900 PE=3 SV=1	probable disease resistance protein At5g66900 isoform X1 [Glycine max]
Glyma.11G199700	2.80244	3.869999000000001	1.4254749999999998	1.62412	1.39592		-1.10861	down	[M]	Cell wall/membrane/envelope biogenesis	Molecular Function: protein kinase activity (GO:0004672);; Molecular Function: ATP binding (GO:0005524);; Cellular Component: integral component of membrane (GO:0016021);;	K13415|3.6e-44|aly:9302920|K13415 protein brassinosteroid insensitive 1 [EC:2.7.10.1 2.7.11.1] | (RefSeq) protein BRASSINOSTEROID INSENSITIVE 1	Plant hormone signal transduction (ko04075)	--	--	Protein kinase domain	Probable inactive receptor kinase At5g58300 OS=Arabidopsis thaliana OX=3702 GN=At5g58300 PE=1 SV=1	probable inactive receptor kinase At5g58300 isoform X2 [Glycine max]
Glyma.03G158600	6.16964	8.4786	2.34274	0.957012	1.73677		-2.08254	down	--	--	Cellular Component: nucleus (GO:0005634);; Biological Process: regulation of transcription, DNA-templated (GO:0006355);; Biological Process: auxin-activated signaling pathway (GO:0009734);;	K14484|8.2e-114|gmx:100809479|K14484 auxin-responsive protein IAA | (RefSeq) auxin-induced protein 22E	Plant hormone signal transduction (ko04075)	--	--	AUX/IAA family	Auxin-induced protein 22E OS=Vigna radiata var. radiata OX=3916 GN=AUX22E PE=2 SV=1	auxin-induced protein 22E [Glycine max]
Glyma.02G049200	9.64085	13.4495	5.9109	2.85344	3.38387		-1.47369	down	--	--	Biological Process: response to auxin (GO:0009733);;	K14488|1.6e-57|gmx:100527235|K14488 SAUR family protein | (RefSeq) SAUR-like auxin-responsive family protein	Plant hormone signal transduction (ko04075)	--	--	Auxin responsive protein	Auxin-responsive protein SAUR50 OS=Arabidopsis thaliana OX=3702 GN=SAUR50 PE=1 SV=1	SAUR-like auxin-responsive family protein [Glycine max]
Glyma.13G266300	2.85093	4.0187930000000005	1.3244	1.6519009999999998	2.30753		-0.888707	down	--		Molecular Function: protein serine/threonine kinase activity (GO:0004674);; Molecular Function: ATP binding (GO:0005524);; Cellular Component: plasma membrane (GO:0005886);; Cellular Component: integral component of membrane (GO:0016021);; Biological Process: protein autophosphorylation (GO:0046777);;	K13416|1.1e-68|sot:102593858|K13416 brassinosteroid insensitive 1-associated receptor kinase 1 [EC:2.7.10.1 2.7.11.1] | (RefSeq) SERK3, SERK3A; BRASSINOSTEROID INSENSITIVE 1-associated receptor kinase 1-like	MAPK signaling pathway - plant (ko04016);; Plant hormone signal transduction (ko04075);; Plant-pathogen interaction (ko04626)	--	--	Protein tyrosine and serine/threonine kinase	Probable LRR receptor-like serine/threonine-protein kinase At1g53440 OS=Arabidopsis thaliana OX=3702 GN=At1g53440 PE=2 SV=2	hypothetical protein GLYMA_13G266300 [Glycine max]
Glyma.09G157600	23.5777	33.2572	45.7803	38.4058	41.457474000000005		0.594533702641608	up	[I]	Lipid transport and metabolism	Biological Process: catabolic process (GO:0009056);; Biological Process: pollen tube growth (GO:0009860);; Molecular Function: hydrolase activity (GO:0016787);; Molecular Function: carboxylic ester hydrolase activity (GO:0052689);;	K14493|3.8e-68|csat:104736781|K14493 gibberellin receptor GID1 [EC:3.-.-.-] | (RefSeq) gibberellin receptor GID1C	Plant hormone signal transduction (ko04075)	[V]	Defense mechanisms	alpha/beta hydrolase fold	Probable carboxylesterase 18 OS=Arabidopsis thaliana OX=3702 GN=CXE18 PE=1 SV=1	probable carboxylesterase 18 [Glycine max]
Glyma.19G161100	32.6878	93.9382	3.86926	3.26522	10.9833		-3.3285	down	--	--	Cellular Component: nucleus (GO:0005634);; Biological Process: regulation of transcription, DNA-templated (GO:0006355);; Biological Process: auxin-activated signaling pathway (GO:0009734);;	K14484|6.0e-135|gmx:547965|K14484 auxin-responsive protein IAA | (RefSeq) AUX28; auxin-induced protein AUX28	Plant hormone signal transduction (ko04075)	--	--	AUX/IAA family	Auxin-induced protein AUX28 OS=Glycine max OX=3847 GN=AUX28 PE=2 SV=1	auxin-induced protein AUX28 [Glycine soja]
Glyma.10G031900	28.778	47.0654	13.169	20.379	15.4896		-1.16298	down	--	--	Cellular Component: nucleus (GO:0005634);; Biological Process: regulation of transcription, DNA-templated (GO:0006355);; Biological Process: auxin-activated signaling pathway (GO:0009734);;	K14484|4.4e-138|gmx:100803065|K14484 auxin-responsive protein IAA | (RefSeq) uncharacterized protein LOC100803065	Plant hormone signal transduction (ko04075)	--	--	AUX/IAA family	Auxin-induced protein AUX28 OS=Glycine max OX=3847 GN=AUX28 PE=2 SV=1	uncharacterized protein LOC100803065 [Glycine max]
Glyma.13G094100	5.59238	8.82804	1.51551	1.73073	2.05502		-1.9639	down	[S]	Function unknown	Cellular Component: extracellular space (GO:0005615);;	K13449|5.3e-41|pda:103713667|K13449 pathogenesis-related protein 1 | (RefSeq) pathogenesis-related protein 1-like	MAPK signaling pathway - plant (ko04016);; Plant hormone signal transduction (ko04075);; Plant-pathogen interaction (ko04626)	[S]	Function unknown	Cysteine-rich secretory protein family	Pathogenesis-related protein PR-1 OS=Medicago truncatula OX=3880 GN=PR-1 PE=2 SV=1	SCP-like extracellular protein domain-containing protein precursor [Glycine max]
Glyma.06G141100	13.0442	14.9353	7.99419	7.933541999999999	10.537		-0.642008	down	[T]	Signal transduction mechanisms	Molecular Function: protein kinase activity (GO:0004672);; Molecular Function: ATP binding (GO:0005524);; Cellular Component: integral component of membrane (GO:0016021);;	K13415|2.6e-50|lja:Lj1g3v1222380.1|K13415 protein brassinosteroid insensitive 1 [EC:2.7.10.1 2.7.11.1] | (RefSeq) Lj1g3v1222380.1; -	Plant hormone signal transduction (ko04075)	--	--	Protein kinase domain	Probable inactive receptor kinase At5g58300 OS=Arabidopsis thaliana OX=3702 GN=At5g58300 PE=1 SV=1	probable inactive receptor kinase At5g58300 [Glycine max]
Glyma.18G005600	7.69433	9.734504000000001	4.32508	4.9252	6.09964		-0.728762	down	--	--	Molecular Function: DNA binding (GO:0003677);; Cellular Component: nucleus (GO:0005634);; Cellular Component: host cell nucleus (GO:0042025);; Molecular Function: metal ion binding (GO:0046872);;	K13415|1.9e-19|mdm:103413440|K13415 protein brassinosteroid insensitive 1 [EC:2.7.10.1 2.7.11.1] | (RefSeq) uncharacterized protein LOC103413440 isoform X1	Plant hormone signal transduction (ko04075)	--	--	SBP domain	Squamosa promoter-binding-like protein 12 OS=Oryza sativa subsp. indica OX=39946 GN=SPL12 PE=2 SV=1	squamosa promoter-binding-like protein 12 [Glycine max]
Glyma.18G216200	2.01388	2.75958	1.04598	1.49921	0.87139		-1.02568	down	[M]	Cell wall/membrane/envelope biogenesis	Molecular Function: protein kinase activity (GO:0004672);; Molecular Function: ATP binding (GO:0005524);; Cellular Component: integral component of membrane (GO:0016021);;	K13415|6.7e-47|dosa:Os01t0718300-01|K13415 protein brassinosteroid insensitive 1 [EC:2.7.10.1 2.7.11.1] | (RefSeq) Os01g0718300, D61, DWARF_61; Similar to Systemin receptor SR160 precursor (EC 2.7.1.37) (Brassinosteroid LRR receptor kinase).	Plant hormone signal transduction (ko04075)	--	--	Protein kinase domain	Probable inactive receptor kinase At5g58300 OS=Arabidopsis thaliana OX=3702 GN=At5g58300 PE=1 SV=1	probable inactive receptor kinase At5g58300 [Glycine max]
Glyma.18G030200	7.51275	7.13796	13.6346	11.2192	12.3159		0.780865783177552	up	--	--	Biological Process: ubiquitin-dependent protein catabolic process (GO:0006511);; Cellular Component: SCF ubiquitin ligase complex (GO:0019005);; Biological Process: SCF-dependent proteasomal ubiquitin-dependent protein catabolic process (GO:0031146);;	K13463|0.0e+00|gmx:100779171|K13463 coronatine-insensitive protein 1 | (RefSeq) coronatine-insensitive protein 1	Plant hormone signal transduction (ko04075)	[R]	General function prediction only	Transport inhibitor response 1 protein domain	Coronatine-insensitive protein 1 OS=Arabidopsis thaliana OX=3702 GN=COI1 PE=1 SV=1	coronatine-insensitive protein 1 [Glycine max]
Glyma.07G034200	3.22464	8.23067	1.10115	0.293246	0.67495		-2.96757	down	--	--	Cellular Component: nucleus (GO:0005634);; Biological Process: regulation of transcription, DNA-templated (GO:0006355);; Biological Process: auxin-activated signaling pathway (GO:0009734);;	K14484|1.2e-103|gmx:100791342|K14484 auxin-responsive protein IAA | (RefSeq) auxin-induced protein AUX22	Plant hormone signal transduction (ko04075)	--	--	AUX/IAA family	Auxin-induced protein AUX22 OS=Glycine max OX=3847 GN=AUX22 PE=2 SV=1	auxin-induced protein AUX22 [Glycine max]
Glyma.06G282600	27.3003	41.4839	3.76189	1.61803	8.25018		-2.87127	down	--	--	Biological Process: response to auxin (GO:0009733);;	K14488|4.4e-42|gmx:100787768|K14488 SAUR family protein | (RefSeq) auxin-induced protein 15A	Plant hormone signal transduction (ko04075)	--	--	Auxin responsive protein	Auxin-induced protein 15A OS=Glycine max OX=3847 PE=2 SV=1	auxin-induced protein 15A [Glycine max]
Glyma.12G233000	0.937862	1.43175	0.204886	0.494434	0.280871		-1.69951	down	--		Molecular Function: protein serine/threonine kinase activity (GO:0004674);; Molecular Function: ATP binding (GO:0005524);; Cellular Component: plasma membrane (GO:0005886);; Cellular Component: integral component of membrane (GO:0016021);; Biological Process: protein autophosphorylation (GO:0046777);;	K13416|1.5e-67|lsv:111899016|K13416 brassinosteroid insensitive 1-associated receptor kinase 1 [EC:2.7.10.1 2.7.11.1] | (RefSeq) BRASSINOSTEROID INSENSITIVE 1-associated receptor kinase 1-like isoform X1	MAPK signaling pathway - plant (ko04016);; Plant hormone signal transduction (ko04075);; Plant-pathogen interaction (ko04626)	--	--	Protein tyrosine and serine/threonine kinase	Probable LRR receptor-like serine/threonine-protein kinase At1g53430 OS=Arabidopsis thaliana OX=3702 GN=At1g53430 PE=1 SV=1	probable LRR receptor-like serine/threonine-protein kinase At1g53430 isoform X1 [Glycine max]
Glyma.01G019700	6.4774449999999995	6.40894	2.03659	2.28167	2.56864		-1.45488	down	--	--	Molecular Function: protein dimerization activity (GO:0046983);;	K13422|2.3e-12|rcu:8283024|K13422 transcription factor MYC2 | (RefSeq) transcription factor MYC2	MAPK signaling pathway - plant (ko04016);; Plant hormone signal transduction (ko04075)	--	--	Helix-loop-helix DNA-binding domain	Transcription factor bHLH93 OS=Arabidopsis thaliana OX=3702 GN=BHLH93 PE=1 SV=1	transcription factor bHLH93 isoform X1 [Glycine max]
Glyma.12G141000	2.07806	4.39605	0.337399	0.271504	0.80159		-2.70335	down	[IQ]	Lipid transport and metabolism;; Secondary metabolites biosynthesis, transport and catabolism	Cellular Component: cytoplasm (GO:0005737);; Molecular Function: indole-3-acetic acid amido synthetase activity (GO:0010279);; Molecular Function: acid-amino acid ligase activity (GO:0016881);;	K14487|0.0e+00|gmx:100791987|K14487 auxin responsive GH3 gene family | (RefSeq) indole-3-acetic acid-amido synthetase GH3.6	Plant hormone signal transduction (ko04075)	--	--	GH3 auxin-responsive promoter	Indole-3-acetic acid-amido synthetase GH3.6 OS=Arabidopsis thaliana OX=3702 GN=GH3.6 PE=1 SV=1	indole-3-acetic acid-amido synthetase GH3.6 [Glycine max]
Glyma.03G034000	6.01264	8.1118	2.66876	3.25813	5.10437		-0.900229	down	--	--	Cellular Component: nucleus (GO:0005634);; Molecular Function: protein dimerization activity (GO:0046983);;	K16189|2.6e-15|ccaj:109789483|K16189 phytochrome-interacting factor 4 | (RefSeq) transcription factor PIF4-like isoform X1	Plant hormone signal transduction (ko04075)	--	--	Helix-loop-helix DNA-binding domain	Transcription factor UNE10 OS=Arabidopsis thaliana OX=3702 GN=UNE10 PE=2 SV=1	transcription factor UNE10 [Glycine max]
Glyma.20G210400	85.957	134.89	47.9512	42.7501	51.68		-1.17634	down	--	--	Cellular Component: nucleus (GO:0005634);; Biological Process: regulation of transcription, DNA-templated (GO:0006355);; Biological Process: auxin-activated signaling pathway (GO:0009734);;	K14484|7.2e-128|gmx:100810762|K14484 auxin-responsive protein IAA | (RefSeq) auxin-responsive protein IAA14	Plant hormone signal transduction (ko04075)	--	--	AUX/IAA family	Auxin-responsive protein IAA14 OS=Arabidopsis thaliana OX=3702 GN=IAA14 PE=1 SV=2	hypothetical protein GLYMA_20G210400 [Glycine max]
Glyma.03G148300	10.2305	8.04026	14.274	13.9878	13.1646		0.616577318439957	up	[I]	Lipid transport and metabolism	Cellular Component: nucleus (GO:0005634);; Cellular Component: cytoplasm (GO:0005737);; Biological Process: catabolic process (GO:0009056);; Biological Process: positive regulation of gibberellic acid mediated signaling pathway (GO:0009939);; Biological Process: raffinose family oligosaccharide biosynthetic process (GO:0010325);; Molecular Function: gibberellin binding (GO:0010331);; Molecular Fu…	K14493|2.5e-208|gmx:100788435|K14493 gibberellin receptor GID1 [EC:3.-.-.-] | (RefSeq) gibberellin receptor GID1B	Plant hormone signal transduction (ko04075)	[V]	Defense mechanisms	alpha/beta hydrolase fold	Gibberellin receptor GID1B OS=Arabidopsis thaliana OX=3702 GN=GID1B PE=1 SV=1	gibberellin receptor GID1B [Glycine max]
Glyma.08G049000	6.259873000000001	5.94363	2.9593409999999998	3.27472	4.49718		-0.740951	down	[T]	Signal transduction mechanisms	Molecular Function: phosphorelay sensor kinase activity (GO:0000155);; Cellular Component: integral component of membrane (GO:0016021);;	K14489|0.0e+00|gmx:100818481|K14489 arabidopsis histidine kinase 2/3/4 (cytokinin receptor) [EC:2.7.13.3] | (RefSeq) histidine kinase 4	Plant hormone signal transduction (ko04075)	[T]	Signal transduction mechanisms	CHASE domain	Histidine kinase 4 OS=Arabidopsis thaliana OX=3702 GN=AHK4 PE=1 SV=1	histidine kinase 4 [Glycine max]
Glyma.06G006100	4.61081	7.77524	1.95974	1.67884	1.69337		-1.70938	down	--	--	Biological Process: response to auxin (GO:0009733);;	K14488|2.1e-16|var:108331253|K14488 SAUR family protein | (RefSeq) auxin-responsive protein SAUR23-like	Plant hormone signal transduction (ko04075)	--	--	Auxin responsive protein	Auxin-induced protein X15 OS=Glycine max OX=3847 PE=2 SV=1	hypothetical protein GLYMA_06G006100 [Glycine max]
Glyma.02G087000	1.35736	1.44886	0.355488	0.486275	0.747901		-1.37298	down	[T]	Signal transduction mechanisms	Molecular Function: phosphorelay sensor kinase activity (GO:0000155);; Cellular Component: integral component of membrane (GO:0016021);;	K14489|0.0e+00|gmx:100813204|K14489 arabidopsis histidine kinase 2/3/4 (cytokinin receptor) [EC:2.7.13.3] | (RefSeq) histidine kinase 4 isoform X2	Plant hormone signal transduction (ko04075)	[T]	Signal transduction mechanisms	CHASE domain	Histidine kinase 4 OS=Arabidopsis thaliana OX=3702 GN=AHK4 PE=1 SV=1	histidine kinase 4 isoform X1 [Glycine max]
Glyma.11G096800	3.37524	3.88399	0.151461	0.694918	1.30786		-2.21855	down	--	--	Biological Process: response to auxin (GO:0009733);;	K14488|5.4e-08|mtr:MTR_4g072910|K14488 SAUR family protein | (RefSeq) SAUR-like auxin-responsive family protein	Plant hormone signal transduction (ko04075)	--	--	Auxin responsive protein	Auxin-responsive protein SAUR67 OS=Arabidopsis thaliana OX=3702 GN=SAUR67 PE=2 SV=1	hypothetical protein GLYMA_11G096800 [Glycine max]
Glyma.06G037100	4.64304	6.12959	2.88674	2.6960800000000003	3.46072		-0.809454	down	[G]	Carbohydrate transport and metabolism	--	K14506|1.0e-17|nnu:109115461|K14506 jasmonic acid-amino synthetase [EC:6.3.2.52] | (RefSeq) uncharacterized LOC109115461	Plant hormone signal transduction (ko04075)	--	--	Protein of unknown function, DUF547	--	uncharacterized protein LOC100818982 isoform X1 [Glycine max]
Glyma.06G281800	2.89706	7.5064	0.149229	0.241847	0.403574		-3.99148	down	--	--	Biological Process: response to auxin (GO:0009733);;	K14488|2.1e-45|gmx:113001962|K14488 SAUR family protein | (RefSeq) auxin-induced protein 6B-like	Plant hormone signal transduction (ko04075)	--	--	Auxin responsive protein	Auxin-induced protein 6B OS=Glycine max OX=3847 PE=2 SV=1	auxin-induced protein 6B [Glycine max]
NewGene_2604	3.39572	2.56323	5.55611	8.15276	5.64904		1.13825978730486	up	--	--	Molecular Function: hydrolase activity (GO:0016787);;	K14493|3.58e-52|gmx:100788435|K14493 gibberellin receptor GID1 [EC:3.-.-.-] | (RefSeq) gibberellin receptor GID1B	Plant hormone signal transduction (ko04075)	[V]	Defense mechanisms	--	Gibberellin receptor GID1B OS=Arabidopsis thaliana OX=3702 GN=GID1B PE=1 SV=1	gibberellin receptor GID1B-like [Glycine max]
Glyma.08G155733	4.33303	7.2222	2.3847	1.59142	1.91431		-1.48946	down	--	--	Biological Process: response to auxin (GO:0009733);;	K14488|5.7e-38|gmx:100786095|K14488 SAUR family protein | (RefSeq) auxin-induced protein 10A5-like	Plant hormone signal transduction (ko04075)	--	--	Auxin responsive protein	Auxin-induced protein 10A5 OS=Glycine max OX=3847 PE=2 SV=1	hypothetical protein GLYMA_08G155700 [Glycine max]
Glyma.02G177800	0.85921	0.48148399999999997	2.9308159999999996	2.4433740000000004	5.6459209999999995		2.43816266799052	up	--	--	Molecular Function: DNA binding (GO:0003677);; Cellular Component: nucleus (GO:0005634);;	K14491|1.9e-09|thj:104824604|K14491 two-component response regulator ARR-B family | (RefSeq) putative two-component response regulator-like APRR4	Plant hormone signal transduction (ko04075)	--	--	Myb-like DNA-binding domain	Myb family transcription factor PHL5 OS=Arabidopsis thaliana OX=3702 GN=PHL5 PE=2 SV=1	myb family transcription factor PHL5 isoform X1 [Glycine max]
Glyma.12G155900	9.22139	12.5583	6.35335	6.17185	7.01643		-0.709966	down	--		Molecular Function: protein serine/threonine kinase activity (GO:0004674);; Molecular Function: ATP binding (GO:0005524);; Cellular Component: plasma membrane (GO:0005886);; Cellular Component: integral component of membrane (GO:0016021);; Biological Process: protein autophosphorylation (GO:0046777);;	K13416|7.9e-69|lsv:111899016|K13416 brassinosteroid insensitive 1-associated receptor kinase 1 [EC:2.7.10.1 2.7.11.1] | (RefSeq) BRASSINOSTEROID INSENSITIVE 1-associated receptor kinase 1-like isoform X1	MAPK signaling pathway - plant (ko04016);; Plant hormone signal transduction (ko04075);; Plant-pathogen interaction (ko04626)	--	--	Protein tyrosine and serine/threonine kinase	Probable LRR receptor-like serine/threonine-protein kinase At1g53430 OS=Arabidopsis thaliana OX=3702 GN=At1g53430 PE=1 SV=1	probable LRR receptor-like serine/threonine-protein kinase At1g53430 isoform X1 [Glycine max]
Glyma.11G207000	4.79824	5.95371	24.7188	9.82204	12.1661		1.55606597779984	up	--		Molecular Function: protein kinase activity (GO:0004672);; Molecular Function: ATP binding (GO:0005524);; Cellular Component: integral component of membrane (GO:0016021);;	K13416|2.4e-63|cam:101506449|K13416 brassinosteroid insensitive 1-associated receptor kinase 1 [EC:2.7.10.1 2.7.11.1] | (RefSeq) BRASSINOSTEROID INSENSITIVE 1-associated receptor kinase 1	MAPK signaling pathway - plant (ko04016);; Plant hormone signal transduction (ko04075);; Plant-pathogen interaction (ko04626)	--	--	Protein kinase domain	Cysteine-rich receptor-like protein kinase 2 OS=Arabidopsis thaliana OX=3702 GN=CRK2 PE=1 SV=1	cysteine-rich receptor-like protein kinase precursor [Glycine max]
Glyma.01G097000	2.68274	2.7514	6.10888	6.34901	6.04854		1.20541841266132	up	--	--	Molecular Function: protein phosphatase inhibitor activity (GO:0004864);; Cellular Component: nucleus (GO:0005634);; Cellular Component: cytoplasm (GO:0005737);; Biological Process: abscisic acid-activated signaling pathway (GO:0009738);; Molecular Function: abscisic acid binding (GO:0010427);; Molecular Function: signaling receptor activity (GO:0038023);; Biological Process: regulation of protei…	K14496|2.4e-116|gmx:100791384|K14496 abscisic acid receptor PYR/PYL family | (RefSeq) abscisic acid receptor PYR1-like protein	MAPK signaling pathway - plant (ko04016);; Plant hormone signal transduction (ko04075)	--	--	Polyketide cyclase / dehydrase and lipid transport	Abscisic acid receptor PYL1 OS=Arabidopsis thaliana OX=3702 GN=PYL1 PE=1 SV=1	abscisic acid receptor PYR1-like protein [Glycine max]
Glyma.06G175100	6.28097	10.1726	18.1386	10.2834	11.6884		0.736489046474407	up	[T]	Signal transduction mechanisms	Molecular Function: protein serine/threonine kinase activity (GO:0004674);; Molecular Function: ATP binding (GO:0005524);; Cellular Component: plasma membrane (GO:0005886);; Cellular Component: integral component of membrane (GO:0016021);; Biological Process: protein autophosphorylation (GO:0046777);;	K13415|2.6e-54|pda:103720660|K13415 protein brassinosteroid insensitive 1 [EC:2.7.10.1 2.7.11.1] | (RefSeq) brassinosteroid LRR receptor kinase BRI1-like	Plant hormone signal transduction (ko04075)	--	--	Protein kinase domain	Leucine-rich repeat receptor-like serine/threonine/tyrosine-protein kinase SOBIR1 OS=Arabidopsis thaliana OX=3702 GN=SOBIR1 PE=1 SV=1	leucine-rich repeat receptor-like serine/threonine/tyrosine-protein kinase SOBIR1 [Glycine max]
Glyma.06G281300	3.20809	9.26997	0.986758	0.264629	0.982411		-2.86451	down	--	--	Biological Process: response to auxin (GO:0009733);;	K14488|1.1e-42|gmx:113001965|K14488 SAUR family protein | (RefSeq) auxin-induced protein X15-like	Plant hormone signal transduction (ko04075)	--	--	Auxin responsive protein	Auxin-induced protein X15 OS=Glycine max OX=3847 PE=2 SV=1	auxin-induced protein X15-like [Glycine max]
Glyma.15G062300	8.6512	16.3494	3.86693	1.73365	2.74913		-2.12095	down	[S]	Function unknown	Cellular Component: extracellular space (GO:0005615);;	K13449|9.3e-97|gmx:100527778|K13449 pathogenesis-related protein 1 | (RefSeq) pathogenesis-related protein 1-like protein precursor	MAPK signaling pathway - plant (ko04016);; Plant hormone signal transduction (ko04075);; Plant-pathogen interaction (ko04626)	[S]	Function unknown	Cysteine-rich secretory protein family	Basic form of pathogenesis-related protein 1 OS=Nicotiana tabacum OX=4097 PE=3 SV=1	pathogenesis-related protein 1-like protein precursor [Glycine max]
Glyma.06G282100	6.76739	7.30117	0.581763	0.318727	1.8697		-2.80776	down	--	--	Biological Process: response to auxin (GO:0009733);;	K14488|6.0e-48|gmx:100782833|K14488 SAUR family protein | (RefSeq) auxin-induced protein 10A5	Plant hormone signal transduction (ko04075)	--	--	Auxin responsive protein	Auxin-induced protein 10A5 OS=Glycine max OX=3847 PE=2 SV=1	auxin-induced protein 10A5 [Glycine max]
Glyma.08G059500	3.99994	6.13745	2.3521360000000002	2.34755	3.25024		-0.887479	down	--	--	Molecular Function: protein binding (GO:0005515);;	K14485|0.0e+00|gmx:100808522|K14485 transport inhibitor response 1 | (RefSeq) protein TRANSPORT INHIBITOR RESPONSE 1	Plant hormone signal transduction (ko04075)	[R]	General function prediction only	Transport inhibitor response 1 protein domain	Protein TRANSPORT INHIBITOR RESPONSE 1 OS=Arabidopsis thaliana OX=3702 GN=TIR1 PE=1 SV=2	protein TRANSPORT INHIBITOR RESPONSE 1 [Glycine max]
Glyma.01G183500	5.66514	6.39607	14.1957	9.59129	9.33915		0.895131739515311	up	[M]	Cell wall/membrane/envelope biogenesis	Molecular Function: protein serine/threonine kinase activity (GO:0004674);; Molecular Function: ATP binding (GO:0005524);;	K14498|1.2e-208|gmx:100783967|K14498 serine/threonine-protein kinase SRK2 [EC:2.7.11.1] | (RefSeq) serine/threonine-protein kinase SRK2I isoform X1	MAPK signaling pathway - plant (ko04016);; Plant hormone signal transduction (ko04075)	[T]	Signal transduction mechanisms	Protein kinase domain	Serine/threonine-protein kinase SRK2I OS=Arabidopsis thaliana OX=3702 GN=SRK2I PE=1 SV=1	serine/threonine-protein kinase SRK2I isoform X1 [Glycine max]
Glyma.16G064900	0.024749	0.173061	1.41208	0.857552	0.500604		3.18768784149799	up	[M]	Cell wall/membrane/envelope biogenesis	Molecular Function: protein kinase activity (GO:0004672);; Molecular Function: ATP binding (GO:0005524);; Cellular Component: integral component of membrane (GO:0016021);;	K13415|3.4e-85|han:110929858|K13415 protein brassinosteroid insensitive 1 [EC:2.7.10.1 2.7.11.1] | (RefSeq) systemin receptor SR160-like	Plant hormone signal transduction (ko04075)	--	--	Leucine rich repeat	MDIS1-interacting receptor like kinase 2 OS=Arabidopsis thaliana OX=3702 GN=MIK2 PE=1 SV=3	hypothetical protein GLYMA_16G064900 [Glycine max]
Glyma.09G221700	7.30947	10.4139	3.96882	2.41711	2.82191		-1.47946	down	--	--	Biological Process: response to auxin (GO:0009733);;	K14488|5.5e-37|gmx:100527277|K14488 SAUR family protein | (RefSeq) uncharacterized protein LOC100527277	Plant hormone signal transduction (ko04075)	--	--	Auxin responsive protein	Auxin-induced protein 15A OS=Glycine max OX=3847 PE=2 SV=1	auxin-induced protein 15A-like [Glycine max]
Glyma.06G126100	62.9353	50.7789	37.9785	36.4013	35.9869		-0.609001	down	--	--	Molecular Function: protein phosphatase inhibitor activity (GO:0004864);; Cellular Component: nucleus (GO:0005634);; Cellular Component: cytoplasm (GO:0005737);; Biological Process: abscisic acid-activated signaling pathway (GO:0009738);; Molecular Function: abscisic acid binding (GO:0010427);; Molecular Function: signaling receptor activity (GO:0038023);; Biological Process: regulation of protei…	K14496|1.1e-104|gmx:100526923|K14496 abscisic acid receptor PYR/PYL family | (RefSeq) uncharacterized protein LOC100526923	MAPK signaling pathway - plant (ko04016);; Plant hormone signal transduction (ko04075)	--	--	Polyketide cyclase / dehydrase and lipid transport	Abscisic acid receptor PYL8 OS=Arabidopsis thaliana OX=3702 GN=PYL8 PE=1 SV=1	abscisic acid receptor PYL8-like [Glycine soja]
Glyma.10G180100	163.241	243.536	111.314	102.454	122.492		-0.819517	down	--	--	Cellular Component: nucleus (GO:0005634);; Biological Process: regulation of transcription, DNA-templated (GO:0006355);; Biological Process: auxin-activated signaling pathway (GO:0009734);;	K14484|5.9e-132|gmx:547949|K14484 auxin-responsive protein IAA | (RefSeq) SLR1; auxin-induced protein ali50	Plant hormone signal transduction (ko04075)	--	--	AUX/IAA family	Auxin-responsive protein IAA7 OS=Arabidopsis thaliana OX=3702 GN=IAA7 PE=1 SV=1	auxin-induced protein ali50 [Glycine max]
Glyma.04G006900	4.24815	9.67328	0.811578	0.412332	0.395444		-3.5559	down	--	--	Biological Process: response to auxin (GO:0009733);;	K14488|1.4e-47|gmx:100778121|K14488 SAUR family protein | (RefSeq) auxin-responsive protein SAUR23	Plant hormone signal transduction (ko04075)	--	--	Auxin responsive protein	Auxin-responsive protein SAUR23 OS=Arabidopsis thaliana OX=3702 GN=SAUR23 PE=2 SV=1	auxin-responsive protein SAUR23 [Glycine max]
Glyma.05G214300	2.27095	3.00915	1.5619179999999997	1.17284	1.46506		-0.858339	down	[M]	Cell wall/membrane/envelope biogenesis	Molecular Function: protein kinase activity (GO:0004672);; Molecular Function: ATP binding (GO:0005524);; Cellular Component: integral component of membrane (GO:0016021);;	K13415|4.0e-47|sbi:8069801|K13415 protein brassinosteroid insensitive 1 [EC:2.7.10.1 2.7.11.1] | (RefSeq) brassinosteroid LRR receptor kinase BRI1	Plant hormone signal transduction (ko04075)	--	--	Protein kinase domain	Probable inactive receptor kinase At4g23740 OS=Arabidopsis thaliana OX=3702 GN=At4g23740 PE=1 SV=1	probable inactive receptor kinase At4g23740 [Glycine max]
Glyma.12G035100	9.71524	12.4235	4.35435	3.56712	3.10466		-1.54491	down	--	--	Biological Process: response to auxin (GO:0009733);;	K14488|1.2e-43|gmx:100786095|K14488 SAUR family protein | (RefSeq) auxin-induced protein 10A5-like	Plant hormone signal transduction (ko04075)	--	--	Auxin responsive protein	Auxin-induced protein 10A5 OS=Glycine max OX=3847 PE=2 SV=1	hypothetical protein GLYMA_12G035100 [Glycine max]
Glyma.05G143800	7.22801	8.05114	4.37969	4.82333	5.67301		-0.591842	down	--	--	Molecular Function: DNA binding (GO:0003677);; Cellular Component: nucleus (GO:0005634);; Biological Process: regulation of transcription, DNA-templated (GO:0006355);; Biological Process: auxin-activated signaling pathway (GO:0009734);;	K14486|1.1e-178|ini:109187990|K14486 auxin response factor | (RefSeq) auxin response factor 19-like	Plant hormone signal transduction (ko04075)	--	--	Auxin response factor	Auxin response factor 6 OS=Arabidopsis thaliana OX=3702 GN=ARF6 PE=1 SV=2	auxin response factor 6-like isoform X1 [Glycine soja]
Glyma.06G310100	28.092	44.0148	76.6274	55.1638	58.3482		0.852132437734855	up	[I]	Lipid transport and metabolism	Biological Process: catabolic process (GO:0009056);; Molecular Function: hydrolase activity (GO:0016787);;	K14493|7.3e-43|smo:SELMODRAFT_450797|K14493 gibberellin receptor GID1 [EC:3.-.-.-] | (RefSeq) GID1b-1; hypothetical protein	Plant hormone signal transduction (ko04075)	[V]	Defense mechanisms	alpha/beta hydrolase fold	Probable carboxylesterase 15 OS=Arabidopsis thaliana OX=3702 GN=CXE15 PE=2 SV=1	probable carboxylesterase 15 [Glycine max]
Glyma.05G070200	10.0989	11.4668	6.14255	6.79752	6.662643999999999		-0.691366	down	--	--	Biological Process: phosphorelay signal transduction system (GO:0000160);; Molecular Function: DNA binding (GO:0003677);; Cellular Component: nucleus (GO:0005634);;	K14491|5.8e-16|cmax:111476609|K14491 two-component response regulator ARR-B family | (RefSeq) two-component response regulator ARR12-like	Plant hormone signal transduction (ko04075)	[K]	Transcription	Myb-like DNA-binding domain	Two-component response regulator-like APRR2 OS=Arabidopsis thaliana OX=3702 GN=APRR2 PE=2 SV=2	two-component response regulator-like APRR2 isoform X1 [Glycine max]
Glyma.09G221100	5.76179	9.22567	2.73188	0.831886	1.58819		-2.06825	down	--	--	Biological Process: response to auxin (GO:0009733);;	K14488|5.4e-20|ccaj:109798490|K14488 SAUR family protein | (RefSeq) auxin-induced protein 6B-like	Plant hormone signal transduction (ko04075)	--	--	Auxin responsive protein	Auxin-induced protein 6B OS=Glycine max OX=3847 PE=2 SV=1	Auxin-induced protein 6B [Glycine soja]
Glyma.09G221200	5.45518	4.44412	1.31112	0.808335	1.80046		-1.86954	down	--	--	Biological Process: response to auxin (GO:0009733);;	K14488|1.1e-46|gmx:106794512|K14488 SAUR family protein | (RefSeq) auxin-induced protein 10A5-like	Plant hormone signal transduction (ko04075)	--	--	Auxin responsive protein	Auxin-induced protein 10A5 OS=Glycine max OX=3847 PE=2 SV=1	auxin-induced protein 10A5-like [Glycine max]
Glyma.03G063900	2.38711	3.63137	0.708849	1.58604	1.29141		-1.27812	down	--	--	Cellular Component: integral component of membrane (GO:0016021);;	K13946|2.6e-302|gmx:100809138|K13946 auxin influx carrier (AUX1 LAX family) | (RefSeq) GMLAX4; auxin transporter-like protein 4	Plant hormone signal transduction (ko04075)	[E]	Amino acid transport and metabolism	Transmembrane amino acid transporter protein	Auxin transporter-like protein 4 OS=Medicago truncatula OX=3880 GN=LAX4 PE=2 SV=1	auxin transporter-like protein 4 [Glycine max]
Glyma.13G112600	3.88434	8.05958	3.31121	3.23922	3.70779		-0.752337	down	--	--	Molecular Function: DNA binding (GO:0003677);; Cellular Component: nucleus (GO:0005634);; Biological Process: regulation of transcription, DNA-templated (GO:0006355);; Biological Process: auxin-activated signaling pathway (GO:0009734);;	K14486|0.0e+00|pvu:PHAVU_003G128800g|K14486 auxin response factor | (RefSeq) hypothetical protein	Plant hormone signal transduction (ko04075)	--	--	Auxin response factor	Auxin response factor 19 OS=Arabidopsis thaliana OX=3702 GN=ARF19 PE=1 SV=2	auxin response factor 19 [Glycine max]
Glyma.09G062600	223.56	350.382	173.704	149.784	187.17		-0.712317	down	[G]	Carbohydrate transport and metabolism	Molecular Function: hydrolase activity, hydrolyzing O-glycosyl compounds (GO:0004553);; Cellular Component: cell wall (GO:0005618);; Biological Process: xyloglucan metabolic process (GO:0010411);; Molecular Function: xyloglucan:xyloglucosyl transferase activity (GO:0016762);; Biological Process: cell wall biogenesis (GO:0042546);; Cellular Component: apoplast (GO:0048046);; Biological Process: ce…	K14504|8.6e-156|gmx:100778237|K14504 xyloglucan:xyloglucosyl transferase TCH4 [EC:2.4.1.207] | (RefSeq) xyloglucan endotransglucosylase/hydrolase 2	Plant hormone signal transduction (ko04075)	--	--	Glycosyl hydrolases family 16	Xyloglucan endotransglucosylase/hydrolase 2 OS=Glycine max OX=3847 PE=2 SV=1	xyloglucan endotransglucosylase/hydrolase 2 [Glycine max]
Glyma.13G361200	69.995	50.5418	34.1326	34.17699399999999	37.628513999999996		-0.613874	down	--	--	Cellular Component: nucleus (GO:0005634);; Biological Process: regulation of transcription, DNA-templated (GO:0006355);; Biological Process: auxin-activated signaling pathway (GO:0009734);;	K14484|4.8e-96|gmx:100500488|K14484 auxin-responsive protein IAA | (RefSeq) AUX/IAA family protein	Plant hormone signal transduction (ko04075)	--	--	AUX/IAA family	Auxin-responsive protein IAA1 OS=Oryza sativa subsp. japonica OX=39947 GN=IAA1 PE=2 SV=1	AUX/IAA family protein [Glycine max]
